# Supplementary material for: The Snowmelt Niche Differentiates Three Microbial Life Strategies That Influence Soil Nitrogen Availability During and After Winter
Source: Front Microbiol. 2020 May 15;11:871. doi: 10.3389/fmicb.2020.00871 (PMC7242569; doi:10.3389/fmicb.2020.00871)
Supplement: TABLE S2 — Pair-wise comparisons of permANOVAs for bacteria and fungi. [file Table_2.xlsx]

## Sheet: Bacteria Date
Location			R2	pval	pvalBon	pvalFDR
Hillslope	September	March	0.0654772	0.024	0.144	0.048
	September	May	0.10542	0.003	0.018	0.018
	September	June	0.0443307	0.037	0.222	0.037
	March	May	0.0819328	0.028	0.168	0.042
	March	June	0.0573344	0.036	0.216	0.043
	May	June	0.100498	0.005	0.03	0.015
Flooplain	September	March	0.338998	0.002	0.012	0.004
	September	May	0.190408	0.012	0.072	0.018
	September	June	0.108268	0.073	0.438	0.073
	March	May	0.490878	0.001	0.006	0.004
	March	June	0.246384	0.001	0.006	0.004
	May	June	0.12131	0.044	0.264	0.053

## Sheet: Fungi Date
Location			R2	pval	pvalBon	pvalFDR
Hillslope	September	March	0.044477	0.002	0.012	0.003
	September	May	0.0363898	0.001	0.006	0.003
	September	June	0.0259538	0.004	0.024	0.004
	March	May	0.049636	0.002	0.012	0.003
	March	June	0.0370489	0.001	0.006	0.003
	May	June	0.0309591	0.001	0.006	0.003
Floodplain	September	March	0.139009	0.009	0.054	0.011
	September	May	0.173403	0.001	0.006	0.003
	September	June	0.101368	0.03	0.18	0.03
	March	May	0.260631	0.001	0.006	0.003
	March	June	0.147531	0.002	0.012	0.003
	May	June	0.132667	0.001	0.006	0.003

## Sheet: Bacteria Depth
Location			R2	pval	pvalBon	pvalFDR
Hillslope	0-5	5-15	0.150712	0.001	0.003	0.002
	0-5	>15	0.382686	0.001	0.003	0.002
	5-15	>15	0.198448	0.001	0.003	0.002
Floodplain	0-5	5-15	0.0448447	0.447	1.341	0.67
	0-5	>15	0.0742758	0.135	0.405	0.405
	5-15	>15	0.013082	0.935	2.805	0.935

## Sheet: Fungi Depth
Location			R2	pval	pvalBon	pvalFDR
Hillslope	0-5	5-15	0.0254432	0.001	0.003	0.002
	0-5	>15	0.0646323	0.001	0.003	0.002
	5-15	>15	0.0282262	0.001	0.003	0.002
Floodplain	0-5	5-15	0.0417972	0.643	1.929	0.964
	0-5	>15	0.0489003	0.376	1.128	1.128
	5-15	>15	0.026548	0.986	2.958	0.986
