# Supplementary material for: The Snowmelt Niche Differentiates Three Microbial Life Strategies That Influence Soil Nitrogen Availability During and After Winter
Source: Front Microbiol. 2020 May 15;11:871. doi: 10.3389/fmicb.2020.00871 (PMC7242569; doi:10.3389/fmicb.2020.00871)
Supplement: TABLE S3 — Life strategies assigned to archaeal and bacterial OTUs. [file Table_3.xlsx]

## Sheet: 2017 East River Pumphouse Archa
Kingdom	Phylum	Class	Order	Family	Genus	OTUid	Strategy	Depth	September_Abundance	March_Abundance	May_Abundance	June_Abundance	Location	Winter_Logfoldchange	Snowmelt_Logfoldchange	Spring_Logfoldchange	Winter_logfold_CI	Snowmelt_logfold_CI	Spring_logfold_CI	Winter_FDR adj.p	Snowmelt_FDR adj.p	Spring_FDR adj.p
Bacteria	Bacteroidetes	Sphingobacteriia	Sphingobacteriales	Sphingobacteriaceae	Mucilaginibacter	OTU_2982	Winter	0 to 5 cm	3.4e-05	0.000132	0.000156	3.2e-05	Hillslope	1.94	0.24	-2.3	2.85	1.4	0.84	0.018	0.69	0
Bacteria	Bacteroidetes	Sphingobacteriia	Sphingobacteriales	Sphingobacteriaceae	Mucilaginibacter	OTU_1981	Winter	0 to 5 cm	8.2e-05	0.000368	0.000281	5.9e-05	Hillslope	2.17	-0.39	-2.26	3.61	1.89	0.87	0.038	0.604	0
Bacteria	Bacteroidetes	Sphingobacteriia	Sphingobacteriales	Sphingobacteriaceae	Mucilaginibacter	OTU_4897	Winter	0 to 5 cm	1.7e-05	5.5e-05	3.5e-05	6e-06	Hillslope	1.69	-0.66	-2.46	2.96	2.08	1.63	0.049	0.362	0
Bacteria	Bacteroidetes	Sphingobacteriia	Sphingobacteriales	Sphingobacteriaceae	Mucilaginibacter	OTU_1666	Winter	0 to 5 cm	0.000222	0.000967	0.000558	0.000214	Hillslope	2.12	-0.79	-1.38	3.36	2.08	0.84	0.029	0.258	0
Bacteria	Bacteroidetes	Sphingobacteriia	Sphingobacteriales	Sphingobacteriaceae	Pedobacter	OTU_2622	Winter	0 to 5 cm	7e-05	0.000207	0.000202	2.4e-05	Hillslope	1.56	-0.03	-3.06	2.68	1.19	0.01	0.045	1	0
Bacteria	Bacteroidetes	Sphingobacteriia	Sphingobacteriales	Sphingobacteriaceae	Mucilaginibacter	OTU_3764	Winter	0 to 5 cm	4.9e-05	0.000209	0.000115	3.7e-05	Hillslope	2.1	-0.85	-1.66	3.16	2.12	1.55	0.021	0.225	0
Bacteria	Bacteroidetes	Sphingobacteriia	Sphingobacteriales	KD3-93	Unassigned_Genus	OTU_5879	Winter	0 to 5 cm	1.8e-05	9.7e-05	7.1e-05	1.5e-05	Hillslope	2.39	-0.45	-2.2	3.44	1.73	1.36	0.015	0.48	0
Bacteria	Bacteroidetes	Sphingobacteriia	Sphingobacteriales	Chitinophagaceae	Chitinophaga	OTU_5760	Winter	0 to 5 cm	5e-06	3.3e-05	3.3e-05	1.7e-05	Hillslope	2.87	-0.02	-0.97	4.62	1.79	0.77	0.032	1	0
Bacteria	Bacteroidetes	Sphingobacteriia	Sphingobacteriales	Chitinophagaceae	Hydrotalea	OTU_5196	Winter	0 to 5 cm	6e-06	4.6e-05	2.6e-05	6e-06	Hillslope	2.99	-0.81	-2.21	4.71	2.65	2.05	0.028	0.386	0
Bacteria	Bacteroidetes	Sphingobacteriia	Sphingobacteriales	Chitinophagaceae	Unassigned_Genus	OTU_2555	Winter	0 to 5 cm	2.5e-05	0.000278	0.000148	2.3e-05	Hillslope	3.48	-0.91	-2.67	4.88	2.54	1.88	0.013	0.29	0
Bacteria	Bacteroidetes	Sphingobacteriia	Sphingobacteriales	Chitinophagaceae	Ferruginibacter	OTU_15979	Winter	0 to 5 cm	3e-06	1.7e-05	6e-06	0	Hillslope	2.5	-1.4	-9.3	3.68	2.8	2.26	0.018	0.113	0
Bacteria	Bacteroidetes	Sphingobacteriia	Sphingobacteriales	Chitinophagaceae	Ferruginibacter	OTU_4891	Winter	0 to 5 cm	6.1e-05	0.000355	0.000149	5.1e-05	Hillslope	2.55	-1.25	-1.54	3.75	2.47	1.07	0.018	0.109	0
Bacteria	Bacteroidetes	Cytophagia	Cytophagales	Cytophagaceae	Adhaeribacter	OTU_1579	Winter	0 to 5 cm	0.000122	0.000577	0.000209	3.4e-05	Hillslope	2.25	-1.47	-2.62	3.8	3.04	2.38	0.041	0.128	0
Bacteria	Bacteroidetes	Cytophagia	Cytophagales	Cytophagaceae	Cytophaga	OTU_3747	Winter	0 to 5 cm	4e-06	7.2e-05	5.1e-05	4e-06	Hillslope	4.19	-0.5	-3.55	5.32	1.62	1.41	0.005	0.379	0
Bacteria	Planctomycetes	vadinHA49	Unassigned_Order	Unassigned_Family	Unassigned_Genus	OTU_2446	Winter	0 to 5 cm	2.9e-05	0.000177	0.0001	4.2e-05	Hillslope	2.63	-0.83	-1.25	4.26	2.44	0.68	0.033	0.321	0
Bacteria	Planctomycetes	Planctomycetacia	Planctomycetales	Planctomycetaceae	Unassigned_Genus	OTU_4097	Winter	0 to 5 cm	2e-06	9e-06	1.1e-05	3e-06	Hillslope	2.51	0.22	-1.76	3.91	1.75	1.53	0.026	0.814	0
Bacteria	Planctomycetes	Planctomycetacia	Planctomycetales	Planctomycetaceae	Pir4_lineage	OTU_1095	Winter	0 to 5 cm	3.1e-05	1e-05	1.4e-05	4e-06	Hillslope	-1.59	0.4	-1.62	2.66	1.65	1.39	0.039	0.52	0
Bacteria	Planctomycetes	Phycisphaerae	Phycisphaerales	Phycisphaeraceae	SM1A02	OTU_3860	Winter	0 to 5 cm	1.1e-05	2e-06	2e-06	0	Hillslope	-2.59	0.02	-7.54	4.28	1.99	1.22	0.037	1	0
Bacteria	Verrucomicrobia	OPB35_soil_group	Unassigned_Order	Unassigned_Family	Unassigned_Genus	OTU_15784	Winter	0 to 5 cm	0	1.3e-05	3e-06	0	Hillslope	10.31	-1.93	-8.39	11.98	3.9	3.13	0.002	0.117	0
Bacteria	Verrucomicrobia	OPB35_soil_group	Unassigned_Order	Unassigned_Family	Unassigned_Genus	OTU_2338	Winter	0 to 5 cm	0	1.1e-05	1e-05	0	Hillslope	10.09	-0.07	-10.02	11.76	1.83	0.28	0.002	1	0
Bacteria	Verrucomicrobia	OPB35_soil_group	Unassigned_Order	Unassigned_Family	Unassigned_Genus	OTU_12288	Winter	0 to 5 cm	1e-06	1.1e-05	1.6e-05	0	Hillslope	3.92	0.58	-10.67	5.86	2.4	1.23	0.02	0.522	0
Bacteria	Verrucomicrobia	Spartobacteria	Chthoniobacterales	Chthoniobacteraceae	Chthoniobacter	OTU_2981	Winter	0 to 5 cm	6.7e-05	0.000207	0.000171	6.9e-05	Hillslope	1.62	-0.28	-1.3	2.56	1.52	0.9	0.029	0.659	0
Bacteria	Verrucomicrobia	Spartobacteria	Chthoniobacterales	LD29	Unassigned_Genus	OTU_2669	Winter	0 to 5 cm	3e-06	3.1e-05	3.7e-05	3e-06	Hillslope	3.44	0.24	-3.42	4.97	1.77	1.11	0.016	0.787	0
Bacteria	Verrucomicrobia	Spartobacteria	Chthoniobacterales	DA101_soil_group	Unassigned_Genus	OTU_1748	Winter	0 to 5 cm	0	5e-06	7e-06	0	Hillslope	4.58	0.37	-9.46	6.51	2.18	0.98	0.014	0.695	0
Bacteria	Verrucomicrobia	Spartobacteria	Chthoniobacterales	DA101_soil_group	Unassigned_Genus	OTU_5298	Winter	0 to 5 cm	0.000257	0.000671	0.000286	0.000351	Hillslope	1.39	-1.23	0.29	2.26	2.09	0.11	0.034	0.055	0
Bacteria	Gemmatimonadetes	Gemmatimonadetes	Gemmatimonadales	Gemmatimonadaceae	Unassigned_Genus	OTU_1129	Winter	0 to 5 cm	1e-06	1.6e-05	6e-06	0	Hillslope	4.49	-1.5	-9.18	6.44	3.32	2.13	0.015	0.161	0
Bacteria	Gemmatimonadetes	Gemmatimonadetes	Gemmatimonadales	Gemmatimonadaceae	Unassigned_Genus	OTU_3071	Winter	0 to 5 cm	1e-06	7e-06	3e-06	0	Hillslope	2.95	-1.12	-8.39	4.8	3.09	2.32	0.034	0.284	0
Bacteria	Nitrospirae	Nitrospira	Nitrospirales	0319-6A21	Unassigned_Genus	OTU_13734	Winter	0 to 5 cm	0	1.1e-05	9e-06	0	Hillslope	5.58	-0.35	-9.74	7.51	2.12	0.62	0.009	0.705	0
Bacteria	Proteobacteria	Deltaproteobacteria	GR-WP33-30	Unassigned_Family	Unassigned_Genus	OTU_5292	Winter	0 to 5 cm	0	5e-06	3e-06	0	Hillslope	4.58	-0.71	-8.39	6.51	2.68	1.91	0.014	0.469	0
Bacteria	Acidobacteria	Acidobacteria	Subgroup_5	Unassigned_Family	Unassigned_Genus	OTU_1827	Winter	0 to 5 cm	2e-06	1.1e-05	7e-06	0	Hillslope	2.53	-0.71	-9.38	4.29	2.68	1.91	0.042	0.469	0
Bacteria	Acidobacteria	Acidobacteria	Subgroup_11	Unassigned_Family	Unassigned_Genus	OTU_4363	Winter	0 to 5 cm	1e-06	7e-06	6e-06	0	Hillslope	3.03	-0.22	-9.29	4.98	2.19	1.42	0.036	0.883	0
Bacteria	Acidobacteria	Subgroup_22	Unassigned_Order	Unassigned_Family	Unassigned_Genus	OTU_1874	Winter	0 to 5 cm	0	1.1e-05	1.2e-05	2e-06	Hillslope	10.09	0.2	-3.04	11.76	2.17	1.86	0.002	0.906	0
Bacteria	Proteobacteria	Deltaproteobacteria	Myxococcales	0319-6G20	Unassigned_Genus	OTU_4478	Winter	0 to 5 cm	0	4e-06	8e-06	0	Hillslope	3.99	1.13	-9.64	5.92	2.89	1.39	0.019	0.24	0
Bacteria	Proteobacteria	Betaproteobacteria	Burkholderiales	Comamonadaceae	Unassigned_Genus	OTU_17233	Winter	0 to 5 cm	7.9e-05	0.000212	0.000118	4.3e-05	Hillslope	1.42	-0.84	-1.45	2.39	1.84	0.9	0.04	0.156	0
Bacteria	Proteobacteria	Betaproteobacteria	Burkholderiales	Oxalobacteraceae	Unassigned_Genus	OTU_1928	Winter	0 to 5 cm	4.3e-05	0.000133	9.7e-05	5.8e-05	Hillslope	1.64	-0.46	-0.73	2.48	1.35	0.19	0.022	0.32	0
Bacteria	Proteobacteria	Betaproteobacteria	Nitrosomonadales	Nitrosomonadaceae	Unassigned_Genus	OTU_3025	Winter	0 to 5 cm	0	4e-05	3e-06	0	Hillslope	11.96	-3.58	-8.39	13.63	5.55	4.78	0.002	0.032	0
Bacteria	Proteobacteria	Gammaproteobacteria	Legionellales	Legionellaceae	Legionella	OTU_5509	Winter	0 to 5 cm	4e-06	1.1e-05	6e-06	0	Hillslope	1.39	-0.81	-9.29	2.31	2.3	2.01	0.038	0.301	0
Bacteria	Proteobacteria	Deltaproteobacteria	Bdellovibrionales	Bacteriovoracaceae	Peredibacter	OTU_15746	Winter	0 to 5 cm	4e-06	1.2e-05	2.4e-05	2e-06	Hillslope	1.41	1.04	-3.49	2.43	2.32	2.47	0.045	0.165	0
Bacteria	Proteobacteria	Alphaproteobacteria	Rhodospirillales	DA111	Unassigned_Genus	OTU_16379	Winter	0 to 5 cm	0	9e-06	1.2e-05	0	Hillslope	9.83	0.46	-10.29	11.5	2.43	1.66	0.002	0.647	0
Bacteria	Proteobacteria	Alphaproteobacteria	Rhodospirillales	DA111	Unassigned_Genus	OTU_7205	Winter	0 to 5 cm	1.2e-05	2.6e-05	2e-06	0	Hillslope	1.17	-3.43	-7.93	1.83	4.82	4.63	0.027	0.016	0
Bacteria	Proteobacteria	Alphaproteobacteria	Sphingomonadales	Sphingomonadaceae	Sphingomonas	OTU_15202	Winter	0 to 5 cm	1.6e-05	0.000231	0.000121	2.8e-05	Hillslope	3.85	-0.93	-2.11	5.45	2.66	1.71	0.014	0.305	0
Bacteria	Proteobacteria	Alphaproteobacteria	Sphingomonadales	Sphingomonadaceae	Sphingomonas	OTU_12590	Winter	0 to 5 cm	0.000258	0.00123	0.000423	0.000204	Hillslope	2.25	-1.54	-1.05	3.88	3.16	0.93	0.046	0.124	0
Bacteria	Proteobacteria	Alphaproteobacteria	Sphingomonadales	JG34-KF-161	Unassigned_Genus	OTU_6699	Winter	0 to 5 cm	0.000139	0.00051	0.000282	0.000144	Hillslope	1.87	-0.86	-0.97	2.97	1.95	0.15	0.03	0.173	0
Bacteria	Proteobacteria	Alphaproteobacteria	Rhizobiales	Bradyrhizobiaceae	Tardiphaga	OTU_361	Winter	0 to 5 cm	0.001955	0.004686	0.002361	0.00138	Hillslope	1.26	-0.99	-0.77	2.21	1.95	0.13	0.049	0.107	0
Bacteria	Proteobacteria	Alphaproteobacteria	Rhizobiales	Xanthobacteraceae	Unassigned_Genus	OTU_3069	Winter	0 to 5 cm	0	8e-06	9e-06	0	Hillslope	4.19	0.06	-9.78	5.86	1.78	1.26	0.012	1	0
Bacteria	Armatimonadetes	Chthonomonadetes	Chthonomonadales	Unassigned_Family	Unassigned_Genus	OTU_2375	Winter	0 to 5 cm	1.6e-05	2e-06	5e-06	0	Hillslope	-3.1	1.37	-8.89	4.85	3.22	2.12	0.027	0.192	0
Bacteria	Actinobacteria	Acidimicrobiia	Acidimicrobiales	Acidimicrobiaceae	CL500-29_marine_group	OTU_6932	Winter	0 to 5 cm	1e-06	1.2e-05	1.3e-05	3e-06	Hillslope	3.09	0.13	-2	4.27	1.3	1.46	0.011	0.884	0
Bacteria	Actinobacteria	Actinobacteria	Frankiales	Nakamurellaceae	Nakamurella	OTU_18069	Winter	0 to 5 cm	4e-06	1.1e-05	1.1e-05	2e-06	Hillslope	1.46	0.02	-2.33	2.28	1.03	1.34	0.027	1	0
Bacteria	Actinobacteria	Actinobacteria	Pseudonocardiales	Pseudonocardiaceae	Pseudonocardia	OTU_16927	Winter	0 to 5 cm	2.5e-05	5.7e-05	4.7e-05	3.9e-05	Hillslope	1.21	-0.3	-0.27	1.66	0.72	0.2	0.011	0.203	0
Bacteria	Actinobacteria	Rubrobacteria	Rubrobacterales	Rubrobacteriaceae	Rubrobacter	OTU_15371	Winter	0 to 5 cm	0	7e-06	1e-06	0	Hillslope	9.37	-2.25	-7.12	11.04	4.22	3.44	0.002	0.088	0
Bacteria	Acidobacteria	Acidobacteria	Subgroup_4	Unknown_Family	Blastocatella	OTU_61	Winter	0 to 5 cm	0.005495	0.030215	0.006865	0.002875	Hillslope	2.46	-2.14	-1.26	3.97	3.65	0.81	0.032	0.056	0
Bacteria	Firmicutes	Bacilli	Bacillales	Bacillaceae	Bacillus	OTU_3768	Winter	0 to 5 cm	9e-06	0.000437	5e-06	0	Hillslope	5.57	-6.48	-8.93	7.3	8.46	7.69	0.007	0.008	0
Bacteria	Candidate_division_WS3	Unassigned_Class	Unassigned_Order	Unassigned_Family	Unassigned_Genus	OTU_4151	Winter	0 to 5 cm	0	8e-06	3e-06	0	Hillslope	4.19	-1.34	-8.39	5.86	3.05	2.54	0.012	0.175	0
Bacteria	Candidate_division_WS3	Unassigned_Class	Unassigned_Order	Unassigned_Family	Unassigned_Genus	OTU_6032	Winter	0 to 5 cm	1e-06	9e-06	3e-06	0	Hillslope	3.04	-1.44	-8.39	4.99	3.41	2.64	0.035	0.196	0
Bacteria	Cyanobacteria	Chloroplast	Unassigned_Order	Unassigned_Family	Unassigned_Genus	OTU_4689	Winter	0 to 5 cm	1.6e-05	5.1e-05	2.2e-05	3e-06	Hillslope	1.71	-1.21	-2.81	2.81	2.46	2.25	0.035	0.12	0
Bacteria	Bacteroidetes	Sphingobacteriia	Sphingobacteriales	Sphingobacteriaceae	Mucilaginibacter	OTU_2982	Winter	0 to 5 cm	3.4e-05	0.000132	0.000156	3.2e-05	Hillslope	1.94	0.24	-2.3	2.85	1.4	0.84	0.018	0.69	0
Bacteria	Bacteroidetes	Sphingobacteriia	Sphingobacteriales	Sphingobacteriaceae	Mucilaginibacter	OTU_1981	Winter	0 to 5 cm	8.2e-05	0.000368	0.000281	5.9e-05	Hillslope	2.17	-0.39	-2.26	3.61	1.89	0.87	0.038	0.604	0
Bacteria	Bacteroidetes	Sphingobacteriia	Sphingobacteriales	Sphingobacteriaceae	Mucilaginibacter	OTU_4897	Winter	0 to 5 cm	1.7e-05	5.5e-05	3.5e-05	6e-06	Hillslope	1.69	-0.66	-2.46	2.96	2.08	1.63	0.049	0.362	0
Bacteria	Bacteroidetes	Sphingobacteriia	Sphingobacteriales	Sphingobacteriaceae	Mucilaginibacter	OTU_1666	Winter	0 to 5 cm	0.000222	0.000967	0.000558	0.000214	Hillslope	2.12	-0.79	-1.38	3.36	2.08	0.84	0.029	0.258	0
Bacteria	Bacteroidetes	Sphingobacteriia	Sphingobacteriales	Sphingobacteriaceae	Pedobacter	OTU_2622	Winter	0 to 5 cm	7e-05	0.000207	0.000202	2.4e-05	Hillslope	1.56	-0.03	-3.06	2.68	1.19	0.01	0.045	1	0
Bacteria	Bacteroidetes	Sphingobacteriia	Sphingobacteriales	Sphingobacteriaceae	Mucilaginibacter	OTU_3764	Winter	0 to 5 cm	4.9e-05	0.000209	0.000115	3.7e-05	Hillslope	2.1	-0.85	-1.66	3.16	2.12	1.55	0.021	0.225	0
Bacteria	Bacteroidetes	Sphingobacteriia	Sphingobacteriales	KD3-93	Unassigned_Genus	OTU_5879	Winter	0 to 5 cm	1.8e-05	9.7e-05	7.1e-05	1.5e-05	Hillslope	2.39	-0.45	-2.2	3.44	1.73	1.36	0.015	0.48	0
Bacteria	Bacteroidetes	Sphingobacteriia	Sphingobacteriales	Chitinophagaceae	Chitinophaga	OTU_5760	Winter	0 to 5 cm	5e-06	3.3e-05	3.3e-05	1.7e-05	Hillslope	2.87	-0.02	-0.97	4.62	1.79	0.77	0.032	1	0
Bacteria	Bacteroidetes	Sphingobacteriia	Sphingobacteriales	Chitinophagaceae	Hydrotalea	OTU_5196	Winter	0 to 5 cm	6e-06	4.6e-05	2.6e-05	6e-06	Hillslope	2.99	-0.81	-2.21	4.71	2.65	2.05	0.028	0.386	0
Bacteria	Bacteroidetes	Sphingobacteriia	Sphingobacteriales	Chitinophagaceae	Unassigned_Genus	OTU_2555	Winter	0 to 5 cm	2.5e-05	0.000278	0.000148	2.3e-05	Hillslope	3.48	-0.91	-2.67	4.88	2.54	1.88	0.013	0.29	0
Bacteria	Bacteroidetes	Sphingobacteriia	Sphingobacteriales	Chitinophagaceae	Ferruginibacter	OTU_15979	Winter	0 to 5 cm	3e-06	1.7e-05	6e-06	0	Hillslope	2.5	-1.4	-9.3	3.68	2.8	2.26	0.018	0.113	0
Bacteria	Bacteroidetes	Sphingobacteriia	Sphingobacteriales	Chitinophagaceae	Ferruginibacter	OTU_4891	Winter	0 to 5 cm	6.1e-05	0.000355	0.000149	5.1e-05	Hillslope	2.55	-1.25	-1.54	3.75	2.47	1.07	0.018	0.109	0
Bacteria	Bacteroidetes	Cytophagia	Cytophagales	Cytophagaceae	Adhaeribacter	OTU_1579	Winter	0 to 5 cm	0.000122	0.000577	0.000209	3.4e-05	Hillslope	2.25	-1.47	-2.62	3.8	3.04	2.38	0.041	0.128	0
Bacteria	Bacteroidetes	Cytophagia	Cytophagales	Cytophagaceae	Cytophaga	OTU_3747	Winter	0 to 5 cm	4e-06	7.2e-05	5.1e-05	4e-06	Hillslope	4.19	-0.5	-3.55	5.32	1.62	1.41	0.005	0.379	0
Bacteria	Planctomycetes	vadinHA49	Unassigned_Order	Unassigned_Family	Unassigned_Genus	OTU_2446	Winter	0 to 5 cm	2.9e-05	0.000177	0.0001	4.2e-05	Hillslope	2.63	-0.83	-1.25	4.26	2.44	0.68	0.033	0.321	0
Bacteria	Planctomycetes	Planctomycetacia	Planctomycetales	Planctomycetaceae	Unassigned_Genus	OTU_4097	Winter	0 to 5 cm	2e-06	9e-06	1.1e-05	3e-06	Hillslope	2.51	0.22	-1.76	3.91	1.75	1.53	0.026	0.814	0
Bacteria	Planctomycetes	Planctomycetacia	Planctomycetales	Planctomycetaceae	Pir4_lineage	OTU_1095	Winter	0 to 5 cm	3.1e-05	1e-05	1.4e-05	4e-06	Hillslope	-1.59	0.4	-1.62	2.66	1.65	1.39	0.039	0.52	0
Bacteria	Planctomycetes	Phycisphaerae	Phycisphaerales	Phycisphaeraceae	SM1A02	OTU_3860	Winter	0 to 5 cm	1.1e-05	2e-06	2e-06	0	Hillslope	-2.59	0.02	-7.54	4.28	1.99	1.22	0.037	1	0
Bacteria	Verrucomicrobia	OPB35_soil_group	Unassigned_Order	Unassigned_Family	Unassigned_Genus	OTU_15784	Winter	0 to 5 cm	0	1.3e-05	3e-06	0	Hillslope	10.31	-1.93	-8.39	11.98	3.9	3.13	0.002	0.117	0
Bacteria	Verrucomicrobia	OPB35_soil_group	Unassigned_Order	Unassigned_Family	Unassigned_Genus	OTU_2338	Winter	0 to 5 cm	0	1.1e-05	1e-05	0	Hillslope	10.09	-0.07	-10.02	11.76	1.83	0.28	0.002	1	0
Bacteria	Verrucomicrobia	OPB35_soil_group	Unassigned_Order	Unassigned_Family	Unassigned_Genus	OTU_12288	Winter	0 to 5 cm	1e-06	1.1e-05	1.6e-05	0	Hillslope	3.92	0.58	-10.67	5.86	2.4	1.23	0.02	0.522	0
Bacteria	Verrucomicrobia	Spartobacteria	Chthoniobacterales	Chthoniobacteraceae	Chthoniobacter	OTU_2981	Winter	0 to 5 cm	6.7e-05	0.000207	0.000171	6.9e-05	Hillslope	1.62	-0.28	-1.3	2.56	1.52	0.9	0.029	0.659	0
Bacteria	Verrucomicrobia	Spartobacteria	Chthoniobacterales	LD29	Unassigned_Genus	OTU_2669	Winter	0 to 5 cm	3e-06	3.1e-05	3.7e-05	3e-06	Hillslope	3.44	0.24	-3.42	4.97	1.77	1.11	0.016	0.787	0
Bacteria	Verrucomicrobia	Spartobacteria	Chthoniobacterales	DA101_soil_group	Unassigned_Genus	OTU_1748	Winter	0 to 5 cm	0	5e-06	7e-06	0	Hillslope	4.58	0.37	-9.46	6.51	2.18	0.98	0.014	0.695	0
Bacteria	Verrucomicrobia	Spartobacteria	Chthoniobacterales	DA101_soil_group	Unassigned_Genus	OTU_5298	Winter	0 to 5 cm	0.000257	0.000671	0.000286	0.000351	Hillslope	1.39	-1.23	0.29	2.26	2.09	0.11	0.034	0.055	0
Bacteria	Gemmatimonadetes	Gemmatimonadetes	Gemmatimonadales	Gemmatimonadaceae	Unassigned_Genus	OTU_1129	Winter	0 to 5 cm	1e-06	1.6e-05	6e-06	0	Hillslope	4.49	-1.5	-9.18	6.44	3.32	2.13	0.015	0.161	0
Bacteria	Gemmatimonadetes	Gemmatimonadetes	Gemmatimonadales	Gemmatimonadaceae	Unassigned_Genus	OTU_3071	Winter	0 to 5 cm	1e-06	7e-06	3e-06	0	Hillslope	2.95	-1.12	-8.39	4.8	3.09	2.32	0.034	0.284	0
Bacteria	Nitrospirae	Nitrospira	Nitrospirales	0319-6A21	Unassigned_Genus	OTU_13734	Winter	0 to 5 cm	0	1.1e-05	9e-06	0	Hillslope	5.58	-0.35	-9.74	7.51	2.12	0.62	0.009	0.705	0
Bacteria	Proteobacteria	Deltaproteobacteria	GR-WP33-30	Unassigned_Family	Unassigned_Genus	OTU_5292	Winter	0 to 5 cm	0	5e-06	3e-06	0	Hillslope	4.58	-0.71	-8.39	6.51	2.68	1.91	0.014	0.469	0
Bacteria	Acidobacteria	Acidobacteria	Subgroup_5	Unassigned_Family	Unassigned_Genus	OTU_1827	Winter	0 to 5 cm	2e-06	1.1e-05	7e-06	0	Hillslope	2.53	-0.71	-9.38	4.29	2.68	1.91	0.042	0.469	0
Bacteria	Acidobacteria	Acidobacteria	Subgroup_11	Unassigned_Family	Unassigned_Genus	OTU_4363	Winter	0 to 5 cm	1e-06	7e-06	6e-06	0	Hillslope	3.03	-0.22	-9.29	4.98	2.19	1.42	0.036	0.883	0
Bacteria	Acidobacteria	Subgroup_22	Unassigned_Order	Unassigned_Family	Unassigned_Genus	OTU_1874	Winter	0 to 5 cm	0	1.1e-05	1.2e-05	2e-06	Hillslope	10.09	0.2	-3.04	11.76	2.17	1.86	0.002	0.906	0
Bacteria	Proteobacteria	Deltaproteobacteria	Myxococcales	0319-6G20	Unassigned_Genus	OTU_4478	Winter	0 to 5 cm	0	4e-06	8e-06	0	Hillslope	3.99	1.13	-9.64	5.92	2.89	1.39	0.019	0.24	0
Bacteria	Proteobacteria	Betaproteobacteria	Burkholderiales	Comamonadaceae	Unassigned_Genus	OTU_17233	Winter	0 to 5 cm	7.9e-05	0.000212	0.000118	4.3e-05	Hillslope	1.42	-0.84	-1.45	2.39	1.84	0.9	0.04	0.156	0
Bacteria	Proteobacteria	Betaproteobacteria	Burkholderiales	Oxalobacteraceae	Unassigned_Genus	OTU_1928	Winter	0 to 5 cm	4.3e-05	0.000133	9.7e-05	5.8e-05	Hillslope	1.64	-0.46	-0.73	2.48	1.35	0.19	0.022	0.32	0
Bacteria	Proteobacteria	Betaproteobacteria	Nitrosomonadales	Nitrosomonadaceae	Unassigned_Genus	OTU_3025	Winter	0 to 5 cm	0	4e-05	3e-06	0	Hillslope	11.96	-3.58	-8.39	13.63	5.55	4.78	0.002	0.032	0
Bacteria	Proteobacteria	Gammaproteobacteria	Legionellales	Legionellaceae	Legionella	OTU_5509	Winter	0 to 5 cm	4e-06	1.1e-05	6e-06	0	Hillslope	1.39	-0.81	-9.29	2.31	2.3	2.01	0.038	0.301	0
Bacteria	Proteobacteria	Deltaproteobacteria	Bdellovibrionales	Bacteriovoracaceae	Peredibacter	OTU_15746	Winter	0 to 5 cm	4e-06	1.2e-05	2.4e-05	2e-06	Hillslope	1.41	1.04	-3.49	2.43	2.32	2.47	0.045	0.165	0
Bacteria	Proteobacteria	Alphaproteobacteria	Rhodospirillales	DA111	Unassigned_Genus	OTU_16379	Winter	0 to 5 cm	0	9e-06	1.2e-05	0	Hillslope	9.83	0.46	-10.29	11.5	2.43	1.66	0.002	0.647	0
Bacteria	Proteobacteria	Alphaproteobacteria	Rhodospirillales	DA111	Unassigned_Genus	OTU_7205	Winter	0 to 5 cm	1.2e-05	2.6e-05	2e-06	0	Hillslope	1.17	-3.43	-7.93	1.83	4.82	4.63	0.027	0.016	0
Bacteria	Proteobacteria	Alphaproteobacteria	Sphingomonadales	Sphingomonadaceae	Sphingomonas	OTU_15202	Winter	0 to 5 cm	1.6e-05	0.000231	0.000121	2.8e-05	Hillslope	3.85	-0.93	-2.11	5.45	2.66	1.71	0.014	0.305	0
Bacteria	Proteobacteria	Alphaproteobacteria	Sphingomonadales	Sphingomonadaceae	Sphingomonas	OTU_12590	Winter	0 to 5 cm	0.000258	0.00123	0.000423	0.000204	Hillslope	2.25	-1.54	-1.05	3.88	3.16	0.93	0.046	0.124	0
Bacteria	Proteobacteria	Alphaproteobacteria	Sphingomonadales	JG34-KF-161	Unassigned_Genus	OTU_6699	Winter	0 to 5 cm	0.000139	0.00051	0.000282	0.000144	Hillslope	1.87	-0.86	-0.97	2.97	1.95	0.15	0.03	0.173	0
Bacteria	Proteobacteria	Alphaproteobacteria	Rhizobiales	Bradyrhizobiaceae	Tardiphaga	OTU_361	Winter	0 to 5 cm	0.001955	0.004686	0.002361	0.00138	Hillslope	1.26	-0.99	-0.77	2.21	1.95	0.13	0.049	0.107	0
Bacteria	Proteobacteria	Alphaproteobacteria	Rhizobiales	Xanthobacteraceae	Unassigned_Genus	OTU_3069	Winter	0 to 5 cm	0	8e-06	9e-06	0	Hillslope	4.19	0.06	-9.78	5.86	1.78	1.26	0.012	1	0
Bacteria	Armatimonadetes	Chthonomonadetes	Chthonomonadales	Unassigned_Family	Unassigned_Genus	OTU_2375	Winter	0 to 5 cm	1.6e-05	2e-06	5e-06	0	Hillslope	-3.1	1.37	-8.89	4.85	3.22	2.12	0.027	0.192	0
Bacteria	Actinobacteria	Acidimicrobiia	Acidimicrobiales	Acidimicrobiaceae	CL500-29_marine_group	OTU_6932	Winter	0 to 5 cm	1e-06	1.2e-05	1.3e-05	3e-06	Hillslope	3.09	0.13	-2	4.27	1.3	1.46	0.011	0.884	0
Bacteria	Actinobacteria	Actinobacteria	Frankiales	Nakamurellaceae	Nakamurella	OTU_18069	Winter	0 to 5 cm	4e-06	1.1e-05	1.1e-05	2e-06	Hillslope	1.46	0.02	-2.33	2.28	1.03	1.34	0.027	1	0
Bacteria	Actinobacteria	Actinobacteria	Pseudonocardiales	Pseudonocardiaceae	Pseudonocardia	OTU_16927	Winter	0 to 5 cm	2.5e-05	5.7e-05	4.7e-05	3.9e-05	Hillslope	1.21	-0.3	-0.27	1.66	0.72	0.2	0.011	0.203	0
Bacteria	Actinobacteria	Rubrobacteria	Rubrobacterales	Rubrobacteriaceae	Rubrobacter	OTU_15371	Winter	0 to 5 cm	0	7e-06	1e-06	0	Hillslope	9.37	-2.25	-7.12	11.04	4.22	3.44	0.002	0.088	0
Bacteria	Acidobacteria	Acidobacteria	Subgroup_4	Unknown_Family	Blastocatella	OTU_61	Winter	0 to 5 cm	0.005495	0.030215	0.006865	0.002875	Hillslope	2.46	-2.14	-1.26	3.97	3.65	0.81	0.032	0.056	0
Bacteria	Firmicutes	Bacilli	Bacillales	Bacillaceae	Bacillus	OTU_3768	Winter	0 to 5 cm	9e-06	0.000437	5e-06	0	Hillslope	5.57	-6.48	-8.93	7.3	8.46	7.69	0.007	0.008	0
Bacteria	Candidate_division_WS3	Unassigned_Class	Unassigned_Order	Unassigned_Family	Unassigned_Genus	OTU_4151	Winter	0 to 5 cm	0	8e-06	3e-06	0	Hillslope	4.19	-1.34	-8.39	5.86	3.05	2.54	0.012	0.175	0
Bacteria	Candidate_division_WS3	Unassigned_Class	Unassigned_Order	Unassigned_Family	Unassigned_Genus	OTU_6032	Winter	0 to 5 cm	1e-06	9e-06	3e-06	0	Hillslope	3.04	-1.44	-8.39	4.99	3.41	2.64	0.035	0.196	0
Bacteria	Cyanobacteria	Chloroplast	Unassigned_Order	Unassigned_Family	Unassigned_Genus	OTU_4689	Winter	0 to 5 cm	1.6e-05	5.1e-05	2.2e-05	3e-06	Hillslope	1.71	-1.21	-2.81	2.81	2.46	2.25	0.035	0.12	0
Bacteria	Bacteroidetes	Sphingobacteriia	Sphingobacteriales	Sphingobacteriaceae	Mucilaginibacter	OTU_2982	Winter	0 to 5 cm	3.4e-05	0.000132	0.000156	3.2e-05	Hillslope	1.94	0.24	-2.3	2.85	1.4	0.84	0.018	0.69	0
Bacteria	Bacteroidetes	Sphingobacteriia	Sphingobacteriales	Sphingobacteriaceae	Mucilaginibacter	OTU_1981	Winter	0 to 5 cm	8.2e-05	0.000368	0.000281	5.9e-05	Hillslope	2.17	-0.39	-2.26	3.61	1.89	0.87	0.038	0.604	0
Bacteria	Bacteroidetes	Sphingobacteriia	Sphingobacteriales	Sphingobacteriaceae	Mucilaginibacter	OTU_4897	Winter	0 to 5 cm	1.7e-05	5.5e-05	3.5e-05	6e-06	Hillslope	1.69	-0.66	-2.46	2.96	2.08	1.63	0.049	0.362	0
Bacteria	Bacteroidetes	Sphingobacteriia	Sphingobacteriales	Sphingobacteriaceae	Mucilaginibacter	OTU_1666	Winter	0 to 5 cm	0.000222	0.000967	0.000558	0.000214	Hillslope	2.12	-0.79	-1.38	3.36	2.08	0.84	0.029	0.258	0
Bacteria	Bacteroidetes	Sphingobacteriia	Sphingobacteriales	Sphingobacteriaceae	Pedobacter	OTU_2622	Winter	0 to 5 cm	7e-05	0.000207	0.000202	2.4e-05	Hillslope	1.56	-0.03	-3.06	2.68	1.19	0.01	0.045	1	0
Bacteria	Bacteroidetes	Sphingobacteriia	Sphingobacteriales	Sphingobacteriaceae	Mucilaginibacter	OTU_3764	Winter	0 to 5 cm	4.9e-05	0.000209	0.000115	3.7e-05	Hillslope	2.1	-0.85	-1.66	3.16	2.12	1.55	0.021	0.225	0
Bacteria	Bacteroidetes	Sphingobacteriia	Sphingobacteriales	KD3-93	Unassigned_Genus	OTU_5879	Winter	0 to 5 cm	1.8e-05	9.7e-05	7.1e-05	1.5e-05	Hillslope	2.39	-0.45	-2.2	3.44	1.73	1.36	0.015	0.48	0
Bacteria	Bacteroidetes	Sphingobacteriia	Sphingobacteriales	Chitinophagaceae	Chitinophaga	OTU_5760	Winter	0 to 5 cm	5e-06	3.3e-05	3.3e-05	1.7e-05	Hillslope	2.87	-0.02	-0.97	4.62	1.79	0.77	0.032	1	0
Bacteria	Bacteroidetes	Sphingobacteriia	Sphingobacteriales	Chitinophagaceae	Hydrotalea	OTU_5196	Winter	0 to 5 cm	6e-06	4.6e-05	2.6e-05	6e-06	Hillslope	2.99	-0.81	-2.21	4.71	2.65	2.05	0.028	0.386	0
Bacteria	Bacteroidetes	Sphingobacteriia	Sphingobacteriales	Chitinophagaceae	Unassigned_Genus	OTU_2555	Winter	0 to 5 cm	2.5e-05	0.000278	0.000148	2.3e-05	Hillslope	3.48	-0.91	-2.67	4.88	2.54	1.88	0.013	0.29	0
Bacteria	Bacteroidetes	Sphingobacteriia	Sphingobacteriales	Chitinophagaceae	Ferruginibacter	OTU_15979	Winter	0 to 5 cm	3e-06	1.7e-05	6e-06	0	Hillslope	2.5	-1.4	-9.3	3.68	2.8	2.26	0.018	0.113	0
Bacteria	Bacteroidetes	Sphingobacteriia	Sphingobacteriales	Chitinophagaceae	Ferruginibacter	OTU_4891	Winter	0 to 5 cm	6.1e-05	0.000355	0.000149	5.1e-05	Hillslope	2.55	-1.25	-1.54	3.75	2.47	1.07	0.018	0.109	0
Bacteria	Bacteroidetes	Cytophagia	Cytophagales	Cytophagaceae	Adhaeribacter	OTU_1579	Winter	0 to 5 cm	0.000122	0.000577	0.000209	3.4e-05	Hillslope	2.25	-1.47	-2.62	3.8	3.04	2.38	0.041	0.128	0
Bacteria	Bacteroidetes	Cytophagia	Cytophagales	Cytophagaceae	Cytophaga	OTU_3747	Winter	0 to 5 cm	4e-06	7.2e-05	5.1e-05	4e-06	Hillslope	4.19	-0.5	-3.55	5.32	1.62	1.41	0.005	0.379	0
Bacteria	Planctomycetes	vadinHA49	Unassigned_Order	Unassigned_Family	Unassigned_Genus	OTU_2446	Winter	0 to 5 cm	2.9e-05	0.000177	0.0001	4.2e-05	Hillslope	2.63	-0.83	-1.25	4.26	2.44	0.68	0.033	0.321	0
Bacteria	Planctomycetes	Planctomycetacia	Planctomycetales	Planctomycetaceae	Unassigned_Genus	OTU_4097	Winter	0 to 5 cm	2e-06	9e-06	1.1e-05	3e-06	Hillslope	2.51	0.22	-1.76	3.91	1.75	1.53	0.026	0.814	0
Bacteria	Planctomycetes	Planctomycetacia	Planctomycetales	Planctomycetaceae	Pir4_lineage	OTU_1095	Winter	0 to 5 cm	3.1e-05	1e-05	1.4e-05	4e-06	Hillslope	-1.59	0.4	-1.62	2.66	1.65	1.39	0.039	0.52	0
Bacteria	Planctomycetes	Phycisphaerae	Phycisphaerales	Phycisphaeraceae	SM1A02	OTU_3860	Winter	0 to 5 cm	1.1e-05	2e-06	2e-06	0	Hillslope	-2.59	0.02	-7.54	4.28	1.99	1.22	0.037	1	0
Bacteria	Verrucomicrobia	OPB35_soil_group	Unassigned_Order	Unassigned_Family	Unassigned_Genus	OTU_15784	Winter	0 to 5 cm	0	1.3e-05	3e-06	0	Hillslope	10.31	-1.93	-8.39	11.98	3.9	3.13	0.002	0.117	0
Bacteria	Verrucomicrobia	OPB35_soil_group	Unassigned_Order	Unassigned_Family	Unassigned_Genus	OTU_2338	Winter	0 to 5 cm	0	1.1e-05	1e-05	0	Hillslope	10.09	-0.07	-10.02	11.76	1.83	0.28	0.002	1	0
Bacteria	Verrucomicrobia	OPB35_soil_group	Unassigned_Order	Unassigned_Family	Unassigned_Genus	OTU_12288	Winter	0 to 5 cm	1e-06	1.1e-05	1.6e-05	0	Hillslope	3.92	0.58	-10.67	5.86	2.4	1.23	0.02	0.522	0
Bacteria	Verrucomicrobia	Spartobacteria	Chthoniobacterales	Chthoniobacteraceae	Chthoniobacter	OTU_2981	Winter	0 to 5 cm	6.7e-05	0.000207	0.000171	6.9e-05	Hillslope	1.62	-0.28	-1.3	2.56	1.52	0.9	0.029	0.659	0
Bacteria	Verrucomicrobia	Spartobacteria	Chthoniobacterales	LD29	Unassigned_Genus	OTU_2669	Winter	0 to 5 cm	3e-06	3.1e-05	3.7e-05	3e-06	Hillslope	3.44	0.24	-3.42	4.97	1.77	1.11	0.016	0.787	0
Bacteria	Verrucomicrobia	Spartobacteria	Chthoniobacterales	DA101_soil_group	Unassigned_Genus	OTU_1748	Winter	0 to 5 cm	0	5e-06	7e-06	0	Hillslope	4.58	0.37	-9.46	6.51	2.18	0.98	0.014	0.695	0
Bacteria	Verrucomicrobia	Spartobacteria	Chthoniobacterales	DA101_soil_group	Unassigned_Genus	OTU_5298	Winter	0 to 5 cm	0.000257	0.000671	0.000286	0.000351	Hillslope	1.39	-1.23	0.29	2.26	2.09	0.11	0.034	0.055	0
Bacteria	Gemmatimonadetes	Gemmatimonadetes	Gemmatimonadales	Gemmatimonadaceae	Unassigned_Genus	OTU_1129	Winter	0 to 5 cm	1e-06	1.6e-05	6e-06	0	Hillslope	4.49	-1.5	-9.18	6.44	3.32	2.13	0.015	0.161	0
Bacteria	Gemmatimonadetes	Gemmatimonadetes	Gemmatimonadales	Gemmatimonadaceae	Unassigned_Genus	OTU_3071	Winter	0 to 5 cm	1e-06	7e-06	3e-06	0	Hillslope	2.95	-1.12	-8.39	4.8	3.09	2.32	0.034	0.284	0
Bacteria	Nitrospirae	Nitrospira	Nitrospirales	0319-6A21	Unassigned_Genus	OTU_13734	Winter	0 to 5 cm	0	1.1e-05	9e-06	0	Hillslope	5.58	-0.35	-9.74	7.51	2.12	0.62	0.009	0.705	0
Bacteria	Proteobacteria	Deltaproteobacteria	GR-WP33-30	Unassigned_Family	Unassigned_Genus	OTU_5292	Winter	0 to 5 cm	0	5e-06	3e-06	0	Hillslope	4.58	-0.71	-8.39	6.51	2.68	1.91	0.014	0.469	0
Bacteria	Acidobacteria	Acidobacteria	Subgroup_5	Unassigned_Family	Unassigned_Genus	OTU_1827	Winter	0 to 5 cm	2e-06	1.1e-05	7e-06	0	Hillslope	2.53	-0.71	-9.38	4.29	2.68	1.91	0.042	0.469	0
Bacteria	Acidobacteria	Acidobacteria	Subgroup_11	Unassigned_Family	Unassigned_Genus	OTU_4363	Winter	0 to 5 cm	1e-06	7e-06	6e-06	0	Hillslope	3.03	-0.22	-9.29	4.98	2.19	1.42	0.036	0.883	0
Bacteria	Acidobacteria	Subgroup_22	Unassigned_Order	Unassigned_Family	Unassigned_Genus	OTU_1874	Winter	0 to 5 cm	0	1.1e-05	1.2e-05	2e-06	Hillslope	10.09	0.2	-3.04	11.76	2.17	1.86	0.002	0.906	0
Bacteria	Proteobacteria	Deltaproteobacteria	Myxococcales	0319-6G20	Unassigned_Genus	OTU_4478	Winter	0 to 5 cm	0	4e-06	8e-06	0	Hillslope	3.99	1.13	-9.64	5.92	2.89	1.39	0.019	0.24	0
Bacteria	Proteobacteria	Betaproteobacteria	Burkholderiales	Comamonadaceae	Unassigned_Genus	OTU_17233	Winter	0 to 5 cm	7.9e-05	0.000212	0.000118	4.3e-05	Hillslope	1.42	-0.84	-1.45	2.39	1.84	0.9	0.04	0.156	0
Bacteria	Proteobacteria	Betaproteobacteria	Burkholderiales	Oxalobacteraceae	Unassigned_Genus	OTU_1928	Winter	0 to 5 cm	4.3e-05	0.000133	9.7e-05	5.8e-05	Hillslope	1.64	-0.46	-0.73	2.48	1.35	0.19	0.022	0.32	0
Bacteria	Proteobacteria	Betaproteobacteria	Nitrosomonadales	Nitrosomonadaceae	Unassigned_Genus	OTU_3025	Winter	0 to 5 cm	0	4e-05	3e-06	0	Hillslope	11.96	-3.58	-8.39	13.63	5.55	4.78	0.002	0.032	0
Bacteria	Proteobacteria	Gammaproteobacteria	Legionellales	Legionellaceae	Legionella	OTU_5509	Winter	0 to 5 cm	4e-06	1.1e-05	6e-06	0	Hillslope	1.39	-0.81	-9.29	2.31	2.3	2.01	0.038	0.301	0
Bacteria	Proteobacteria	Deltaproteobacteria	Bdellovibrionales	Bacteriovoracaceae	Peredibacter	OTU_15746	Winter	0 to 5 cm	4e-06	1.2e-05	2.4e-05	2e-06	Hillslope	1.41	1.04	-3.49	2.43	2.32	2.47	0.045	0.165	0
Bacteria	Proteobacteria	Alphaproteobacteria	Rhodospirillales	DA111	Unassigned_Genus	OTU_16379	Winter	0 to 5 cm	0	9e-06	1.2e-05	0	Hillslope	9.83	0.46	-10.29	11.5	2.43	1.66	0.002	0.647	0
Bacteria	Proteobacteria	Alphaproteobacteria	Rhodospirillales	DA111	Unassigned_Genus	OTU_7205	Winter	0 to 5 cm	1.2e-05	2.6e-05	2e-06	0	Hillslope	1.17	-3.43	-7.93	1.83	4.82	4.63	0.027	0.016	0
Bacteria	Proteobacteria	Alphaproteobacteria	Sphingomonadales	Sphingomonadaceae	Sphingomonas	OTU_15202	Winter	0 to 5 cm	1.6e-05	0.000231	0.000121	2.8e-05	Hillslope	3.85	-0.93	-2.11	5.45	2.66	1.71	0.014	0.305	0
Bacteria	Proteobacteria	Alphaproteobacteria	Sphingomonadales	Sphingomonadaceae	Sphingomonas	OTU_12590	Winter	0 to 5 cm	0.000258	0.00123	0.000423	0.000204	Hillslope	2.25	-1.54	-1.05	3.88	3.16	0.93	0.046	0.124	0
Bacteria	Proteobacteria	Alphaproteobacteria	Sphingomonadales	JG34-KF-161	Unassigned_Genus	OTU_6699	Winter	0 to 5 cm	0.000139	0.00051	0.000282	0.000144	Hillslope	1.87	-0.86	-0.97	2.97	1.95	0.15	0.03	0.173	0
Bacteria	Proteobacteria	Alphaproteobacteria	Rhizobiales	Bradyrhizobiaceae	Tardiphaga	OTU_361	Winter	0 to 5 cm	0.001955	0.004686	0.002361	0.00138	Hillslope	1.26	-0.99	-0.77	2.21	1.95	0.13	0.049	0.107	0
Bacteria	Proteobacteria	Alphaproteobacteria	Rhizobiales	Xanthobacteraceae	Unassigned_Genus	OTU_3069	Winter	0 to 5 cm	0	8e-06	9e-06	0	Hillslope	4.19	0.06	-9.78	5.86	1.78	1.26	0.012	1	0
Bacteria	Armatimonadetes	Chthonomonadetes	Chthonomonadales	Unassigned_Family	Unassigned_Genus	OTU_2375	Winter	0 to 5 cm	1.6e-05	2e-06	5e-06	0	Hillslope	-3.1	1.37	-8.89	4.85	3.22	2.12	0.027	0.192	0
Bacteria	Actinobacteria	Acidimicrobiia	Acidimicrobiales	Acidimicrobiaceae	CL500-29_marine_group	OTU_6932	Winter	0 to 5 cm	1e-06	1.2e-05	1.3e-05	3e-06	Hillslope	3.09	0.13	-2	4.27	1.3	1.46	0.011	0.884	0
Bacteria	Actinobacteria	Actinobacteria	Frankiales	Nakamurellaceae	Nakamurella	OTU_18069	Winter	0 to 5 cm	4e-06	1.1e-05	1.1e-05	2e-06	Hillslope	1.46	0.02	-2.33	2.28	1.03	1.34	0.027	1	0
Bacteria	Actinobacteria	Actinobacteria	Pseudonocardiales	Pseudonocardiaceae	Pseudonocardia	OTU_16927	Winter	0 to 5 cm	2.5e-05	5.7e-05	4.7e-05	3.9e-05	Hillslope	1.21	-0.3	-0.27	1.66	0.72	0.2	0.011	0.203	0
Bacteria	Actinobacteria	Rubrobacteria	Rubrobacterales	Rubrobacteriaceae	Rubrobacter	OTU_15371	Winter	0 to 5 cm	0	7e-06	1e-06	0	Hillslope	9.37	-2.25	-7.12	11.04	4.22	3.44	0.002	0.088	0
Bacteria	Acidobacteria	Acidobacteria	Subgroup_4	Unknown_Family	Blastocatella	OTU_61	Winter	0 to 5 cm	0.005495	0.030215	0.006865	0.002875	Hillslope	2.46	-2.14	-1.26	3.97	3.65	0.81	0.032	0.056	0
Bacteria	Firmicutes	Bacilli	Bacillales	Bacillaceae	Bacillus	OTU_3768	Winter	0 to 5 cm	9e-06	0.000437	5e-06	0	Hillslope	5.57	-6.48	-8.93	7.3	8.46	7.69	0.007	0.008	0
Bacteria	Candidate_division_WS3	Unassigned_Class	Unassigned_Order	Unassigned_Family	Unassigned_Genus	OTU_4151	Winter	0 to 5 cm	0	8e-06	3e-06	0	Hillslope	4.19	-1.34	-8.39	5.86	3.05	2.54	0.012	0.175	0
Bacteria	Candidate_division_WS3	Unassigned_Class	Unassigned_Order	Unassigned_Family	Unassigned_Genus	OTU_6032	Winter	0 to 5 cm	1e-06	9e-06	3e-06	0	Hillslope	3.04	-1.44	-8.39	4.99	3.41	2.64	0.035	0.196	0
Bacteria	Cyanobacteria	Chloroplast	Unassigned_Order	Unassigned_Family	Unassigned_Genus	OTU_4689	Winter	0 to 5 cm	1.6e-05	5.1e-05	2.2e-05	3e-06	Hillslope	1.71	-1.21	-2.81	2.81	2.46	2.25	0.035	0.12	0
Bacteria	Bacteroidetes	Sphingobacteriia	Sphingobacteriales	Sphingobacteriaceae	Mucilaginibacter	OTU_2982	Winter	0 to 5 cm	3.4e-05	0.000132	0.000156	3.2e-05	Hillslope	1.94	0.24	-2.3	2.85	1.4	0.84	0.018	0.69	0
Bacteria	Bacteroidetes	Sphingobacteriia	Sphingobacteriales	Sphingobacteriaceae	Mucilaginibacter	OTU_1981	Winter	0 to 5 cm	8.2e-05	0.000368	0.000281	5.9e-05	Hillslope	2.17	-0.39	-2.26	3.61	1.89	0.87	0.038	0.604	0
Bacteria	Bacteroidetes	Sphingobacteriia	Sphingobacteriales	Sphingobacteriaceae	Mucilaginibacter	OTU_4897	Winter	0 to 5 cm	1.7e-05	5.5e-05	3.5e-05	6e-06	Hillslope	1.69	-0.66	-2.46	2.96	2.08	1.63	0.049	0.362	0
Bacteria	Bacteroidetes	Sphingobacteriia	Sphingobacteriales	Sphingobacteriaceae	Mucilaginibacter	OTU_1666	Winter	0 to 5 cm	0.000222	0.000967	0.000558	0.000214	Hillslope	2.12	-0.79	-1.38	3.36	2.08	0.84	0.029	0.258	0
Bacteria	Bacteroidetes	Sphingobacteriia	Sphingobacteriales	Sphingobacteriaceae	Pedobacter	OTU_2622	Winter	0 to 5 cm	7e-05	0.000207	0.000202	2.4e-05	Hillslope	1.56	-0.03	-3.06	2.68	1.19	0.01	0.045	1	0
Bacteria	Bacteroidetes	Sphingobacteriia	Sphingobacteriales	Sphingobacteriaceae	Mucilaginibacter	OTU_3764	Winter	0 to 5 cm	4.9e-05	0.000209	0.000115	3.7e-05	Hillslope	2.1	-0.85	-1.66	3.16	2.12	1.55	0.021	0.225	0
Bacteria	Bacteroidetes	Sphingobacteriia	Sphingobacteriales	KD3-93	Unassigned_Genus	OTU_5879	Winter	0 to 5 cm	1.8e-05	9.7e-05	7.1e-05	1.5e-05	Hillslope	2.39	-0.45	-2.2	3.44	1.73	1.36	0.015	0.48	0
Bacteria	Bacteroidetes	Sphingobacteriia	Sphingobacteriales	Chitinophagaceae	Chitinophaga	OTU_5760	Winter	0 to 5 cm	5e-06	3.3e-05	3.3e-05	1.7e-05	Hillslope	2.87	-0.02	-0.97	4.62	1.79	0.77	0.032	1	0
Bacteria	Bacteroidetes	Sphingobacteriia	Sphingobacteriales	Chitinophagaceae	Hydrotalea	OTU_5196	Winter	0 to 5 cm	6e-06	4.6e-05	2.6e-05	6e-06	Hillslope	2.99	-0.81	-2.21	4.71	2.65	2.05	0.028	0.386	0
Bacteria	Bacteroidetes	Sphingobacteriia	Sphingobacteriales	Chitinophagaceae	Unassigned_Genus	OTU_2555	Winter	0 to 5 cm	2.5e-05	0.000278	0.000148	2.3e-05	Hillslope	3.48	-0.91	-2.67	4.88	2.54	1.88	0.013	0.29	0
Bacteria	Bacteroidetes	Sphingobacteriia	Sphingobacteriales	Chitinophagaceae	Ferruginibacter	OTU_15979	Winter	0 to 5 cm	3e-06	1.7e-05	6e-06	0	Hillslope	2.5	-1.4	-9.3	3.68	2.8	2.26	0.018	0.113	0
Bacteria	Bacteroidetes	Sphingobacteriia	Sphingobacteriales	Chitinophagaceae	Ferruginibacter	OTU_4891	Winter	0 to 5 cm	6.1e-05	0.000355	0.000149	5.1e-05	Hillslope	2.55	-1.25	-1.54	3.75	2.47	1.07	0.018	0.109	0
Bacteria	Bacteroidetes	Cytophagia	Cytophagales	Cytophagaceae	Adhaeribacter	OTU_1579	Winter	0 to 5 cm	0.000122	0.000577	0.000209	3.4e-05	Hillslope	2.25	-1.47	-2.62	3.8	3.04	2.38	0.041	0.128	0
Bacteria	Bacteroidetes	Cytophagia	Cytophagales	Cytophagaceae	Cytophaga	OTU_3747	Winter	0 to 5 cm	4e-06	7.2e-05	5.1e-05	4e-06	Hillslope	4.19	-0.5	-3.55	5.32	1.62	1.41	0.005	0.379	0
Bacteria	Planctomycetes	vadinHA49	Unassigned_Order	Unassigned_Family	Unassigned_Genus	OTU_2446	Winter	0 to 5 cm	2.9e-05	0.000177	0.0001	4.2e-05	Hillslope	2.63	-0.83	-1.25	4.26	2.44	0.68	0.033	0.321	0
Bacteria	Planctomycetes	Planctomycetacia	Planctomycetales	Planctomycetaceae	Unassigned_Genus	OTU_4097	Winter	0 to 5 cm	2e-06	9e-06	1.1e-05	3e-06	Hillslope	2.51	0.22	-1.76	3.91	1.75	1.53	0.026	0.814	0
Bacteria	Planctomycetes	Planctomycetacia	Planctomycetales	Planctomycetaceae	Pir4_lineage	OTU_1095	Winter	0 to 5 cm	3.1e-05	1e-05	1.4e-05	4e-06	Hillslope	-1.59	0.4	-1.62	2.66	1.65	1.39	0.039	0.52	0
Bacteria	Planctomycetes	Phycisphaerae	Phycisphaerales	Phycisphaeraceae	SM1A02	OTU_3860	Winter	0 to 5 cm	1.1e-05	2e-06	2e-06	0	Hillslope	-2.59	0.02	-7.54	4.28	1.99	1.22	0.037	1	0
Bacteria	Verrucomicrobia	OPB35_soil_group	Unassigned_Order	Unassigned_Family	Unassigned_Genus	OTU_15784	Winter	0 to 5 cm	0	1.3e-05	3e-06	0	Hillslope	10.31	-1.93	-8.39	11.98	3.9	3.13	0.002	0.117	0
Bacteria	Verrucomicrobia	OPB35_soil_group	Unassigned_Order	Unassigned_Family	Unassigned_Genus	OTU_2338	Winter	0 to 5 cm	0	1.1e-05	1e-05	0	Hillslope	10.09	-0.07	-10.02	11.76	1.83	0.28	0.002	1	0
Bacteria	Verrucomicrobia	OPB35_soil_group	Unassigned_Order	Unassigned_Family	Unassigned_Genus	OTU_12288	Winter	0 to 5 cm	1e-06	1.1e-05	1.6e-05	0	Hillslope	3.92	0.58	-10.67	5.86	2.4	1.23	0.02	0.522	0
Bacteria	Verrucomicrobia	Spartobacteria	Chthoniobacterales	Chthoniobacteraceae	Chthoniobacter	OTU_2981	Winter	0 to 5 cm	6.7e-05	0.000207	0.000171	6.9e-05	Hillslope	1.62	-0.28	-1.3	2.56	1.52	0.9	0.029	0.659	0
Bacteria	Verrucomicrobia	Spartobacteria	Chthoniobacterales	LD29	Unassigned_Genus	OTU_2669	Winter	0 to 5 cm	3e-06	3.1e-05	3.7e-05	3e-06	Hillslope	3.44	0.24	-3.42	4.97	1.77	1.11	0.016	0.787	0
Bacteria	Verrucomicrobia	Spartobacteria	Chthoniobacterales	DA101_soil_group	Unassigned_Genus	OTU_1748	Winter	0 to 5 cm	0	5e-06	7e-06	0	Hillslope	4.58	0.37	-9.46	6.51	2.18	0.98	0.014	0.695	0
Bacteria	Verrucomicrobia	Spartobacteria	Chthoniobacterales	DA101_soil_group	Unassigned_Genus	OTU_5298	Winter	0 to 5 cm	0.000257	0.000671	0.000286	0.000351	Hillslope	1.39	-1.23	0.29	2.26	2.09	0.11	0.034	0.055	0
Bacteria	Gemmatimonadetes	Gemmatimonadetes	Gemmatimonadales	Gemmatimonadaceae	Unassigned_Genus	OTU_1129	Winter	0 to 5 cm	1e-06	1.6e-05	6e-06	0	Hillslope	4.49	-1.5	-9.18	6.44	3.32	2.13	0.015	0.161	0
Bacteria	Gemmatimonadetes	Gemmatimonadetes	Gemmatimonadales	Gemmatimonadaceae	Unassigned_Genus	OTU_3071	Winter	0 to 5 cm	1e-06	7e-06	3e-06	0	Hillslope	2.95	-1.12	-8.39	4.8	3.09	2.32	0.034	0.284	0
Bacteria	Nitrospirae	Nitrospira	Nitrospirales	0319-6A21	Unassigned_Genus	OTU_13734	Winter	0 to 5 cm	0	1.1e-05	9e-06	0	Hillslope	5.58	-0.35	-9.74	7.51	2.12	0.62	0.009	0.705	0
Bacteria	Proteobacteria	Deltaproteobacteria	GR-WP33-30	Unassigned_Family	Unassigned_Genus	OTU_5292	Winter	0 to 5 cm	0	5e-06	3e-06	0	Hillslope	4.58	-0.71	-8.39	6.51	2.68	1.91	0.014	0.469	0
Bacteria	Acidobacteria	Acidobacteria	Subgroup_5	Unassigned_Family	Unassigned_Genus	OTU_1827	Winter	0 to 5 cm	2e-06	1.1e-05	7e-06	0	Hillslope	2.53	-0.71	-9.38	4.29	2.68	1.91	0.042	0.469	0
Bacteria	Acidobacteria	Acidobacteria	Subgroup_11	Unassigned_Family	Unassigned_Genus	OTU_4363	Winter	0 to 5 cm	1e-06	7e-06	6e-06	0	Hillslope	3.03	-0.22	-9.29	4.98	2.19	1.42	0.036	0.883	0
Bacteria	Acidobacteria	Subgroup_22	Unassigned_Order	Unassigned_Family	Unassigned_Genus	OTU_1874	Winter	0 to 5 cm	0	1.1e-05	1.2e-05	2e-06	Hillslope	10.09	0.2	-3.04	11.76	2.17	1.86	0.002	0.906	0
Bacteria	Proteobacteria	Deltaproteobacteria	Myxococcales	0319-6G20	Unassigned_Genus	OTU_4478	Winter	0 to 5 cm	0	4e-06	8e-06	0	Hillslope	3.99	1.13	-9.64	5.92	2.89	1.39	0.019	0.24	0
Bacteria	Proteobacteria	Betaproteobacteria	Burkholderiales	Comamonadaceae	Unassigned_Genus	OTU_17233	Winter	0 to 5 cm	7.9e-05	0.000212	0.000118	4.3e-05	Hillslope	1.42	-0.84	-1.45	2.39	1.84	0.9	0.04	0.156	0
Bacteria	Proteobacteria	Betaproteobacteria	Burkholderiales	Oxalobacteraceae	Unassigned_Genus	OTU_1928	Winter	0 to 5 cm	4.3e-05	0.000133	9.7e-05	5.8e-05	Hillslope	1.64	-0.46	-0.73	2.48	1.35	0.19	0.022	0.32	0
Bacteria	Proteobacteria	Betaproteobacteria	Nitrosomonadales	Nitrosomonadaceae	Unassigned_Genus	OTU_3025	Winter	0 to 5 cm	0	4e-05	3e-06	0	Hillslope	11.96	-3.58	-8.39	13.63	5.55	4.78	0.002	0.032	0
Bacteria	Proteobacteria	Gammaproteobacteria	Legionellales	Legionellaceae	Legionella	OTU_5509	Winter	0 to 5 cm	4e-06	1.1e-05	6e-06	0	Hillslope	1.39	-0.81	-9.29	2.31	2.3	2.01	0.038	0.301	0
Bacteria	Proteobacteria	Deltaproteobacteria	Bdellovibrionales	Bacteriovoracaceae	Peredibacter	OTU_15746	Winter	0 to 5 cm	4e-06	1.2e-05	2.4e-05	2e-06	Hillslope	1.41	1.04	-3.49	2.43	2.32	2.47	0.045	0.165	0
Bacteria	Proteobacteria	Alphaproteobacteria	Rhodospirillales	DA111	Unassigned_Genus	OTU_16379	Winter	0 to 5 cm	0	9e-06	1.2e-05	0	Hillslope	9.83	0.46	-10.29	11.5	2.43	1.66	0.002	0.647	0
Bacteria	Proteobacteria	Alphaproteobacteria	Rhodospirillales	DA111	Unassigned_Genus	OTU_7205	Winter	0 to 5 cm	1.2e-05	2.6e-05	2e-06	0	Hillslope	1.17	-3.43	-7.93	1.83	4.82	4.63	0.027	0.016	0
Bacteria	Proteobacteria	Alphaproteobacteria	Sphingomonadales	Sphingomonadaceae	Sphingomonas	OTU_15202	Winter	0 to 5 cm	1.6e-05	0.000231	0.000121	2.8e-05	Hillslope	3.85	-0.93	-2.11	5.45	2.66	1.71	0.014	0.305	0
Bacteria	Proteobacteria	Alphaproteobacteria	Sphingomonadales	Sphingomonadaceae	Sphingomonas	OTU_12590	Winter	0 to 5 cm	0.000258	0.00123	0.000423	0.000204	Hillslope	2.25	-1.54	-1.05	3.88	3.16	0.93	0.046	0.124	0
Bacteria	Proteobacteria	Alphaproteobacteria	Sphingomonadales	JG34-KF-161	Unassigned_Genus	OTU_6699	Winter	0 to 5 cm	0.000139	0.00051	0.000282	0.000144	Hillslope	1.87	-0.86	-0.97	2.97	1.95	0.15	0.03	0.173	0
Bacteria	Proteobacteria	Alphaproteobacteria	Rhizobiales	Bradyrhizobiaceae	Tardiphaga	OTU_361	Winter	0 to 5 cm	0.001955	0.004686	0.002361	0.00138	Hillslope	1.26	-0.99	-0.77	2.21	1.95	0.13	0.049	0.107	0
Bacteria	Proteobacteria	Alphaproteobacteria	Rhizobiales	Xanthobacteraceae	Unassigned_Genus	OTU_3069	Winter	0 to 5 cm	0	8e-06	9e-06	0	Hillslope	4.19	0.06	-9.78	5.86	1.78	1.26	0.012	1	0
Bacteria	Armatimonadetes	Chthonomonadetes	Chthonomonadales	Unassigned_Family	Unassigned_Genus	OTU_2375	Winter	0 to 5 cm	1.6e-05	2e-06	5e-06	0	Hillslope	-3.1	1.37	-8.89	4.85	3.22	2.12	0.027	0.192	0
Bacteria	Actinobacteria	Acidimicrobiia	Acidimicrobiales	Acidimicrobiaceae	CL500-29_marine_group	OTU_6932	Winter	0 to 5 cm	1e-06	1.2e-05	1.3e-05	3e-06	Hillslope	3.09	0.13	-2	4.27	1.3	1.46	0.011	0.884	0
Bacteria	Actinobacteria	Actinobacteria	Frankiales	Nakamurellaceae	Nakamurella	OTU_18069	Winter	0 to 5 cm	4e-06	1.1e-05	1.1e-05	2e-06	Hillslope	1.46	0.02	-2.33	2.28	1.03	1.34	0.027	1	0
Bacteria	Actinobacteria	Actinobacteria	Pseudonocardiales	Pseudonocardiaceae	Pseudonocardia	OTU_16927	Winter	0 to 5 cm	2.5e-05	5.7e-05	4.7e-05	3.9e-05	Hillslope	1.21	-0.3	-0.27	1.66	0.72	0.2	0.011	0.203	0
Bacteria	Actinobacteria	Rubrobacteria	Rubrobacterales	Rubrobacteriaceae	Rubrobacter	OTU_15371	Winter	0 to 5 cm	0	7e-06	1e-06	0	Hillslope	9.37	-2.25	-7.12	11.04	4.22	3.44	0.002	0.088	0
Bacteria	Acidobacteria	Acidobacteria	Subgroup_4	Unknown_Family	Blastocatella	OTU_61	Winter	0 to 5 cm	0.005495	0.030215	0.006865	0.002875	Hillslope	2.46	-2.14	-1.26	3.97	3.65	0.81	0.032	0.056	0
Bacteria	Firmicutes	Bacilli	Bacillales	Bacillaceae	Bacillus	OTU_3768	Winter	0 to 5 cm	9e-06	0.000437	5e-06	0	Hillslope	5.57	-6.48	-8.93	7.3	8.46	7.69	0.007	0.008	0
Bacteria	Candidate_division_WS3	Unassigned_Class	Unassigned_Order	Unassigned_Family	Unassigned_Genus	OTU_4151	Winter	0 to 5 cm	0	8e-06	3e-06	0	Hillslope	4.19	-1.34	-8.39	5.86	3.05	2.54	0.012	0.175	0
Bacteria	Candidate_division_WS3	Unassigned_Class	Unassigned_Order	Unassigned_Family	Unassigned_Genus	OTU_6032	Winter	0 to 5 cm	1e-06	9e-06	3e-06	0	Hillslope	3.04	-1.44	-8.39	4.99	3.41	2.64	0.035	0.196	0
Bacteria	Cyanobacteria	Chloroplast	Unassigned_Order	Unassigned_Family	Unassigned_Genus	OTU_4689	Winter	0 to 5 cm	1.6e-05	5.1e-05	2.2e-05	3e-06	Hillslope	1.71	-1.21	-2.81	2.81	2.46	2.25	0.035	0.12	0
Bacteria	Bacteroidetes	Sphingobacteriia	Sphingobacteriales	Sphingobacteriaceae	Mucilaginibacter	OTU_2982	Winter	5 to 15 cm	3.7e-05	5.2e-05	4.5e-05	2.3e-05	Hillslope	0.49	-0.19	-1	0.16	0.03	0.43	0	0	0
Bacteria	Bacteroidetes	Sphingobacteriia	Sphingobacteriales	Sphingobacteriaceae	Mucilaginibacter	OTU_3460	Winter	5 to 15 cm	4e-06	1.8e-05	4.1e-05	9e-06	Hillslope	2.33	1.14	-2.25	3.82	2.45	1.83	0.035	0.146	0
Bacteria	Bacteroidetes	Sphingobacteriia	Sphingobacteriales	Sphingobacteriaceae	Mucilaginibacter	OTU_1666	Winter	5 to 15 cm	4.3e-05	0.000287	0.000561	0.000106	Hillslope	2.73	0.97	-2.4	4.11	2.5	1.6	0.021	0.245	0
Bacteria	Bacteroidetes	Sphingobacteriia	Sphingobacteriales	Sphingobacteriaceae	Pedobacter	OTU_12334	Winter	5 to 15 cm	3e-06	4.5e-05	5e-06	0	Hillslope	3.87	-3.17	-8.96	6.02	5.41	4.08	0.026	0.056	0
Bacteria	Bacteroidetes	Sphingobacteriia	Sphingobacteriales	env.OPS_17	Unassigned_Genus	OTU_3171	Winter	5 to 15 cm	1.5e-05	4e-05	3.5e-05	3.9e-05	Hillslope	1.41	-0.2	0.19	1.08	0.15	1.13	0	0	0.627
Bacteria	Bacteroidetes	Sphingobacteriia	Sphingobacteriales	Chitinophagaceae	Unassigned_Genus	OTU_15841	Winter	5 to 15 cm	7.1e-05	8.2e-05	8.9e-05	4.7e-05	Hillslope	0.2	0.12	-0.92	0.06	0.41	0.6	0	0.412	0
Bacteria	Bacteroidetes	Sphingobacteriia	Sphingobacteriales	Chitinophagaceae	Hydrotalea	OTU_5196	Winter	5 to 15 cm	1e-06	7e-06	4e-06	0	Hillslope	3.51	-0.68	-8.8	5.69	2.9	1.55	0.033	0.538	0
Bacteria	Bacteroidetes	Sphingobacteriia	Sphingobacteriales	Chitinophagaceae	Unassigned_Genus	OTU_550	Winter	5 to 15 cm	0.000324	0.000235	0.000231	0.000158	Hillslope	-0.47	-0.02	-0.55	0.81	0.41	0.48	0.045	1	0
Bacteria	Bacteroidetes	Sphingobacteriia	Sphingobacteriales	Chitinophagaceae	Unassigned_Genus	OTU_3980	Winter	5 to 15 cm	1e-05	3.7e-05	6.1e-05	8e-06	Hillslope	1.93	0.74	-2.95	3.3	2.1	1.71	0.044	0.301	0
Bacteria	Bacteroidetes	Sphingobacteriia	Sphingobacteriales	Chitinophagaceae	Unassigned_Genus	OTU_2887	Winter	5 to 15 cm	6.5e-05	8.5e-05	0.000101	2.5e-05	Hillslope	0.39	0.26	-2.04	0.34	0.95	1.19	0	0.452	0
Bacteria	Bacteroidetes	Sphingobacteriia	Sphingobacteriales	Chitinophagaceae	Unassigned_Genus	OTU_2806	Winter	5 to 15 cm	8e-06	3.5e-05	4e-06	0	Hillslope	2.11	-3.05	-8.72	3.68	4.92	4.26	0.048	0.041	0
Bacteria	Bacteroidetes	Sphingobacteriia	Sphingobacteriales	AKYH767	Unassigned_Genus	OTU_608	Winter	5 to 15 cm	0.000148	0.000185	0.000207	8.7e-05	Hillslope	0.32	0.17	-1.25	0.51	0.47	0.27	0.03	0.285	0
Bacteria	Bacteroidetes	Sphingobacteriia	Sphingobacteriales	AKYH767	Unassigned_Genus	OTU_3134	Winter	5 to 15 cm	3e-06	2.2e-05	2.8e-05	1e-06	Hillslope	2.84	0.34	-4.98	4.71	2.22	1.66	0.037	0.737	0
Bacteria	Bacteroidetes	Flavobacteriia	Flavobacteriales	Flavobacteriaceae	Flavobacterium	OTU_6870	Winter	5 to 15 cm	2e-06	1e-05	2e-05	4e-06	Hillslope	2.29	1	-2.49	3.78	2.66	2.48	0.036	0.264	0
Bacteria	Bacteroidetes	Flavobacteriia	Flavobacteriales	Flavobacteriaceae	Flavobacterium	OTU_2393	Winter	5 to 15 cm	8e-06	4.4e-05	4.8e-05	3e-06	Hillslope	2.55	0.1	-4.15	4.46	1.83	1.09	0.049	1	0
Bacteria	Bacteroidetes	Cytophagia	Cytophagales	Cytophagaceae	Adhaeribacter	OTU_11741	Winter	5 to 15 cm	2e-05	6.6e-05	4.6e-05	1.3e-05	Hillslope	1.75	-0.54	-1.78	2.93	1.74	0.85	0.039	0.376	0
Bacteria	Candidate_division_BRC1	Unassigned_Class	Unassigned_Order	Unassigned_Family	Unassigned_Genus	OTU_1159	Winter	5 to 15 cm	9.7e-05	0.00013	0.000164	0.000115	Hillslope	0.43	0.33	-0.51	0.59	0.38	0.18	0.011	0.003	0
Bacteria	Planctomycetes	Planctomycetacia	Planctomycetales	Planctomycetaceae	Unassigned_Genus	OTU_2862	Winter	5 to 15 cm	2.7e-05	4e-05	4.3e-05	1.6e-05	Hillslope	0.56	0.08	-1.38	0.73	0.45	0.36	0.007	0.675	0
Bacteria	Planctomycetes	Planctomycetacia	Planctomycetales	Planctomycetaceae	Unassigned_Genus	OTU_2858	Winter	5 to 15 cm	3.4e-05	4.7e-05	7.2e-05	6.1e-05	Hillslope	0.46	0.6	-0.24	0.8	0.26	0.27	0.047	0	0.001
Bacteria	Planctomycetes	Planctomycetacia	Planctomycetales	Planctomycetaceae	Gemmata	OTU_13105	Winter	5 to 15 cm	2e-06	1e-05	1.6e-05	0	Hillslope	2.36	0.67	-10.65	3.9	2.26	1.18	0.037	0.405	0
Bacteria	Planctomycetes	Planctomycetacia	Planctomycetales	Planctomycetaceae	Gemmata	OTU_2715	Winter	5 to 15 cm	1.6e-05	5.4e-05	5.8e-05	2.1e-05	Hillslope	1.76	0.09	-1.44	2.98	1.3	0.64	0.042	0.965	0
Bacteria	Planctomycetes	Planctomycetacia	Planctomycetales	Planctomycetaceae	Gemmata	OTU_1327	Winter	5 to 15 cm	0.000115	0.000167	0.000117	7.8e-05	Hillslope	0.54	-0.51	-0.58	0.92	1.06	0.38	0.043	0.13	0
Bacteria	Planctomycetes	Planctomycetacia	Planctomycetales	Planctomycetaceae	Gemmata	OTU_14518	Winter	5 to 15 cm	2.3e-05	7.9e-05	4.3e-05	1.2e-05	Hillslope	1.8	-0.86	-1.85	2.96	2.12	1.64	0.036	0.218	0
Bacteria	Planctomycetes	Planctomycetacia	Planctomycetales	Planctomycetaceae	Gemmata	OTU_864	Winter	5 to 15 cm	0.000208	0.000217	0.000286	0.000126	Hillslope	0.06	0.4	-1.18	0.04	0.24	0.14	0	0	0
Bacteria	Planctomycetes	Planctomycetacia	Planctomycetales	Planctomycetaceae	Gemmata	OTU_1861	Winter	5 to 15 cm	5.6e-05	3.3e-05	4e-05	2.7e-05	Hillslope	-0.75	0.28	-0.59	0.94	0.61	0.43	0.005	0.153	0
Bacteria	Planctomycetes	Planctomycetacia	Planctomycetales	Planctomycetaceae	Planctomyces	OTU_2363	Winter	5 to 15 cm	8.9e-05	4.1e-05	3.2e-05	3.1e-05	Hillslope	-1.11	-0.36	-0.05	0.04	0.18	0.36	0	0	0.704
Bacteria	Planctomycetes	Planctomycetacia	Planctomycetales	Planctomycetaceae	Unassigned_Genus	OTU_2190	Winter	5 to 15 cm	0.000167	9.7e-05	8e-05	6.4e-05	Hillslope	-0.78	-0.29	-0.32	0.5	0.39	0.14	0	0.011	0
Bacteria	Planctomycetes	Planctomycetacia	Planctomycetales	Planctomycetaceae	Singulisphaera	OTU_4082	Winter	5 to 15 cm	9e-06	0	0.000375	1e-05	Hillslope	-9.77	15.2	-5.25	8.79	16.37	16.61	0	0.002	0.278
Bacteria	Planctomycetes	Planctomycetacia	Planctomycetales	Planctomycetaceae	Singulisphaera	OTU_13507	Winter	5 to 15 cm	5e-06	3e-05	2.6e-05	0	Hillslope	2.49	-0.16	-11.37	3.87	1.66	1.03	0.026	0.894	0
Bacteria	Planctomycetes	Phycisphaerae	WD2101_soil_group	Unassigned_Family	Unassigned_Genus	OTU_344	Winter	5 to 15 cm	0.000373	0.000564	0.000326	0.00026	Hillslope	0.6	-0.79	-0.33	0.67	0.9	0.04	0.001	0.003	0
Bacteria	Planctomycetes	Phycisphaerae	WD2101_soil_group	Unassigned_Family	Unassigned_Genus	OTU_1116	Winter	5 to 15 cm	0.000163	0.000203	0.00017	8.8e-05	Hillslope	0.32	-0.25	-0.95	0.42	0.52	0.06	0.007	0.131	0
Bacteria	Planctomycetes	Phycisphaerae	WD2101_soil_group	Unassigned_Family	Unassigned_Genus	OTU_5216	Winter	5 to 15 cm	2e-06	8e-06	1.1e-05	2e-06	Hillslope	2.12	0.58	-2.52	3.59	1.97	1.91	0.042	0.409	0
Bacteria	Planctomycetes	Phycisphaerae	WD2101_soil_group	Unassigned_Family	Unassigned_Genus	OTU_11612	Winter	5 to 15 cm	3e-06	2e-05	4e-06	0	Hillslope	2.63	-2.22	-8.76	4.31	4.11	3.42	0.035	0.083	0
Bacteria	Planctomycetes	Phycisphaerae	WD2101_soil_group	Unassigned_Family	Unassigned_Genus	OTU_15688	Winter	5 to 15 cm	0.000111	8.6e-05	6.2e-05	4.8e-05	Hillslope	-0.36	-0.46	-0.36	0.59	0.76	0.01	0.035	0.047	0
Bacteria	Planctomycetes	Phycisphaerae	WD2101_soil_group	Unassigned_Family	Unassigned_Genus	OTU_1487	Winter	5 to 15 cm	9.6e-05	0.000158	0.000144	6.2e-05	Hillslope	0.72	-0.13	-1.22	0.85	0.35	0.34	0.003	0.271	0
Bacteria	Planctomycetes	Phycisphaerae	WD2101_soil_group	Unassigned_Family	Unassigned_Genus	OTU_6620	Winter	5 to 15 cm	4e-06	1.8e-05	1.4e-05	1e-06	Hillslope	2.35	-0.36	-3.43	4.12	2.21	1.75	0.049	0.711	0
Bacteria	Planctomycetes	Phycisphaerae	WD2101_soil_group	Unassigned_Family	Unassigned_Genus	OTU_11249	Winter	5 to 15 cm	1.2e-05	2.8e-05	2.3e-05	3e-06	Hillslope	1.24	-0.3	-2.79	1.83	1.01	1.23	0.018	0.404	0
Bacteria	Planctomycetes	Phycisphaerae	WD2101_soil_group	Unassigned_Family	Unassigned_Genus	OTU_477	Winter	5 to 15 cm	0.000486	0.000634	0.000379	0.000248	Hillslope	0.39	-0.74	-0.61	0.63	1.02	0.33	0.032	0.013	0
Bacteria	Verrucomicrobia	OPB35_soil_group	Unassigned_Order	Unassigned_Family	Unassigned_Genus	OTU_14199	Winter	5 to 15 cm	0.000598	0.00074	0.000628	0.000521	Hillslope	0.31	-0.24	-0.27	0.28	0.34	0.82	0	0.017	0.254
Bacteria	Verrucomicrobia	OPB35_soil_group	Unassigned_Order	Unassigned_Family	Unassigned_Genus	OTU_12494	Winter	5 to 15 cm	5e-06	2.7e-05	1.7e-05	4e-06	Hillslope	2.47	-0.66	-2.28	3.88	1.97	1.55	0.028	0.33	0
Bacteria	Verrucomicrobia	OPB35_soil_group	Unassigned_Order	Unassigned_Family	Unassigned_Genus	OTU_5797	Winter	5 to 15 cm	9e-06	2.8e-05	1.1e-05	0	Hillslope	1.62	-1.31	-10.17	2.19	2.19	1.63	0.009	0.05	0
Bacteria	Verrucomicrobia	OPB35_soil_group	Unassigned_Order	Unassigned_Family	Unassigned_Genus	OTU_451	Winter	5 to 15 cm	0.000342	0.000361	0.000264	0.000245	Hillslope	0.07	-0.45	-0.11	0.11	0.41	0.33	0.028	0.001	0.247
Bacteria	Verrucomicrobia	OPB35_soil_group	Unassigned_Order	Unassigned_Family	Unassigned_Genus	OTU_6138	Winter	5 to 15 cm	1e-06	1.5e-05	1e-05	0	Hillslope	4.45	-0.67	-9.92	6.72	2.82	0.94	0.022	0.532	0
Bacteria	Verrucomicrobia	Spartobacteria	Chthoniobacterales	Chthoniobacteraceae	Chthoniobacter	OTU_1764	Winter	5 to 15 cm	0.000208	0.000261	0.000214	0.000137	Hillslope	0.33	-0.29	-0.64	0.42	0.63	0.38	0.005	0.152	0
Bacteria	Verrucomicrobia	Spartobacteria	Chthoniobacterales	Chthoniobacteraceae	Chthoniobacter	OTU_199	Winter	5 to 15 cm	0.000646	0.001435	0.000952	0.00045	Hillslope	1.15	-0.59	-1.08	1.94	1.4	0.44	0.041	0.197	0
Bacteria	Verrucomicrobia	Spartobacteria	Chthoniobacterales	Chthoniobacteraceae	Chthoniobacter	OTU_11834	Winter	5 to 15 cm	6e-06	6.8e-05	3.4e-05	1e-05	Hillslope	3.52	-1	-1.73	4.39	1.85	1.33	0.004	0.083	0
Bacteria	Verrucomicrobia	Spartobacteria	Chthoniobacterales	Chthoniobacteraceae	Chthoniobacter	OTU_5050	Winter	5 to 15 cm	2.3e-05	4.3e-05	3.6e-05	2.3e-05	Hillslope	0.89	-0.23	-0.69	1.38	0.86	0.21	0.026	0.465	0
Bacteria	Verrucomicrobia	Spartobacteria	Chthoniobacterales	DA101_soil_group	Unassigned_Genus	OTU_14265	Winter	5 to 15 cm	1e-06	5e-06	5e-06	1e-06	Hillslope	2.52	-0.01	-2.59	3.96	1.67	1.67	0.028	1	0
Bacteria	Verrucomicrobia	Spartobacteria	Chthoniobacterales	DA101_soil_group	Unassigned_Genus	OTU_176	Winter	5 to 15 cm	0.003431	0.00502	0.003959	0.002562	Hillslope	0.55	-0.34	-0.63	0.47	0.35	0.65	0	0.001	0
Bacteria	Verrucomicrobia	Spartobacteria	Chthoniobacterales	DA101_soil_group	Unassigned_Genus	OTU_4499	Winter	5 to 15 cm	3.6e-05	0.000175	4.8e-05	3.4e-05	Hillslope	2.28	-1.87	-0.48	2.24	2.26	2.11	0	0.004	0.472
Bacteria	Verrucomicrobia	Opitutae	Opitutales	Opitutaceae	Opitutus	OTU_19055	Winter	5 to 15 cm	0.000265	0.000237	0.000262	0.000149	Hillslope	-0.16	0.15	-0.81	0.04	0.01	0.93	0	0	0.001
Bacteria	Gemmatimonadetes	Gemmatimonadetes	Gemmatimonadales	Gemmatimonadaceae	Gemmatimonas	OTU_4360	Winter	5 to 15 cm	4.1e-05	5.8e-05	4.7e-05	3.5e-05	Hillslope	0.48	-0.32	-0.41	0.34	0.88	1.22	0	0.282	0.243
Bacteria	Gemmatimonadetes	Gemmatimonadetes	Gemmatimonadales	Gemmatimonadaceae	Gemmatimonas	OTU_926	Winter	5 to 15 cm	0.000362	0.000815	0.000271	0.000177	Hillslope	1.17	-1.59	-0.62	0.98	1.44	0.85	0	0.001	0.006
Bacteria	Gemmatimonadetes	Gemmatimonadetes	Gemmatimonadales	Gemmatimonadaceae	Gemmatimonas	OTU_697	Winter	5 to 15 cm	0.000359	0.000766	0.00061	0.000417	Hillslope	1.09	-0.33	-0.55	0.2	0.1	0.09	0	0	0
Bacteria	Gemmatimonadetes	Gemmatimonadetes	Gemmatimonadales	Gemmatimonadaceae	Gemmatimonas	OTU_947	Winter	5 to 15 cm	0.000128	0.000266	0.000221	0.000115	Hillslope	1.05	-0.27	-0.94	1.5	0.97	0.33	0.015	0.443	0
Bacteria	Gemmatimonadetes	Gemmatimonadetes	Gemmatimonadales	Gemmatimonadaceae	Gemmatimonas	OTU_35	Winter	5 to 15 cm	0.006134	0.007756	0.009103	0.005706	Hillslope	0.34	0.23	-0.67	0.03	0.07	0.39	0	0	0
Bacteria	Gemmatimonadetes	Gemmatimonadetes	Gemmatimonadales	Gemmatimonadaceae	Gemmatimonas	OTU_16664	Winter	5 to 15 cm	3.1e-05	0.000191	7.6e-05	2.2e-05	Hillslope	2.6	-1.32	-1.81	4.04	2.8	1.6	0.026	0.14	0
Bacteria	Gemmatimonadetes	Gemmatimonadetes	Gemmatimonadales	Gemmatimonadaceae	Unassigned_Genus	OTU_1342	Winter	5 to 15 cm	0.000442	0.00055	0.000443	0.000227	Hillslope	0.31	-0.31	-0.96	0.46	0.49	0.15	0.019	0.036	0
Bacteria	Acidobacteria	Acidobacteria	Acidobacteriales	Acidobacteriaceae_(Subgroup_1)	Edaphobacter	OTU_1740	Winter	5 to 15 cm	8.8e-05	0.000242	3.8e-05	2.7e-05	Hillslope	1.46	-2.68	-0.51	1.28	2.89	2.96	0	0.002	0.616
Bacteria	Proteobacteria	Deltaproteobacteria	Bdellovibrionales	Bdellovibrionaceae	Bdellovibrio	OTU_4348	Winter	5 to 15 cm	1.6e-05	3.6e-05	6.2e-05	1.2e-05	Hillslope	1.11	0.8	-2.39	1.32	1.54	1.42	0.003	0.098	0
Bacteria	Proteobacteria	Gammaproteobacteria	Xanthomonadales	Xanthomonadaceae	Stenotrophomonas	OTU_3200	Winter	5 to 15 cm	2e-06	2.4e-05	1.1e-05	2e-06	Hillslope	3.36	-1.11	-2.79	5.56	3.4	2.78	0.037	0.345	0
Bacteria	Proteobacteria	Gammaproteobacteria	Xanthomonadales	Xanthomonadaceae	Pseudoxanthomonas	OTU_1305	Winter	5 to 15 cm	1.8e-05	0.000174	0.000171	6.6e-05	Hillslope	3.3	-0.02	-1.38	5	1.74	0.74	0.022	1	0
Bacteria	Proteobacteria	Gammaproteobacteria	Xanthomonadales	Xanthomonadaceae	Tahibacter	OTU_1121	Winter	5 to 15 cm	5.7e-05	0.000367	0.000258	6.7e-05	Hillslope	2.7	-0.51	-1.95	4.65	2.46	0.57	0.045	0.602	0
Bacteria	Proteobacteria	Betaproteobacteria	Burkholderiales	Comamonadaceae	Unassigned_Genus	OTU_3051	Winter	5 to 15 cm	1.2e-05	9.5e-05	4.3e-05	9e-06	Hillslope	2.99	-1.13	-2.24	5.18	3.27	1.86	0.047	0.312	0
Bacteria	Proteobacteria	Betaproteobacteria	Methylophilales	Methylophilaceae	Unassigned_Genus	OTU_1926	Winter	5 to 15 cm	3e-06	7.3e-05	2.5e-05	3e-06	Hillslope	4.4	-1.56	-3.12	6.57	3.73	2.64	0.02	0.201	0
Bacteria	Proteobacteria	Betaproteobacteria	Burkholderiales	Oxalobacteraceae	Massilia	OTU_59	Winter	5 to 15 cm	0.001839	0.001404	0.009022	0.001631	Hillslope	-0.39	2.68	-2.47	0.02	3.56	3.46	0	0.01	0.007
Bacteria	Proteobacteria	Betaproteobacteria	Burkholderiales	Oxalobacteraceae	Massilia	OTU_6866	Winter	5 to 15 cm	0.000272	0.001697	0.000603	0.000164	Hillslope	2.64	-1.49	-1.87	4.05	2.97	1.62	0.024	0.112	0
Bacteria	Proteobacteria	Betaproteobacteria	Burkholderiales	Oxalobacteraceae	Massilia	OTU_585	Winter	5 to 15 cm	0.000334	0.001285	0.000972	0.000215	Hillslope	1.94	-0.4	-2.18	2.93	1.52	1.04	0.022	0.473	0
Bacteria	Proteobacteria	Betaproteobacteria	SC-I-84	Unassigned_Family	Unassigned_Genus	OTU_699	Winter	5 to 15 cm	0.000127	0.000826	0.00028	1.6e-05	Hillslope	2.7	-1.56	-4.12	4.32	3.13	1.79	0.031	0.114	0
Bacteria	Proteobacteria	Betaproteobacteria	SC-I-84	Unassigned_Family	Unassigned_Genus	OTU_12890	Winter	5 to 15 cm	9e-06	3.7e-05	1.8e-05	0	Hillslope	2.13	-1.05	-10.82	3.73	2.79	1.79	0.049	0.263	0
Bacteria	Proteobacteria	Betaproteobacteria	Unassigned_Order	Unassigned_Family	Unassigned_Genus	OTU_1296	Winter	5 to 15 cm	0.000198	0.000157	0.000163	9e-05	Hillslope	-0.34	0.05	-0.86	0.3	0.3	0.55	0	0.702	0
Bacteria	Proteobacteria	Gammaproteobacteria	Legionellales	Coxiellaceae	Aquicella	OTU_2913	Winter	5 to 15 cm	8e-05	3.7e-05	4.3e-05	2.6e-05	Hillslope	-1.11	0.22	-0.72	1.9	1.17	0.5	0.044	0.649	0
Bacteria	Proteobacteria	Gammaproteobacteria	Xanthomonadales	Xanthomonadales_Incertae_Sedis	Steroidobacter	OTU_3086	Winter	5 to 15 cm	8e-06	4.1e-05	0.000216	1.5e-05	Hillslope	2.42	2.38	-3.83	3.77	4.03	3.62	0.026	0.054	0
Bacteria	Proteobacteria	Gammaproteobacteria	Xanthomonadales	Xanthomonadales_Incertae_Sedis	Unassigned_Genus	OTU_1219	Winter	5 to 15 cm	1e-06	9e-06	1.7e-05	1e-06	Hillslope	3.35	0.82	-4.25	5.55	2.97	2.11	0.037	0.447	0
Bacteria	Proteobacteria	Deltaproteobacteria	Myxococcales	Polyangiaceae	Sorangium	OTU_359	Winter	5 to 15 cm	0.000295	0.000494	0.000625	0.000274	Hillslope	0.74	0.34	-1.19	0.25	0.09	0.84	0	0	0
Bacteria	Proteobacteria	Deltaproteobacteria	Myxococcales	Polyangiaceae	Sorangium	OTU_1234	Winter	5 to 15 cm	7.2e-05	0.000171	8.9e-05	6.8e-05	Hillslope	1.24	-0.94	-0.39	1.08	1.04	0.75	0	0.002	0.054
Bacteria	Proteobacteria	Deltaproteobacteria	Myxococcales	Phaselicystidaceae	Phaselicystis	OTU_2753	Winter	5 to 15 cm	9e-06	2.5e-05	6.3e-05	8e-06	Hillslope	1.51	1.31	-2.94	2.5	2.57	2.24	0.037	0.106	0
Bacteria	Proteobacteria	Deltaproteobacteria	Myxococcales	Sandaracinaceae	Unassigned_Genus	OTU_4215	Winter	5 to 15 cm	8.4e-05	0.000239	0.000192	3.7e-05	Hillslope	1.51	-0.32	-2.37	2.32	1.14	0.18	0.024	0.438	0
Bacteria	Proteobacteria	Deltaproteobacteria	Myxococcales	Haliangiaceae	Haliangium	OTU_1051	Winter	5 to 15 cm	0.000148	0.00021	0.000248	0.000123	Hillslope	0.5	0.24	-1.01	0.44	0.28	0.29	0	0.003	0
Bacteria	Proteobacteria	Deltaproteobacteria	Myxococcales	Haliangiaceae	Haliangium	OTU_3593	Winter	5 to 15 cm	0.000109	0.000224	0.000206	7.9e-05	Hillslope	1.05	-0.13	-1.39	1.77	0.94	0.43	0.041	0.779	0
Bacteria	Proteobacteria	Deltaproteobacteria	Myxococcales	Haliangiaceae	Haliangium	OTU_154	Winter	5 to 15 cm	0.00121	0.001592	0.002047	0.001237	Hillslope	0.4	0.36	-0.73	0.06	0.16	0.72	0	0	0
Bacteria	Proteobacteria	Deltaproteobacteria	Myxococcales	Haliangiaceae	Haliangium	OTU_3455	Winter	5 to 15 cm	1.7e-05	0.000275	7.7e-05	1.1e-05	Hillslope	4	-1.84	-2.86	5.62	3.5	2.24	0.013	0.093	0
Bacteria	Proteobacteria	Deltaproteobacteria	Myxococcales	Haliangiaceae	Haliangium	OTU_593	Winter	5 to 15 cm	0.000284	0.000567	0.000222	0.000132	Hillslope	1	-1.35	-0.75	0.23	1.1	0.97	0	0	0.003
Bacteria	Proteobacteria	Deltaproteobacteria	Myxococcales	Haliangiaceae	Haliangium	OTU_1251	Winter	5 to 15 cm	4.8e-05	9e-05	0.000108	2.6e-05	Hillslope	0.89	0.27	-2.05	1.51	1.01	0.54	0.042	0.465	0
Bacteria	Proteobacteria	Deltaproteobacteria	Myxococcales	mle1-27	Unassigned_Genus	OTU_754	Winter	5 to 15 cm	0.000211	0.000355	0.000292	0.000221	Hillslope	0.75	-0.28	-0.4	0.66	0.39	0.17	0	0.015	0
Bacteria	Proteobacteria	Deltaproteobacteria	Myxococcales	Unassigned_Family	Unassigned_Genus	OTU_633	Winter	5 to 15 cm	7.9e-05	0.000187	0.000167	9.8e-05	Hillslope	1.25	-0.16	-0.77	1.84	0.76	0.62	0.018	0.595	0
Bacteria	Proteobacteria	Deltaproteobacteria	Myxococcales	0319-6G20	Unassigned_Genus	OTU_2666	Winter	5 to 15 cm	2.4e-05	4.1e-05	5e-05	2.3e-05	Hillslope	0.78	0.26	-1.11	0.13	0.39	0.03	0	0.025	0
Bacteria	Proteobacteria	Deltaproteobacteria	Bdellovibrionales	Bacteriovoracaceae	Peredibacter	OTU_6408	Winter	5 to 15 cm	1e-06	1.5e-05	8e-06	1e-06	Hillslope	3.51	-0.93	-2.52	5.68	3.18	2.5	0.033	0.413	0
Bacteria	Proteobacteria	Alphaproteobacteria	Rhodospirillales	Acetobacteraceae	Unassigned_Genus	OTU_408	Winter	5 to 15 cm	0.000177	0.000424	0.000203	8.5e-05	Hillslope	1.26	-1.07	-1.25	2.16	1.99	0.81	0.044	0.085	0
Bacteria	Proteobacteria	Alphaproteobacteria	Rhodospirillales	Rhodospirillaceae	Unassigned_Genus	OTU_1265	Winter	5 to 15 cm	1.3e-05	4.4e-05	0.000822	1e-05	Hillslope	1.75	4.23	-6.35	3.07	5.96	5.5	0.049	0.016	0
Bacteria	Proteobacteria	Alphaproteobacteria	Rhodospirillales	DA111	Unassigned_Genus	OTU_7205	Winter	5 to 15 cm	4e-06	2.8e-05	7.7e-05	0	Hillslope	2.92	1.46	-12.91	3.78	2.97	2.67	0.006	0.12	0
Bacteria	Proteobacteria	Alphaproteobacteria	Sphingomonadales	Sphingomonadaceae	Sphingobium	OTU_10681	Winter	5 to 15 cm	8e-06	6.6e-05	3.3e-05	2e-06	Hillslope	3.07	-1	-3.85	4.51	2.31	1.96	0.018	0.183	0
Bacteria	Proteobacteria	Alphaproteobacteria	Sphingomonadales	Sphingomonadaceae	Sphingomonas	OTU_292	Winter	5 to 15 cm	0.003066	0.005604	0.005014	0.003657	Hillslope	0.87	-0.16	-0.46	0.73	0.14	0.77	0	0	0.025
Bacteria	Proteobacteria	Alphaproteobacteria	Sphingomonadales	Sphingomonadaceae	Sphingomonas	OTU_7321	Winter	5 to 15 cm	4.3e-05	7.3e-05	5.1e-05	3.2e-05	Hillslope	0.75	-0.51	-0.68	0.55	0.72	0.54	0	0.016	0
Bacteria	Proteobacteria	Alphaproteobacteria	Sphingomonadales	Sphingomonadaceae	Sphingomonas	OTU_4231	Winter	5 to 15 cm	1.2e-05	8.1e-05	1.6e-05	1e-06	Hillslope	2.77	-2.31	-3.63	3.91	3.6	3.34	0.013	0.033	0
Bacteria	Proteobacteria	Alphaproteobacteria	Caulobacterales	Caulobacteraceae	Phenylobacterium	OTU_12209	Winter	5 to 15 cm	1.2e-05	5.1e-05	1.5e-05	2e-06	Hillslope	2.1	-1.75	-3.03	3.6	3.28	2.83	0.044	0.088	0
Bacteria	Proteobacteria	Alphaproteobacteria	Caulobacterales	Caulobacteraceae	Caulobacter	OTU_6705	Winter	5 to 15 cm	1e-05	3.2e-05	4.5e-05	8e-06	Hillslope	1.71	0.48	-2.44	2.97	1.72	1.05	0.047	0.441	0
Bacteria	Proteobacteria	Alphaproteobacteria	Caulobacterales	Caulobacteraceae	Caulobacter	OTU_16988	Winter	5 to 15 cm	7e-06	0.000127	9.6e-05	7e-06	Hillslope	4.15	-0.4	-3.85	6	2.41	1.58	0.016	0.702	0
Bacteria	Proteobacteria	Alphaproteobacteria	Caulobacterales	Caulobacteraceae	Phenylobacterium	OTU_187	Winter	5 to 15 cm	0.000854	0.001126	0.002419	0.000753	Hillslope	0.4	1.1	-1.68	0.36	1.92	1.7	0	0.063	0
Bacteria	Proteobacteria	Alphaproteobacteria	Rhizobiales	Hyphomicrobiaceae	Hyphomicrobium	OTU_8830	Winter	5 to 15 cm	0	1.7e-05	2.7e-05	4e-06	Hillslope	5.54	0.7	-2.78	7.8	2.93	2.23	0.013	0.528	0
Bacteria	Proteobacteria	Alphaproteobacteria	Rhizobiales	MNG7	Unassigned_Genus	OTU_8728	Winter	5 to 15 cm	3e-06	1.1e-05	9e-06	3e-06	Hillslope	1.97	-0.18	-1.69	3.38	1.55	1.27	0.044	0.841	0
Bacteria	Proteobacteria	Alphaproteobacteria	Rhizobiales	Hyphomicrobiaceae	Devosia	OTU_15834	Winter	5 to 15 cm	3.3e-05	4.1e-05	0.000168	4.9e-05	Hillslope	0.29	2.04	-1.76	0.26	1.91	1.8	0	0.001	0
Bacteria	Proteobacteria	Alphaproteobacteria	Rhizobiales	Xanthobacteraceae	Unassigned_Genus	OTU_674	Winter	5 to 15 cm	0.000428	0.000647	0.001149	0.000327	Hillslope	0.6	0.83	-1.81	0.76	1.7	1.46	0.005	0.124	0
Bacteria	Proteobacteria	Alphaproteobacteria	Rhizobiales	Xanthobacteraceae	Unassigned_Genus	OTU_9513	Winter	5 to 15 cm	1e-05	4e-05	4.5e-05	1.8e-05	Hillslope	1.99	0.17	-1.35	3.43	1.63	0.34	0.045	0.873	0
Bacteria	Proteobacteria	Alphaproteobacteria	Rhizobiales	Bradyrhizobiaceae	Bradyrhizobium	OTU_1	Winter	5 to 15 cm	0.024136	0.030767	0.033031	0.022676	Hillslope	0.35	0.1	-0.54	0.21	0.17	0.19	0	0.055	0
Bacteria	Proteobacteria	Alphaproteobacteria	Rhizobiales	Bradyrhizobiaceae	Bradyrhizobium	OTU_10406	Winter	5 to 15 cm	0.00028	0.001061	0.000535	0.000493	Hillslope	1.92	-0.99	-0.12	1.49	0.68	0.26	0	0	0.092
Bacteria	Proteobacteria	Alphaproteobacteria	Rhizobiales	Xanthobacteraceae	Unassigned_Genus	OTU_388	Winter	5 to 15 cm	0.000387	0.000509	0.0004	0.000315	Hillslope	0.4	-0.35	-0.34	0.05	0	0.49	0	0	0.009
Bacteria	Proteobacteria	Alphaproteobacteria	Rhizobiales	Rhizobiaceae	Rhizobium	OTU_1214	Winter	5 to 15 cm	0.000199	0.000909	0.000402	0.000139	Hillslope	2.19	-1.18	-1.53	3.08	2.09	0.77	0.013	0.068	0
Bacteria	Proteobacteria	Alphaproteobacteria	Rhizobiales	Rhizobiaceae	Rhizobium	OTU_2320	Winter	5 to 15 cm	5e-06	4.8e-05	3.1e-05	9e-06	Hillslope	3.17	-0.61	-1.78	5.24	2.65	1.54	0.037	0.548	0
Bacteria	Actinobacteria	Acidimicrobiia	Acidimicrobiales	Unassigned_Family	Unassigned_Genus	OTU_1504	Winter	5 to 15 cm	0.000144	0.000247	0.000212	9.6e-05	Hillslope	0.77	-0.22	-1.15	1.27	0.75	0.59	0.036	0.411	0
Bacteria	Actinobacteria	Acidimicrobiia	Acidimicrobiales	Unassigned_Family	Unassigned_Genus	OTU_478	Winter	5 to 15 cm	0.000342	0.00048	0.000321	0.000277	Hillslope	0.49	-0.58	-0.21	0.24	0.07	0.39	0	0	0.046
Bacteria	Actinobacteria	Acidimicrobiia	Acidimicrobiales	Acidimicrobiales_Incertae_Sedis	Candidatus_Microthrix	OTU_1617	Winter	5 to 15 cm	0	2e-06	4e-06	0	Hillslope	7.89	0.86	-8.76	9.99	3.15	2.07	0.005	0.454	0
Bacteria	Actinobacteria	Acidimicrobiia	Acidimicrobiales	Unassigned_Family	Unassigned_Genus	OTU_1828	Winter	5 to 15 cm	5.5e-05	7.9e-05	9.8e-05	7.9e-05	Hillslope	0.51	0.31	-0.32	0.48	0.52	0.52	0	0.051	0.021
Bacteria	Actinobacteria	Actinobacteria	Streptosporangiales	Thermomonosporaceae	Actinoallomurus	OTU_537	Winter	5 to 15 cm	0.000198	0.000824	0.003321	0.000127	Hillslope	2.06	2.01	-4.71	3.3	3.69	3.18	0.031	0.08	0
Bacteria	Actinobacteria	Actinobacteria	Propionibacteriales	Nocardioidaceae	Nocardioides	OTU_6679	Winter	5 to 15 cm	1.6e-05	8.2e-05	1.2e-05	7e-06	Hillslope	2.35	-2.77	-0.81	1.79	3.58	3.86	0	0.008	0.517
Bacteria	Actinobacteria	Actinobacteria	Micromonosporales	Micromonosporaceae	Actinoplanes	OTU_1322	Winter	5 to 15 cm	7.9e-05	0.000439	0.000199	6.6e-05	Hillslope	2.47	-1.14	-1.59	4.01	2.66	1.4	0.033	0.188	0
Bacteria	Actinobacteria	Actinobacteria	Micrococcales	Bogoriellaceae	Georgenia	OTU_5573	Winter	5 to 15 cm	4e-06	2.8e-05	2e-05	3e-06	Hillslope	2.76	-0.45	-2.82	3.65	1.76	1.73	0.008	0.49	0
Bacteria	Actinobacteria	Actinobacteria	Micrococcales	Demequinaceae	Demequina	OTU_964	Winter	5 to 15 cm	2.4e-05	8.6e-05	6.6e-05	1.1e-05	Hillslope	1.83	-0.39	-2.64	3.05	1.58	0.51	0.038	0.51	0
Bacteria	Actinobacteria	Actinobacteria	Micrococcales	Microbacteriaceae	Unassigned_Genus	OTU_2984	Winter	5 to 15 cm	0.000292	0.000459	0.000565	0.000318	Hillslope	0.65	0.3	-0.83	1.07	0.8	0.32	0.036	0.265	0
Bacteria	Actinobacteria	Actinobacteria	Corynebacteriales	Mycobacteriaceae	Mycobacterium	OTU_11112	Winter	5 to 15 cm	1.6e-05	8.4e-05	1.4e-05	0	Hillslope	2.4	-2.61	-10.43	3.34	3.83	3.09	0.012	0.022	0
Bacteria	Actinobacteria	Actinobacteria	Corynebacteriales	Mycobacteriaceae	Mycobacterium	OTU_304	Winter	5 to 15 cm	0.0012	0.001661	0.001711	0.001183	Hillslope	0.47	0.04	-0.53	0.31	0.01	1.11	0	0	0.08
Bacteria	Actinobacteria	Actinobacteria	Pseudonocardiales	Pseudonocardiaceae	Pseudonocardia	OTU_9425	Winter	5 to 15 cm	0.001212	0.001533	0.00155	0.001063	Hillslope	0.34	0.02	-0.54	0.2	0.07	1.58	0	0.428	0.234
Bacteria	Actinobacteria	Actinobacteria	Micromonosporales	Micromonosporaceae	Pilimelia	OTU_13420	Winter	5 to 15 cm	5.9e-05	0.000192	0.000186	6.2e-05	Hillslope	1.72	-0.05	-1.58	1.34	0.79	0.76	0	0.982	0
Bacteria	Actinobacteria	Actinobacteria	Frankiales	Geodermatophilaceae	Modestobacter	OTU_10173	Winter	5 to 15 cm	0.000433	0.0006	0.00058	0.000429	Hillslope	0.47	-0.05	-0.44	0.33	0.12	0.67	0	0.203	0.013
Bacteria	Actinobacteria	Actinobacteria	Frankiales	Geodermatophilaceae	Unassigned_Genus	OTU_12225	Winter	5 to 15 cm	2.6e-05	3.6e-05	4.3e-05	4.1e-05	Hillslope	0.47	0.26	-0.09	0.11	0.62	0.72	0	0.2	0.74
Bacteria	Actinobacteria	Actinobacteria	Streptomycetales	Streptomycetaceae	Streptomyces	OTU_10167	Winter	5 to 15 cm	1e-06	1.2e-05	0.000619	1e-06	Hillslope	3.1	5.64	-9.44	4.76	7.42	7.15	0.024	0.009	0
Bacteria	Actinobacteria	Thermoleophilia	Gaiellales	Unassigned_Family	Unassigned_Genus	OTU_6136	Winter	5 to 15 cm	2.5e-05	7.2e-05	4.8e-05	8.3e-05	Hillslope	1.51	-0.58	0.8	1.45	0.8	0.22	0	0.013	0
Bacteria	Actinobacteria	Thermoleophilia	Gaiellales	Unassigned_Family	Unassigned_Genus	OTU_1134	Winter	5 to 15 cm	0.000106	0.000199	0.000169	0.00011	Hillslope	0.91	-0.24	-0.62	0.41	0.05	0.05	0	0	0
Bacteria	Actinobacteria	Thermoleophilia	Gaiellales	Unassigned_Family	Unassigned_Genus	OTU_3421	Winter	5 to 15 cm	0.000252	0.000332	0.000534	0.000305	Hillslope	0.4	0.68	-0.81	0.29	0.65	0.34	0	0.001	0
Bacteria	Actinobacteria	Thermoleophilia	Solirubrobacterales	Patulibacteraceae	Patulibacter	OTU_427	Winter	5 to 15 cm	0.000362	0.001039	0.000548	0.000386	Hillslope	1.52	-0.92	-0.51	2.65	2.08	0.41	0.048	0.171	0
Bacteria	Actinobacteria	Thermoleophilia	Solirubrobacterales	Unassigned_Family	Unassigned_Genus	OTU_1181	Winter	5 to 15 cm	0.000242	0.000437	0.000366	0.000356	Hillslope	0.85	-0.26	-0.04	0.21	0.22	0.77	0	0	0.909
Bacteria	Actinobacteria	Thermoleophilia	Solirubrobacterales	Conexibacteraceae	Conexibacter	OTU_8924	Winter	5 to 15 cm	3.4e-05	4e-05	5.5e-05	5.6e-05	Hillslope	0.23	0.48	0.01	0.11	0.46	0.38	0	0.001	0.959
Bacteria	Actinobacteria	Thermoleophilia	Solirubrobacterales	Solirubrobacteraceae	Solirubrobacter	OTU_17461	Winter	5 to 15 cm	5.6e-05	0.000162	9.1e-05	4.4e-05	Hillslope	1.54	-0.83	-1.06	0.95	0.76	0.75	0	0.001	0
Bacteria	Acidobacteria	Acidobacteria	Subgroup_3	Unknown_Family	Bryobacter	OTU_805	Winter	5 to 15 cm	7.4e-05	0.00012	0.000124	3.3e-05	Hillslope	0.69	0.06	-1.92	1.17	0.64	0.11	0.042	0.902	0
Bacteria	Acidobacteria	Acidobacteria	Subgroup_3	Unknown_Family	Candidatus_Solibacter	OTU_829	Winter	5 to 15 cm	0.000248	0.000271	0.000356	0.000245	Hillslope	0.13	0.4	-0.54	0	0.44	0.43	0	0.002	0
Bacteria	Chloroflexi	Thermomicrobia	JG30-KF-CM45	Unassigned_Family	Unassigned_Genus	OTU_9078	Winter	5 to 15 cm	1.3e-05	4.2e-05	1.9e-05	2e-06	Hillslope	1.73	-1.18	-3.55	2.86	2.27	2.46	0.037	0.098	0
Bacteria	Firmicutes	Bacilli	Bacillales	Paenibacillaceae	Paenibacillus	OTU_2200	Winter	5 to 15 cm	8e-06	0	0.000772	0	Hillslope	-9.57	16.24	-10.75	9.4	17.42	17.88	0	0.002	0.024
Bacteria	Cyanobacteria	Melainabacteria	Vampirovibrionales	Unassigned_Family	Unassigned_Genus	OTU_4248	Winter	5 to 15 cm	5e-06	4.6e-05	9e-06	0	Hillslope	3.17	-2.35	-4.33	5.31	4.6	3.92	0.039	0.105	0
Bacteria	Bacteroidetes	Sphingobacteriia	Sphingobacteriales	Sphingobacteriaceae	Mucilaginibacter	OTU_2982	Winter	5 to 15 cm	3.7e-05	5.2e-05	4.5e-05	2.3e-05	Hillslope	0.49	-0.19	-1	0.16	0.03	0.43	0	0	0
Bacteria	Bacteroidetes	Sphingobacteriia	Sphingobacteriales	Sphingobacteriaceae	Mucilaginibacter	OTU_3460	Winter	5 to 15 cm	4e-06	1.8e-05	4.1e-05	9e-06	Hillslope	2.33	1.14	-2.25	3.82	2.45	1.83	0.035	0.146	0
Bacteria	Bacteroidetes	Sphingobacteriia	Sphingobacteriales	Sphingobacteriaceae	Mucilaginibacter	OTU_1666	Winter	5 to 15 cm	4.3e-05	0.000287	0.000561	0.000106	Hillslope	2.73	0.97	-2.4	4.11	2.5	1.6	0.021	0.245	0
Bacteria	Bacteroidetes	Sphingobacteriia	Sphingobacteriales	Sphingobacteriaceae	Pedobacter	OTU_12334	Winter	5 to 15 cm	3e-06	4.5e-05	5e-06	0	Hillslope	3.87	-3.17	-8.96	6.02	5.41	4.08	0.026	0.056	0
Bacteria	Bacteroidetes	Sphingobacteriia	Sphingobacteriales	env.OPS_17	Unassigned_Genus	OTU_3171	Winter	5 to 15 cm	1.5e-05	4e-05	3.5e-05	3.9e-05	Hillslope	1.41	-0.2	0.19	1.08	0.15	1.13	0	0	0.627
Bacteria	Bacteroidetes	Sphingobacteriia	Sphingobacteriales	Chitinophagaceae	Unassigned_Genus	OTU_15841	Winter	5 to 15 cm	7.1e-05	8.2e-05	8.9e-05	4.7e-05	Hillslope	0.2	0.12	-0.92	0.06	0.41	0.6	0	0.412	0
Bacteria	Bacteroidetes	Sphingobacteriia	Sphingobacteriales	Chitinophagaceae	Hydrotalea	OTU_5196	Winter	5 to 15 cm	1e-06	7e-06	4e-06	0	Hillslope	3.51	-0.68	-8.8	5.69	2.9	1.55	0.033	0.538	0
Bacteria	Bacteroidetes	Sphingobacteriia	Sphingobacteriales	Chitinophagaceae	Unassigned_Genus	OTU_550	Winter	5 to 15 cm	0.000324	0.000235	0.000231	0.000158	Hillslope	-0.47	-0.02	-0.55	0.81	0.41	0.48	0.045	1	0
Bacteria	Bacteroidetes	Sphingobacteriia	Sphingobacteriales	Chitinophagaceae	Unassigned_Genus	OTU_3980	Winter	5 to 15 cm	1e-05	3.7e-05	6.1e-05	8e-06	Hillslope	1.93	0.74	-2.95	3.3	2.1	1.71	0.044	0.301	0
Bacteria	Bacteroidetes	Sphingobacteriia	Sphingobacteriales	Chitinophagaceae	Unassigned_Genus	OTU_2887	Winter	5 to 15 cm	6.5e-05	8.5e-05	0.000101	2.5e-05	Hillslope	0.39	0.26	-2.04	0.34	0.95	1.19	0	0.452	0
Bacteria	Bacteroidetes	Sphingobacteriia	Sphingobacteriales	Chitinophagaceae	Unassigned_Genus	OTU_2806	Winter	5 to 15 cm	8e-06	3.5e-05	4e-06	0	Hillslope	2.11	-3.05	-8.72	3.68	4.92	4.26	0.048	0.041	0
Bacteria	Bacteroidetes	Sphingobacteriia	Sphingobacteriales	AKYH767	Unassigned_Genus	OTU_608	Winter	5 to 15 cm	0.000148	0.000185	0.000207	8.7e-05	Hillslope	0.32	0.17	-1.25	0.51	0.47	0.27	0.03	0.285	0
Bacteria	Bacteroidetes	Sphingobacteriia	Sphingobacteriales	AKYH767	Unassigned_Genus	OTU_3134	Winter	5 to 15 cm	3e-06	2.2e-05	2.8e-05	1e-06	Hillslope	2.84	0.34	-4.98	4.71	2.22	1.66	0.037	0.737	0
Bacteria	Bacteroidetes	Flavobacteriia	Flavobacteriales	Flavobacteriaceae	Flavobacterium	OTU_6870	Winter	5 to 15 cm	2e-06	1e-05	2e-05	4e-06	Hillslope	2.29	1	-2.49	3.78	2.66	2.48	0.036	0.264	0
Bacteria	Bacteroidetes	Flavobacteriia	Flavobacteriales	Flavobacteriaceae	Flavobacterium	OTU_2393	Winter	5 to 15 cm	8e-06	4.4e-05	4.8e-05	3e-06	Hillslope	2.55	0.1	-4.15	4.46	1.83	1.09	0.049	1	0
Bacteria	Bacteroidetes	Cytophagia	Cytophagales	Cytophagaceae	Adhaeribacter	OTU_11741	Winter	5 to 15 cm	2e-05	6.6e-05	4.6e-05	1.3e-05	Hillslope	1.75	-0.54	-1.78	2.93	1.74	0.85	0.039	0.376	0
Bacteria	Candidate_division_BRC1	Unassigned_Class	Unassigned_Order	Unassigned_Family	Unassigned_Genus	OTU_1159	Winter	5 to 15 cm	9.7e-05	0.00013	0.000164	0.000115	Hillslope	0.43	0.33	-0.51	0.59	0.38	0.18	0.011	0.003	0
Bacteria	Planctomycetes	Planctomycetacia	Planctomycetales	Planctomycetaceae	Unassigned_Genus	OTU_2862	Winter	5 to 15 cm	2.7e-05	4e-05	4.3e-05	1.6e-05	Hillslope	0.56	0.08	-1.38	0.73	0.45	0.36	0.007	0.675	0
Bacteria	Planctomycetes	Planctomycetacia	Planctomycetales	Planctomycetaceae	Unassigned_Genus	OTU_2858	Winter	5 to 15 cm	3.4e-05	4.7e-05	7.2e-05	6.1e-05	Hillslope	0.46	0.6	-0.24	0.8	0.26	0.27	0.047	0	0.001
Bacteria	Planctomycetes	Planctomycetacia	Planctomycetales	Planctomycetaceae	Gemmata	OTU_13105	Winter	5 to 15 cm	2e-06	1e-05	1.6e-05	0	Hillslope	2.36	0.67	-10.65	3.9	2.26	1.18	0.037	0.405	0
Bacteria	Planctomycetes	Planctomycetacia	Planctomycetales	Planctomycetaceae	Gemmata	OTU_2715	Winter	5 to 15 cm	1.6e-05	5.4e-05	5.8e-05	2.1e-05	Hillslope	1.76	0.09	-1.44	2.98	1.3	0.64	0.042	0.965	0
Bacteria	Planctomycetes	Planctomycetacia	Planctomycetales	Planctomycetaceae	Gemmata	OTU_1327	Winter	5 to 15 cm	0.000115	0.000167	0.000117	7.8e-05	Hillslope	0.54	-0.51	-0.58	0.92	1.06	0.38	0.043	0.13	0
Bacteria	Planctomycetes	Planctomycetacia	Planctomycetales	Planctomycetaceae	Gemmata	OTU_14518	Winter	5 to 15 cm	2.3e-05	7.9e-05	4.3e-05	1.2e-05	Hillslope	1.8	-0.86	-1.85	2.96	2.12	1.64	0.036	0.218	0
Bacteria	Planctomycetes	Planctomycetacia	Planctomycetales	Planctomycetaceae	Gemmata	OTU_864	Winter	5 to 15 cm	0.000208	0.000217	0.000286	0.000126	Hillslope	0.06	0.4	-1.18	0.04	0.24	0.14	0	0	0
Bacteria	Planctomycetes	Planctomycetacia	Planctomycetales	Planctomycetaceae	Gemmata	OTU_1861	Winter	5 to 15 cm	5.6e-05	3.3e-05	4e-05	2.7e-05	Hillslope	-0.75	0.28	-0.59	0.94	0.61	0.43	0.005	0.153	0
Bacteria	Planctomycetes	Planctomycetacia	Planctomycetales	Planctomycetaceae	Planctomyces	OTU_2363	Winter	5 to 15 cm	8.9e-05	4.1e-05	3.2e-05	3.1e-05	Hillslope	-1.11	-0.36	-0.05	0.04	0.18	0.36	0	0	0.704
Bacteria	Planctomycetes	Planctomycetacia	Planctomycetales	Planctomycetaceae	Unassigned_Genus	OTU_2190	Winter	5 to 15 cm	0.000167	9.7e-05	8e-05	6.4e-05	Hillslope	-0.78	-0.29	-0.32	0.5	0.39	0.14	0	0.011	0
Bacteria	Planctomycetes	Planctomycetacia	Planctomycetales	Planctomycetaceae	Singulisphaera	OTU_4082	Winter	5 to 15 cm	9e-06	0	0.000375	1e-05	Hillslope	-9.77	15.2	-5.25	8.79	16.37	16.61	0	0.002	0.278
Bacteria	Planctomycetes	Planctomycetacia	Planctomycetales	Planctomycetaceae	Singulisphaera	OTU_13507	Winter	5 to 15 cm	5e-06	3e-05	2.6e-05	0	Hillslope	2.49	-0.16	-11.37	3.87	1.66	1.03	0.026	0.894	0
Bacteria	Planctomycetes	Phycisphaerae	WD2101_soil_group	Unassigned_Family	Unassigned_Genus	OTU_344	Winter	5 to 15 cm	0.000373	0.000564	0.000326	0.00026	Hillslope	0.6	-0.79	-0.33	0.67	0.9	0.04	0.001	0.003	0
Bacteria	Planctomycetes	Phycisphaerae	WD2101_soil_group	Unassigned_Family	Unassigned_Genus	OTU_1116	Winter	5 to 15 cm	0.000163	0.000203	0.00017	8.8e-05	Hillslope	0.32	-0.25	-0.95	0.42	0.52	0.06	0.007	0.131	0
Bacteria	Planctomycetes	Phycisphaerae	WD2101_soil_group	Unassigned_Family	Unassigned_Genus	OTU_5216	Winter	5 to 15 cm	2e-06	8e-06	1.1e-05	2e-06	Hillslope	2.12	0.58	-2.52	3.59	1.97	1.91	0.042	0.409	0
Bacteria	Planctomycetes	Phycisphaerae	WD2101_soil_group	Unassigned_Family	Unassigned_Genus	OTU_11612	Winter	5 to 15 cm	3e-06	2e-05	4e-06	0	Hillslope	2.63	-2.22	-8.76	4.31	4.11	3.42	0.035	0.083	0
Bacteria	Planctomycetes	Phycisphaerae	WD2101_soil_group	Unassigned_Family	Unassigned_Genus	OTU_15688	Winter	5 to 15 cm	0.000111	8.6e-05	6.2e-05	4.8e-05	Hillslope	-0.36	-0.46	-0.36	0.59	0.76	0.01	0.035	0.047	0
Bacteria	Planctomycetes	Phycisphaerae	WD2101_soil_group	Unassigned_Family	Unassigned_Genus	OTU_1487	Winter	5 to 15 cm	9.6e-05	0.000158	0.000144	6.2e-05	Hillslope	0.72	-0.13	-1.22	0.85	0.35	0.34	0.003	0.271	0
Bacteria	Planctomycetes	Phycisphaerae	WD2101_soil_group	Unassigned_Family	Unassigned_Genus	OTU_6620	Winter	5 to 15 cm	4e-06	1.8e-05	1.4e-05	1e-06	Hillslope	2.35	-0.36	-3.43	4.12	2.21	1.75	0.049	0.711	0
Bacteria	Planctomycetes	Phycisphaerae	WD2101_soil_group	Unassigned_Family	Unassigned_Genus	OTU_11249	Winter	5 to 15 cm	1.2e-05	2.8e-05	2.3e-05	3e-06	Hillslope	1.24	-0.3	-2.79	1.83	1.01	1.23	0.018	0.404	0
Bacteria	Planctomycetes	Phycisphaerae	WD2101_soil_group	Unassigned_Family	Unassigned_Genus	OTU_477	Winter	5 to 15 cm	0.000486	0.000634	0.000379	0.000248	Hillslope	0.39	-0.74	-0.61	0.63	1.02	0.33	0.032	0.013	0
Bacteria	Verrucomicrobia	OPB35_soil_group	Unassigned_Order	Unassigned_Family	Unassigned_Genus	OTU_14199	Winter	5 to 15 cm	0.000598	0.00074	0.000628	0.000521	Hillslope	0.31	-0.24	-0.27	0.28	0.34	0.82	0	0.017	0.254
Bacteria	Verrucomicrobia	OPB35_soil_group	Unassigned_Order	Unassigned_Family	Unassigned_Genus	OTU_12494	Winter	5 to 15 cm	5e-06	2.7e-05	1.7e-05	4e-06	Hillslope	2.47	-0.66	-2.28	3.88	1.97	1.55	0.028	0.33	0
Bacteria	Verrucomicrobia	OPB35_soil_group	Unassigned_Order	Unassigned_Family	Unassigned_Genus	OTU_5797	Winter	5 to 15 cm	9e-06	2.8e-05	1.1e-05	0	Hillslope	1.62	-1.31	-10.17	2.19	2.19	1.63	0.009	0.05	0
Bacteria	Verrucomicrobia	OPB35_soil_group	Unassigned_Order	Unassigned_Family	Unassigned_Genus	OTU_451	Winter	5 to 15 cm	0.000342	0.000361	0.000264	0.000245	Hillslope	0.07	-0.45	-0.11	0.11	0.41	0.33	0.028	0.001	0.247
Bacteria	Verrucomicrobia	OPB35_soil_group	Unassigned_Order	Unassigned_Family	Unassigned_Genus	OTU_6138	Winter	5 to 15 cm	1e-06	1.5e-05	1e-05	0	Hillslope	4.45	-0.67	-9.92	6.72	2.82	0.94	0.022	0.532	0
Bacteria	Verrucomicrobia	Spartobacteria	Chthoniobacterales	Chthoniobacteraceae	Chthoniobacter	OTU_1764	Winter	5 to 15 cm	0.000208	0.000261	0.000214	0.000137	Hillslope	0.33	-0.29	-0.64	0.42	0.63	0.38	0.005	0.152	0
Bacteria	Verrucomicrobia	Spartobacteria	Chthoniobacterales	Chthoniobacteraceae	Chthoniobacter	OTU_199	Winter	5 to 15 cm	0.000646	0.001435	0.000952	0.00045	Hillslope	1.15	-0.59	-1.08	1.94	1.4	0.44	0.041	0.197	0
Bacteria	Verrucomicrobia	Spartobacteria	Chthoniobacterales	Chthoniobacteraceae	Chthoniobacter	OTU_11834	Winter	5 to 15 cm	6e-06	6.8e-05	3.4e-05	1e-05	Hillslope	3.52	-1	-1.73	4.39	1.85	1.33	0.004	0.083	0
Bacteria	Verrucomicrobia	Spartobacteria	Chthoniobacterales	Chthoniobacteraceae	Chthoniobacter	OTU_5050	Winter	5 to 15 cm	2.3e-05	4.3e-05	3.6e-05	2.3e-05	Hillslope	0.89	-0.23	-0.69	1.38	0.86	0.21	0.026	0.465	0
Bacteria	Verrucomicrobia	Spartobacteria	Chthoniobacterales	DA101_soil_group	Unassigned_Genus	OTU_14265	Winter	5 to 15 cm	1e-06	5e-06	5e-06	1e-06	Hillslope	2.52	-0.01	-2.59	3.96	1.67	1.67	0.028	1	0
Bacteria	Verrucomicrobia	Spartobacteria	Chthoniobacterales	DA101_soil_group	Unassigned_Genus	OTU_176	Winter	5 to 15 cm	0.003431	0.00502	0.003959	0.002562	Hillslope	0.55	-0.34	-0.63	0.47	0.35	0.65	0	0.001	0
Bacteria	Verrucomicrobia	Spartobacteria	Chthoniobacterales	DA101_soil_group	Unassigned_Genus	OTU_4499	Winter	5 to 15 cm	3.6e-05	0.000175	4.8e-05	3.4e-05	Hillslope	2.28	-1.87	-0.48	2.24	2.26	2.11	0	0.004	0.472
Bacteria	Verrucomicrobia	Opitutae	Opitutales	Opitutaceae	Opitutus	OTU_19055	Winter	5 to 15 cm	0.000265	0.000237	0.000262	0.000149	Hillslope	-0.16	0.15	-0.81	0.04	0.01	0.93	0	0	0.001
Bacteria	Gemmatimonadetes	Gemmatimonadetes	Gemmatimonadales	Gemmatimonadaceae	Gemmatimonas	OTU_4360	Winter	5 to 15 cm	4.1e-05	5.8e-05	4.7e-05	3.5e-05	Hillslope	0.48	-0.32	-0.41	0.34	0.88	1.22	0	0.282	0.243
Bacteria	Gemmatimonadetes	Gemmatimonadetes	Gemmatimonadales	Gemmatimonadaceae	Gemmatimonas	OTU_926	Winter	5 to 15 cm	0.000362	0.000815	0.000271	0.000177	Hillslope	1.17	-1.59	-0.62	0.98	1.44	0.85	0	0.001	0.006
Bacteria	Gemmatimonadetes	Gemmatimonadetes	Gemmatimonadales	Gemmatimonadaceae	Gemmatimonas	OTU_697	Winter	5 to 15 cm	0.000359	0.000766	0.00061	0.000417	Hillslope	1.09	-0.33	-0.55	0.2	0.1	0.09	0	0	0
Bacteria	Gemmatimonadetes	Gemmatimonadetes	Gemmatimonadales	Gemmatimonadaceae	Gemmatimonas	OTU_947	Winter	5 to 15 cm	0.000128	0.000266	0.000221	0.000115	Hillslope	1.05	-0.27	-0.94	1.5	0.97	0.33	0.015	0.443	0
Bacteria	Gemmatimonadetes	Gemmatimonadetes	Gemmatimonadales	Gemmatimonadaceae	Gemmatimonas	OTU_35	Winter	5 to 15 cm	0.006134	0.007756	0.009103	0.005706	Hillslope	0.34	0.23	-0.67	0.03	0.07	0.39	0	0	0
Bacteria	Gemmatimonadetes	Gemmatimonadetes	Gemmatimonadales	Gemmatimonadaceae	Gemmatimonas	OTU_16664	Winter	5 to 15 cm	3.1e-05	0.000191	7.6e-05	2.2e-05	Hillslope	2.6	-1.32	-1.81	4.04	2.8	1.6	0.026	0.14	0
Bacteria	Gemmatimonadetes	Gemmatimonadetes	Gemmatimonadales	Gemmatimonadaceae	Unassigned_Genus	OTU_1342	Winter	5 to 15 cm	0.000442	0.00055	0.000443	0.000227	Hillslope	0.31	-0.31	-0.96	0.46	0.49	0.15	0.019	0.036	0
Bacteria	Acidobacteria	Acidobacteria	Acidobacteriales	Acidobacteriaceae_(Subgroup_1)	Edaphobacter	OTU_1740	Winter	5 to 15 cm	8.8e-05	0.000242	3.8e-05	2.7e-05	Hillslope	1.46	-2.68	-0.51	1.28	2.89	2.96	0	0.002	0.616
Bacteria	Proteobacteria	Deltaproteobacteria	Bdellovibrionales	Bdellovibrionaceae	Bdellovibrio	OTU_4348	Winter	5 to 15 cm	1.6e-05	3.6e-05	6.2e-05	1.2e-05	Hillslope	1.11	0.8	-2.39	1.32	1.54	1.42	0.003	0.098	0
Bacteria	Proteobacteria	Gammaproteobacteria	Xanthomonadales	Xanthomonadaceae	Stenotrophomonas	OTU_3200	Winter	5 to 15 cm	2e-06	2.4e-05	1.1e-05	2e-06	Hillslope	3.36	-1.11	-2.79	5.56	3.4	2.78	0.037	0.345	0
Bacteria	Proteobacteria	Gammaproteobacteria	Xanthomonadales	Xanthomonadaceae	Pseudoxanthomonas	OTU_1305	Winter	5 to 15 cm	1.8e-05	0.000174	0.000171	6.6e-05	Hillslope	3.3	-0.02	-1.38	5	1.74	0.74	0.022	1	0
Bacteria	Proteobacteria	Gammaproteobacteria	Xanthomonadales	Xanthomonadaceae	Tahibacter	OTU_1121	Winter	5 to 15 cm	5.7e-05	0.000367	0.000258	6.7e-05	Hillslope	2.7	-0.51	-1.95	4.65	2.46	0.57	0.045	0.602	0
Bacteria	Proteobacteria	Betaproteobacteria	Burkholderiales	Comamonadaceae	Unassigned_Genus	OTU_3051	Winter	5 to 15 cm	1.2e-05	9.5e-05	4.3e-05	9e-06	Hillslope	2.99	-1.13	-2.24	5.18	3.27	1.86	0.047	0.312	0
Bacteria	Proteobacteria	Betaproteobacteria	Methylophilales	Methylophilaceae	Unassigned_Genus	OTU_1926	Winter	5 to 15 cm	3e-06	7.3e-05	2.5e-05	3e-06	Hillslope	4.4	-1.56	-3.12	6.57	3.73	2.64	0.02	0.201	0
Bacteria	Proteobacteria	Betaproteobacteria	Burkholderiales	Oxalobacteraceae	Massilia	OTU_59	Winter	5 to 15 cm	0.001839	0.001404	0.009022	0.001631	Hillslope	-0.39	2.68	-2.47	0.02	3.56	3.46	0	0.01	0.007
Bacteria	Proteobacteria	Betaproteobacteria	Burkholderiales	Oxalobacteraceae	Massilia	OTU_6866	Winter	5 to 15 cm	0.000272	0.001697	0.000603	0.000164	Hillslope	2.64	-1.49	-1.87	4.05	2.97	1.62	0.024	0.112	0
Bacteria	Proteobacteria	Betaproteobacteria	Burkholderiales	Oxalobacteraceae	Massilia	OTU_585	Winter	5 to 15 cm	0.000334	0.001285	0.000972	0.000215	Hillslope	1.94	-0.4	-2.18	2.93	1.52	1.04	0.022	0.473	0
Bacteria	Proteobacteria	Betaproteobacteria	SC-I-84	Unassigned_Family	Unassigned_Genus	OTU_699	Winter	5 to 15 cm	0.000127	0.000826	0.00028	1.6e-05	Hillslope	2.7	-1.56	-4.12	4.32	3.13	1.79	0.031	0.114	0
Bacteria	Proteobacteria	Betaproteobacteria	SC-I-84	Unassigned_Family	Unassigned_Genus	OTU_12890	Winter	5 to 15 cm	9e-06	3.7e-05	1.8e-05	0	Hillslope	2.13	-1.05	-10.82	3.73	2.79	1.79	0.049	0.263	0
Bacteria	Proteobacteria	Betaproteobacteria	Unassigned_Order	Unassigned_Family	Unassigned_Genus	OTU_1296	Winter	5 to 15 cm	0.000198	0.000157	0.000163	9e-05	Hillslope	-0.34	0.05	-0.86	0.3	0.3	0.55	0	0.702	0
Bacteria	Proteobacteria	Gammaproteobacteria	Legionellales	Coxiellaceae	Aquicella	OTU_2913	Winter	5 to 15 cm	8e-05	3.7e-05	4.3e-05	2.6e-05	Hillslope	-1.11	0.22	-0.72	1.9	1.17	0.5	0.044	0.649	0
Bacteria	Proteobacteria	Gammaproteobacteria	Xanthomonadales	Xanthomonadales_Incertae_Sedis	Steroidobacter	OTU_3086	Winter	5 to 15 cm	8e-06	4.1e-05	0.000216	1.5e-05	Hillslope	2.42	2.38	-3.83	3.77	4.03	3.62	0.026	0.054	0
Bacteria	Proteobacteria	Gammaproteobacteria	Xanthomonadales	Xanthomonadales_Incertae_Sedis	Unassigned_Genus	OTU_1219	Winter	5 to 15 cm	1e-06	9e-06	1.7e-05	1e-06	Hillslope	3.35	0.82	-4.25	5.55	2.97	2.11	0.037	0.447	0
Bacteria	Proteobacteria	Deltaproteobacteria	Myxococcales	Polyangiaceae	Sorangium	OTU_359	Winter	5 to 15 cm	0.000295	0.000494	0.000625	0.000274	Hillslope	0.74	0.34	-1.19	0.25	0.09	0.84	0	0	0
Bacteria	Proteobacteria	Deltaproteobacteria	Myxococcales	Polyangiaceae	Sorangium	OTU_1234	Winter	5 to 15 cm	7.2e-05	0.000171	8.9e-05	6.8e-05	Hillslope	1.24	-0.94	-0.39	1.08	1.04	0.75	0	0.002	0.054
Bacteria	Proteobacteria	Deltaproteobacteria	Myxococcales	Phaselicystidaceae	Phaselicystis	OTU_2753	Winter	5 to 15 cm	9e-06	2.5e-05	6.3e-05	8e-06	Hillslope	1.51	1.31	-2.94	2.5	2.57	2.24	0.037	0.106	0
Bacteria	Proteobacteria	Deltaproteobacteria	Myxococcales	Sandaracinaceae	Unassigned_Genus	OTU_4215	Winter	5 to 15 cm	8.4e-05	0.000239	0.000192	3.7e-05	Hillslope	1.51	-0.32	-2.37	2.32	1.14	0.18	0.024	0.438	0
Bacteria	Proteobacteria	Deltaproteobacteria	Myxococcales	Haliangiaceae	Haliangium	OTU_1051	Winter	5 to 15 cm	0.000148	0.00021	0.000248	0.000123	Hillslope	0.5	0.24	-1.01	0.44	0.28	0.29	0	0.003	0
Bacteria	Proteobacteria	Deltaproteobacteria	Myxococcales	Haliangiaceae	Haliangium	OTU_3593	Winter	5 to 15 cm	0.000109	0.000224	0.000206	7.9e-05	Hillslope	1.05	-0.13	-1.39	1.77	0.94	0.43	0.041	0.779	0
Bacteria	Proteobacteria	Deltaproteobacteria	Myxococcales	Haliangiaceae	Haliangium	OTU_154	Winter	5 to 15 cm	0.00121	0.001592	0.002047	0.001237	Hillslope	0.4	0.36	-0.73	0.06	0.16	0.72	0	0	0
Bacteria	Proteobacteria	Deltaproteobacteria	Myxococcales	Haliangiaceae	Haliangium	OTU_3455	Winter	5 to 15 cm	1.7e-05	0.000275	7.7e-05	1.1e-05	Hillslope	4	-1.84	-2.86	5.62	3.5	2.24	0.013	0.093	0
Bacteria	Proteobacteria	Deltaproteobacteria	Myxococcales	Haliangiaceae	Haliangium	OTU_593	Winter	5 to 15 cm	0.000284	0.000567	0.000222	0.000132	Hillslope	1	-1.35	-0.75	0.23	1.1	0.97	0	0	0.003
Bacteria	Proteobacteria	Deltaproteobacteria	Myxococcales	Haliangiaceae	Haliangium	OTU_1251	Winter	5 to 15 cm	4.8e-05	9e-05	0.000108	2.6e-05	Hillslope	0.89	0.27	-2.05	1.51	1.01	0.54	0.042	0.465	0
Bacteria	Proteobacteria	Deltaproteobacteria	Myxococcales	mle1-27	Unassigned_Genus	OTU_754	Winter	5 to 15 cm	0.000211	0.000355	0.000292	0.000221	Hillslope	0.75	-0.28	-0.4	0.66	0.39	0.17	0	0.015	0
Bacteria	Proteobacteria	Deltaproteobacteria	Myxococcales	Unassigned_Family	Unassigned_Genus	OTU_633	Winter	5 to 15 cm	7.9e-05	0.000187	0.000167	9.8e-05	Hillslope	1.25	-0.16	-0.77	1.84	0.76	0.62	0.018	0.595	0
Bacteria	Proteobacteria	Deltaproteobacteria	Myxococcales	0319-6G20	Unassigned_Genus	OTU_2666	Winter	5 to 15 cm	2.4e-05	4.1e-05	5e-05	2.3e-05	Hillslope	0.78	0.26	-1.11	0.13	0.39	0.03	0	0.025	0
Bacteria	Proteobacteria	Deltaproteobacteria	Bdellovibrionales	Bacteriovoracaceae	Peredibacter	OTU_6408	Winter	5 to 15 cm	1e-06	1.5e-05	8e-06	1e-06	Hillslope	3.51	-0.93	-2.52	5.68	3.18	2.5	0.033	0.413	0
Bacteria	Proteobacteria	Alphaproteobacteria	Rhodospirillales	Acetobacteraceae	Unassigned_Genus	OTU_408	Winter	5 to 15 cm	0.000177	0.000424	0.000203	8.5e-05	Hillslope	1.26	-1.07	-1.25	2.16	1.99	0.81	0.044	0.085	0
Bacteria	Proteobacteria	Alphaproteobacteria	Rhodospirillales	Rhodospirillaceae	Unassigned_Genus	OTU_1265	Winter	5 to 15 cm	1.3e-05	4.4e-05	0.000822	1e-05	Hillslope	1.75	4.23	-6.35	3.07	5.96	5.5	0.049	0.016	0
Bacteria	Proteobacteria	Alphaproteobacteria	Rhodospirillales	DA111	Unassigned_Genus	OTU_7205	Winter	5 to 15 cm	4e-06	2.8e-05	7.7e-05	0	Hillslope	2.92	1.46	-12.91	3.78	2.97	2.67	0.006	0.12	0
Bacteria	Proteobacteria	Alphaproteobacteria	Sphingomonadales	Sphingomonadaceae	Sphingobium	OTU_10681	Winter	5 to 15 cm	8e-06	6.6e-05	3.3e-05	2e-06	Hillslope	3.07	-1	-3.85	4.51	2.31	1.96	0.018	0.183	0
Bacteria	Proteobacteria	Alphaproteobacteria	Sphingomonadales	Sphingomonadaceae	Sphingomonas	OTU_292	Winter	5 to 15 cm	0.003066	0.005604	0.005014	0.003657	Hillslope	0.87	-0.16	-0.46	0.73	0.14	0.77	0	0	0.025
Bacteria	Proteobacteria	Alphaproteobacteria	Sphingomonadales	Sphingomonadaceae	Sphingomonas	OTU_7321	Winter	5 to 15 cm	4.3e-05	7.3e-05	5.1e-05	3.2e-05	Hillslope	0.75	-0.51	-0.68	0.55	0.72	0.54	0	0.016	0
Bacteria	Proteobacteria	Alphaproteobacteria	Sphingomonadales	Sphingomonadaceae	Sphingomonas	OTU_4231	Winter	5 to 15 cm	1.2e-05	8.1e-05	1.6e-05	1e-06	Hillslope	2.77	-2.31	-3.63	3.91	3.6	3.34	0.013	0.033	0
Bacteria	Proteobacteria	Alphaproteobacteria	Caulobacterales	Caulobacteraceae	Phenylobacterium	OTU_12209	Winter	5 to 15 cm	1.2e-05	5.1e-05	1.5e-05	2e-06	Hillslope	2.1	-1.75	-3.03	3.6	3.28	2.83	0.044	0.088	0
Bacteria	Proteobacteria	Alphaproteobacteria	Caulobacterales	Caulobacteraceae	Caulobacter	OTU_6705	Winter	5 to 15 cm	1e-05	3.2e-05	4.5e-05	8e-06	Hillslope	1.71	0.48	-2.44	2.97	1.72	1.05	0.047	0.441	0
Bacteria	Proteobacteria	Alphaproteobacteria	Caulobacterales	Caulobacteraceae	Caulobacter	OTU_16988	Winter	5 to 15 cm	7e-06	0.000127	9.6e-05	7e-06	Hillslope	4.15	-0.4	-3.85	6	2.41	1.58	0.016	0.702	0
Bacteria	Proteobacteria	Alphaproteobacteria	Caulobacterales	Caulobacteraceae	Phenylobacterium	OTU_187	Winter	5 to 15 cm	0.000854	0.001126	0.002419	0.000753	Hillslope	0.4	1.1	-1.68	0.36	1.92	1.7	0	0.063	0
Bacteria	Proteobacteria	Alphaproteobacteria	Rhizobiales	Hyphomicrobiaceae	Hyphomicrobium	OTU_8830	Winter	5 to 15 cm	0	1.7e-05	2.7e-05	4e-06	Hillslope	5.54	0.7	-2.78	7.8	2.93	2.23	0.013	0.528	0
Bacteria	Proteobacteria	Alphaproteobacteria	Rhizobiales	MNG7	Unassigned_Genus	OTU_8728	Winter	5 to 15 cm	3e-06	1.1e-05	9e-06	3e-06	Hillslope	1.97	-0.18	-1.69	3.38	1.55	1.27	0.044	0.841	0
Bacteria	Proteobacteria	Alphaproteobacteria	Rhizobiales	Hyphomicrobiaceae	Devosia	OTU_15834	Winter	5 to 15 cm	3.3e-05	4.1e-05	0.000168	4.9e-05	Hillslope	0.29	2.04	-1.76	0.26	1.91	1.8	0	0.001	0
Bacteria	Proteobacteria	Alphaproteobacteria	Rhizobiales	Xanthobacteraceae	Unassigned_Genus	OTU_674	Winter	5 to 15 cm	0.000428	0.000647	0.001149	0.000327	Hillslope	0.6	0.83	-1.81	0.76	1.7	1.46	0.005	0.124	0
Bacteria	Proteobacteria	Alphaproteobacteria	Rhizobiales	Xanthobacteraceae	Unassigned_Genus	OTU_9513	Winter	5 to 15 cm	1e-05	4e-05	4.5e-05	1.8e-05	Hillslope	1.99	0.17	-1.35	3.43	1.63	0.34	0.045	0.873	0
Bacteria	Proteobacteria	Alphaproteobacteria	Rhizobiales	Bradyrhizobiaceae	Bradyrhizobium	OTU_1	Winter	5 to 15 cm	0.024136	0.030767	0.033031	0.022676	Hillslope	0.35	0.1	-0.54	0.21	0.17	0.19	0	0.055	0
Bacteria	Proteobacteria	Alphaproteobacteria	Rhizobiales	Bradyrhizobiaceae	Bradyrhizobium	OTU_10406	Winter	5 to 15 cm	0.00028	0.001061	0.000535	0.000493	Hillslope	1.92	-0.99	-0.12	1.49	0.68	0.26	0	0	0.092
Bacteria	Proteobacteria	Alphaproteobacteria	Rhizobiales	Xanthobacteraceae	Unassigned_Genus	OTU_388	Winter	5 to 15 cm	0.000387	0.000509	0.0004	0.000315	Hillslope	0.4	-0.35	-0.34	0.05	0	0.49	0	0	0.009
Bacteria	Proteobacteria	Alphaproteobacteria	Rhizobiales	Rhizobiaceae	Rhizobium	OTU_1214	Winter	5 to 15 cm	0.000199	0.000909	0.000402	0.000139	Hillslope	2.19	-1.18	-1.53	3.08	2.09	0.77	0.013	0.068	0
Bacteria	Proteobacteria	Alphaproteobacteria	Rhizobiales	Rhizobiaceae	Rhizobium	OTU_2320	Winter	5 to 15 cm	5e-06	4.8e-05	3.1e-05	9e-06	Hillslope	3.17	-0.61	-1.78	5.24	2.65	1.54	0.037	0.548	0
Bacteria	Actinobacteria	Acidimicrobiia	Acidimicrobiales	Unassigned_Family	Unassigned_Genus	OTU_1504	Winter	5 to 15 cm	0.000144	0.000247	0.000212	9.6e-05	Hillslope	0.77	-0.22	-1.15	1.27	0.75	0.59	0.036	0.411	0
Bacteria	Actinobacteria	Acidimicrobiia	Acidimicrobiales	Unassigned_Family	Unassigned_Genus	OTU_478	Winter	5 to 15 cm	0.000342	0.00048	0.000321	0.000277	Hillslope	0.49	-0.58	-0.21	0.24	0.07	0.39	0	0	0.046
Bacteria	Actinobacteria	Acidimicrobiia	Acidimicrobiales	Acidimicrobiales_Incertae_Sedis	Candidatus_Microthrix	OTU_1617	Winter	5 to 15 cm	0	2e-06	4e-06	0	Hillslope	7.89	0.86	-8.76	9.99	3.15	2.07	0.005	0.454	0
Bacteria	Actinobacteria	Acidimicrobiia	Acidimicrobiales	Unassigned_Family	Unassigned_Genus	OTU_1828	Winter	5 to 15 cm	5.5e-05	7.9e-05	9.8e-05	7.9e-05	Hillslope	0.51	0.31	-0.32	0.48	0.52	0.52	0	0.051	0.021
Bacteria	Actinobacteria	Actinobacteria	Streptosporangiales	Thermomonosporaceae	Actinoallomurus	OTU_537	Winter	5 to 15 cm	0.000198	0.000824	0.003321	0.000127	Hillslope	2.06	2.01	-4.71	3.3	3.69	3.18	0.031	0.08	0
Bacteria	Actinobacteria	Actinobacteria	Propionibacteriales	Nocardioidaceae	Nocardioides	OTU_6679	Winter	5 to 15 cm	1.6e-05	8.2e-05	1.2e-05	7e-06	Hillslope	2.35	-2.77	-0.81	1.79	3.58	3.86	0	0.008	0.517
Bacteria	Actinobacteria	Actinobacteria	Micromonosporales	Micromonosporaceae	Actinoplanes	OTU_1322	Winter	5 to 15 cm	7.9e-05	0.000439	0.000199	6.6e-05	Hillslope	2.47	-1.14	-1.59	4.01	2.66	1.4	0.033	0.188	0
Bacteria	Actinobacteria	Actinobacteria	Micrococcales	Bogoriellaceae	Georgenia	OTU_5573	Winter	5 to 15 cm	4e-06	2.8e-05	2e-05	3e-06	Hillslope	2.76	-0.45	-2.82	3.65	1.76	1.73	0.008	0.49	0
Bacteria	Actinobacteria	Actinobacteria	Micrococcales	Demequinaceae	Demequina	OTU_964	Winter	5 to 15 cm	2.4e-05	8.6e-05	6.6e-05	1.1e-05	Hillslope	1.83	-0.39	-2.64	3.05	1.58	0.51	0.038	0.51	0
Bacteria	Actinobacteria	Actinobacteria	Micrococcales	Microbacteriaceae	Unassigned_Genus	OTU_2984	Winter	5 to 15 cm	0.000292	0.000459	0.000565	0.000318	Hillslope	0.65	0.3	-0.83	1.07	0.8	0.32	0.036	0.265	0
Bacteria	Actinobacteria	Actinobacteria	Corynebacteriales	Mycobacteriaceae	Mycobacterium	OTU_11112	Winter	5 to 15 cm	1.6e-05	8.4e-05	1.4e-05	0	Hillslope	2.4	-2.61	-10.43	3.34	3.83	3.09	0.012	0.022	0
Bacteria	Actinobacteria	Actinobacteria	Corynebacteriales	Mycobacteriaceae	Mycobacterium	OTU_304	Winter	5 to 15 cm	0.0012	0.001661	0.001711	0.001183	Hillslope	0.47	0.04	-0.53	0.31	0.01	1.11	0	0	0.08
Bacteria	Actinobacteria	Actinobacteria	Pseudonocardiales	Pseudonocardiaceae	Pseudonocardia	OTU_9425	Winter	5 to 15 cm	0.001212	0.001533	0.00155	0.001063	Hillslope	0.34	0.02	-0.54	0.2	0.07	1.58	0	0.428	0.234
Bacteria	Actinobacteria	Actinobacteria	Micromonosporales	Micromonosporaceae	Pilimelia	OTU_13420	Winter	5 to 15 cm	5.9e-05	0.000192	0.000186	6.2e-05	Hillslope	1.72	-0.05	-1.58	1.34	0.79	0.76	0	0.982	0
Bacteria	Actinobacteria	Actinobacteria	Frankiales	Geodermatophilaceae	Modestobacter	OTU_10173	Winter	5 to 15 cm	0.000433	0.0006	0.00058	0.000429	Hillslope	0.47	-0.05	-0.44	0.33	0.12	0.67	0	0.203	0.013
Bacteria	Actinobacteria	Actinobacteria	Frankiales	Geodermatophilaceae	Unassigned_Genus	OTU_12225	Winter	5 to 15 cm	2.6e-05	3.6e-05	4.3e-05	4.1e-05	Hillslope	0.47	0.26	-0.09	0.11	0.62	0.72	0	0.2	0.74
Bacteria	Actinobacteria	Actinobacteria	Streptomycetales	Streptomycetaceae	Streptomyces	OTU_10167	Winter	5 to 15 cm	1e-06	1.2e-05	0.000619	1e-06	Hillslope	3.1	5.64	-9.44	4.76	7.42	7.15	0.024	0.009	0
Bacteria	Actinobacteria	Thermoleophilia	Gaiellales	Unassigned_Family	Unassigned_Genus	OTU_6136	Winter	5 to 15 cm	2.5e-05	7.2e-05	4.8e-05	8.3e-05	Hillslope	1.51	-0.58	0.8	1.45	0.8	0.22	0	0.013	0
Bacteria	Actinobacteria	Thermoleophilia	Gaiellales	Unassigned_Family	Unassigned_Genus	OTU_1134	Winter	5 to 15 cm	0.000106	0.000199	0.000169	0.00011	Hillslope	0.91	-0.24	-0.62	0.41	0.05	0.05	0	0	0
Bacteria	Actinobacteria	Thermoleophilia	Gaiellales	Unassigned_Family	Unassigned_Genus	OTU_3421	Winter	5 to 15 cm	0.000252	0.000332	0.000534	0.000305	Hillslope	0.4	0.68	-0.81	0.29	0.65	0.34	0	0.001	0
Bacteria	Actinobacteria	Thermoleophilia	Solirubrobacterales	Patulibacteraceae	Patulibacter	OTU_427	Winter	5 to 15 cm	0.000362	0.001039	0.000548	0.000386	Hillslope	1.52	-0.92	-0.51	2.65	2.08	0.41	0.048	0.171	0
Bacteria	Actinobacteria	Thermoleophilia	Solirubrobacterales	Unassigned_Family	Unassigned_Genus	OTU_1181	Winter	5 to 15 cm	0.000242	0.000437	0.000366	0.000356	Hillslope	0.85	-0.26	-0.04	0.21	0.22	0.77	0	0	0.909
Bacteria	Actinobacteria	Thermoleophilia	Solirubrobacterales	Conexibacteraceae	Conexibacter	OTU_8924	Winter	5 to 15 cm	3.4e-05	4e-05	5.5e-05	5.6e-05	Hillslope	0.23	0.48	0.01	0.11	0.46	0.38	0	0.001	0.959
Bacteria	Actinobacteria	Thermoleophilia	Solirubrobacterales	Solirubrobacteraceae	Solirubrobacter	OTU_17461	Winter	5 to 15 cm	5.6e-05	0.000162	9.1e-05	4.4e-05	Hillslope	1.54	-0.83	-1.06	0.95	0.76	0.75	0	0.001	0
Bacteria	Acidobacteria	Acidobacteria	Subgroup_3	Unknown_Family	Bryobacter	OTU_805	Winter	5 to 15 cm	7.4e-05	0.00012	0.000124	3.3e-05	Hillslope	0.69	0.06	-1.92	1.17	0.64	0.11	0.042	0.902	0
Bacteria	Acidobacteria	Acidobacteria	Subgroup_3	Unknown_Family	Candidatus_Solibacter	OTU_829	Winter	5 to 15 cm	0.000248	0.000271	0.000356	0.000245	Hillslope	0.13	0.4	-0.54	0	0.44	0.43	0	0.002	0
Bacteria	Chloroflexi	Thermomicrobia	JG30-KF-CM45	Unassigned_Family	Unassigned_Genus	OTU_9078	Winter	5 to 15 cm	1.3e-05	4.2e-05	1.9e-05	2e-06	Hillslope	1.73	-1.18	-3.55	2.86	2.27	2.46	0.037	0.098	0
Bacteria	Firmicutes	Bacilli	Bacillales	Paenibacillaceae	Paenibacillus	OTU_2200	Winter	5 to 15 cm	8e-06	0	0.000772	0	Hillslope	-9.57	16.24	-10.75	9.4	17.42	17.88	0	0.002	0.024
Bacteria	Cyanobacteria	Melainabacteria	Vampirovibrionales	Unassigned_Family	Unassigned_Genus	OTU_4248	Winter	5 to 15 cm	5e-06	4.6e-05	9e-06	0	Hillslope	3.17	-2.35	-4.33	5.31	4.6	3.92	0.039	0.105	0
Bacteria	Bacteroidetes	Sphingobacteriia	Sphingobacteriales	Sphingobacteriaceae	Mucilaginibacter	OTU_2982	Winter	5 to 15 cm	3.7e-05	5.2e-05	4.5e-05	2.3e-05	Hillslope	0.49	-0.19	-1	0.16	0.03	0.43	0	0	0
Bacteria	Bacteroidetes	Sphingobacteriia	Sphingobacteriales	Sphingobacteriaceae	Mucilaginibacter	OTU_3460	Winter	5 to 15 cm	4e-06	1.8e-05	4.1e-05	9e-06	Hillslope	2.33	1.14	-2.25	3.82	2.45	1.83	0.035	0.146	0
Bacteria	Bacteroidetes	Sphingobacteriia	Sphingobacteriales	Sphingobacteriaceae	Mucilaginibacter	OTU_1666	Winter	5 to 15 cm	4.3e-05	0.000287	0.000561	0.000106	Hillslope	2.73	0.97	-2.4	4.11	2.5	1.6	0.021	0.245	0
Bacteria	Bacteroidetes	Sphingobacteriia	Sphingobacteriales	Sphingobacteriaceae	Pedobacter	OTU_12334	Winter	5 to 15 cm	3e-06	4.5e-05	5e-06	0	Hillslope	3.87	-3.17	-8.96	6.02	5.41	4.08	0.026	0.056	0
Bacteria	Bacteroidetes	Sphingobacteriia	Sphingobacteriales	env.OPS_17	Unassigned_Genus	OTU_3171	Winter	5 to 15 cm	1.5e-05	4e-05	3.5e-05	3.9e-05	Hillslope	1.41	-0.2	0.19	1.08	0.15	1.13	0	0	0.627
Bacteria	Bacteroidetes	Sphingobacteriia	Sphingobacteriales	Chitinophagaceae	Unassigned_Genus	OTU_15841	Winter	5 to 15 cm	7.1e-05	8.2e-05	8.9e-05	4.7e-05	Hillslope	0.2	0.12	-0.92	0.06	0.41	0.6	0	0.412	0
Bacteria	Bacteroidetes	Sphingobacteriia	Sphingobacteriales	Chitinophagaceae	Hydrotalea	OTU_5196	Winter	5 to 15 cm	1e-06	7e-06	4e-06	0	Hillslope	3.51	-0.68	-8.8	5.69	2.9	1.55	0.033	0.538	0
Bacteria	Bacteroidetes	Sphingobacteriia	Sphingobacteriales	Chitinophagaceae	Unassigned_Genus	OTU_550	Winter	5 to 15 cm	0.000324	0.000235	0.000231	0.000158	Hillslope	-0.47	-0.02	-0.55	0.81	0.41	0.48	0.045	1	0
Bacteria	Bacteroidetes	Sphingobacteriia	Sphingobacteriales	Chitinophagaceae	Unassigned_Genus	OTU_3980	Winter	5 to 15 cm	1e-05	3.7e-05	6.1e-05	8e-06	Hillslope	1.93	0.74	-2.95	3.3	2.1	1.71	0.044	0.301	0
Bacteria	Bacteroidetes	Sphingobacteriia	Sphingobacteriales	Chitinophagaceae	Unassigned_Genus	OTU_2887	Winter	5 to 15 cm	6.5e-05	8.5e-05	0.000101	2.5e-05	Hillslope	0.39	0.26	-2.04	0.34	0.95	1.19	0	0.452	0
Bacteria	Bacteroidetes	Sphingobacteriia	Sphingobacteriales	Chitinophagaceae	Unassigned_Genus	OTU_2806	Winter	5 to 15 cm	8e-06	3.5e-05	4e-06	0	Hillslope	2.11	-3.05	-8.72	3.68	4.92	4.26	0.048	0.041	0
Bacteria	Bacteroidetes	Sphingobacteriia	Sphingobacteriales	AKYH767	Unassigned_Genus	OTU_608	Winter	5 to 15 cm	0.000148	0.000185	0.000207	8.7e-05	Hillslope	0.32	0.17	-1.25	0.51	0.47	0.27	0.03	0.285	0
Bacteria	Bacteroidetes	Sphingobacteriia	Sphingobacteriales	AKYH767	Unassigned_Genus	OTU_3134	Winter	5 to 15 cm	3e-06	2.2e-05	2.8e-05	1e-06	Hillslope	2.84	0.34	-4.98	4.71	2.22	1.66	0.037	0.737	0
Bacteria	Bacteroidetes	Flavobacteriia	Flavobacteriales	Flavobacteriaceae	Flavobacterium	OTU_6870	Winter	5 to 15 cm	2e-06	1e-05	2e-05	4e-06	Hillslope	2.29	1	-2.49	3.78	2.66	2.48	0.036	0.264	0
Bacteria	Bacteroidetes	Flavobacteriia	Flavobacteriales	Flavobacteriaceae	Flavobacterium	OTU_2393	Winter	5 to 15 cm	8e-06	4.4e-05	4.8e-05	3e-06	Hillslope	2.55	0.1	-4.15	4.46	1.83	1.09	0.049	1	0
Bacteria	Bacteroidetes	Cytophagia	Cytophagales	Cytophagaceae	Adhaeribacter	OTU_11741	Winter	5 to 15 cm	2e-05	6.6e-05	4.6e-05	1.3e-05	Hillslope	1.75	-0.54	-1.78	2.93	1.74	0.85	0.039	0.376	0
Bacteria	Candidate_division_BRC1	Unassigned_Class	Unassigned_Order	Unassigned_Family	Unassigned_Genus	OTU_1159	Winter	5 to 15 cm	9.7e-05	0.00013	0.000164	0.000115	Hillslope	0.43	0.33	-0.51	0.59	0.38	0.18	0.011	0.003	0
Bacteria	Planctomycetes	Planctomycetacia	Planctomycetales	Planctomycetaceae	Unassigned_Genus	OTU_2862	Winter	5 to 15 cm	2.7e-05	4e-05	4.3e-05	1.6e-05	Hillslope	0.56	0.08	-1.38	0.73	0.45	0.36	0.007	0.675	0
Bacteria	Planctomycetes	Planctomycetacia	Planctomycetales	Planctomycetaceae	Unassigned_Genus	OTU_2858	Winter	5 to 15 cm	3.4e-05	4.7e-05	7.2e-05	6.1e-05	Hillslope	0.46	0.6	-0.24	0.8	0.26	0.27	0.047	0	0.001
Bacteria	Planctomycetes	Planctomycetacia	Planctomycetales	Planctomycetaceae	Gemmata	OTU_13105	Winter	5 to 15 cm	2e-06	1e-05	1.6e-05	0	Hillslope	2.36	0.67	-10.65	3.9	2.26	1.18	0.037	0.405	0
Bacteria	Planctomycetes	Planctomycetacia	Planctomycetales	Planctomycetaceae	Gemmata	OTU_2715	Winter	5 to 15 cm	1.6e-05	5.4e-05	5.8e-05	2.1e-05	Hillslope	1.76	0.09	-1.44	2.98	1.3	0.64	0.042	0.965	0
Bacteria	Planctomycetes	Planctomycetacia	Planctomycetales	Planctomycetaceae	Gemmata	OTU_1327	Winter	5 to 15 cm	0.000115	0.000167	0.000117	7.8e-05	Hillslope	0.54	-0.51	-0.58	0.92	1.06	0.38	0.043	0.13	0
Bacteria	Planctomycetes	Planctomycetacia	Planctomycetales	Planctomycetaceae	Gemmata	OTU_14518	Winter	5 to 15 cm	2.3e-05	7.9e-05	4.3e-05	1.2e-05	Hillslope	1.8	-0.86	-1.85	2.96	2.12	1.64	0.036	0.218	0
Bacteria	Planctomycetes	Planctomycetacia	Planctomycetales	Planctomycetaceae	Gemmata	OTU_864	Winter	5 to 15 cm	0.000208	0.000217	0.000286	0.000126	Hillslope	0.06	0.4	-1.18	0.04	0.24	0.14	0	0	0
Bacteria	Planctomycetes	Planctomycetacia	Planctomycetales	Planctomycetaceae	Gemmata	OTU_1861	Winter	5 to 15 cm	5.6e-05	3.3e-05	4e-05	2.7e-05	Hillslope	-0.75	0.28	-0.59	0.94	0.61	0.43	0.005	0.153	0
Bacteria	Planctomycetes	Planctomycetacia	Planctomycetales	Planctomycetaceae	Planctomyces	OTU_2363	Winter	5 to 15 cm	8.9e-05	4.1e-05	3.2e-05	3.1e-05	Hillslope	-1.11	-0.36	-0.05	0.04	0.18	0.36	0	0	0.704
Bacteria	Planctomycetes	Planctomycetacia	Planctomycetales	Planctomycetaceae	Unassigned_Genus	OTU_2190	Winter	5 to 15 cm	0.000167	9.7e-05	8e-05	6.4e-05	Hillslope	-0.78	-0.29	-0.32	0.5	0.39	0.14	0	0.011	0
Bacteria	Planctomycetes	Planctomycetacia	Planctomycetales	Planctomycetaceae	Singulisphaera	OTU_4082	Winter	5 to 15 cm	9e-06	0	0.000375	1e-05	Hillslope	-9.77	15.2	-5.25	8.79	16.37	16.61	0	0.002	0.278
Bacteria	Planctomycetes	Planctomycetacia	Planctomycetales	Planctomycetaceae	Singulisphaera	OTU_13507	Winter	5 to 15 cm	5e-06	3e-05	2.6e-05	0	Hillslope	2.49	-0.16	-11.37	3.87	1.66	1.03	0.026	0.894	0
Bacteria	Planctomycetes	Phycisphaerae	WD2101_soil_group	Unassigned_Family	Unassigned_Genus	OTU_344	Winter	5 to 15 cm	0.000373	0.000564	0.000326	0.00026	Hillslope	0.6	-0.79	-0.33	0.67	0.9	0.04	0.001	0.003	0
Bacteria	Planctomycetes	Phycisphaerae	WD2101_soil_group	Unassigned_Family	Unassigned_Genus	OTU_1116	Winter	5 to 15 cm	0.000163	0.000203	0.00017	8.8e-05	Hillslope	0.32	-0.25	-0.95	0.42	0.52	0.06	0.007	0.131	0
Bacteria	Planctomycetes	Phycisphaerae	WD2101_soil_group	Unassigned_Family	Unassigned_Genus	OTU_5216	Winter	5 to 15 cm	2e-06	8e-06	1.1e-05	2e-06	Hillslope	2.12	0.58	-2.52	3.59	1.97	1.91	0.042	0.409	0
Bacteria	Planctomycetes	Phycisphaerae	WD2101_soil_group	Unassigned_Family	Unassigned_Genus	OTU_11612	Winter	5 to 15 cm	3e-06	2e-05	4e-06	0	Hillslope	2.63	-2.22	-8.76	4.31	4.11	3.42	0.035	0.083	0
Bacteria	Planctomycetes	Phycisphaerae	WD2101_soil_group	Unassigned_Family	Unassigned_Genus	OTU_15688	Winter	5 to 15 cm	0.000111	8.6e-05	6.2e-05	4.8e-05	Hillslope	-0.36	-0.46	-0.36	0.59	0.76	0.01	0.035	0.047	0
Bacteria	Planctomycetes	Phycisphaerae	WD2101_soil_group	Unassigned_Family	Unassigned_Genus	OTU_1487	Winter	5 to 15 cm	9.6e-05	0.000158	0.000144	6.2e-05	Hillslope	0.72	-0.13	-1.22	0.85	0.35	0.34	0.003	0.271	0
Bacteria	Planctomycetes	Phycisphaerae	WD2101_soil_group	Unassigned_Family	Unassigned_Genus	OTU_6620	Winter	5 to 15 cm	4e-06	1.8e-05	1.4e-05	1e-06	Hillslope	2.35	-0.36	-3.43	4.12	2.21	1.75	0.049	0.711	0
Bacteria	Planctomycetes	Phycisphaerae	WD2101_soil_group	Unassigned_Family	Unassigned_Genus	OTU_11249	Winter	5 to 15 cm	1.2e-05	2.8e-05	2.3e-05	3e-06	Hillslope	1.24	-0.3	-2.79	1.83	1.01	1.23	0.018	0.404	0
Bacteria	Planctomycetes	Phycisphaerae	WD2101_soil_group	Unassigned_Family	Unassigned_Genus	OTU_477	Winter	5 to 15 cm	0.000486	0.000634	0.000379	0.000248	Hillslope	0.39	-0.74	-0.61	0.63	1.02	0.33	0.032	0.013	0
Bacteria	Verrucomicrobia	OPB35_soil_group	Unassigned_Order	Unassigned_Family	Unassigned_Genus	OTU_14199	Winter	5 to 15 cm	0.000598	0.00074	0.000628	0.000521	Hillslope	0.31	-0.24	-0.27	0.28	0.34	0.82	0	0.017	0.254
Bacteria	Verrucomicrobia	OPB35_soil_group	Unassigned_Order	Unassigned_Family	Unassigned_Genus	OTU_12494	Winter	5 to 15 cm	5e-06	2.7e-05	1.7e-05	4e-06	Hillslope	2.47	-0.66	-2.28	3.88	1.97	1.55	0.028	0.33	0
Bacteria	Verrucomicrobia	OPB35_soil_group	Unassigned_Order	Unassigned_Family	Unassigned_Genus	OTU_5797	Winter	5 to 15 cm	9e-06	2.8e-05	1.1e-05	0	Hillslope	1.62	-1.31	-10.17	2.19	2.19	1.63	0.009	0.05	0
Bacteria	Verrucomicrobia	OPB35_soil_group	Unassigned_Order	Unassigned_Family	Unassigned_Genus	OTU_451	Winter	5 to 15 cm	0.000342	0.000361	0.000264	0.000245	Hillslope	0.07	-0.45	-0.11	0.11	0.41	0.33	0.028	0.001	0.247
Bacteria	Verrucomicrobia	OPB35_soil_group	Unassigned_Order	Unassigned_Family	Unassigned_Genus	OTU_6138	Winter	5 to 15 cm	1e-06	1.5e-05	1e-05	0	Hillslope	4.45	-0.67	-9.92	6.72	2.82	0.94	0.022	0.532	0
Bacteria	Verrucomicrobia	Spartobacteria	Chthoniobacterales	Chthoniobacteraceae	Chthoniobacter	OTU_1764	Winter	5 to 15 cm	0.000208	0.000261	0.000214	0.000137	Hillslope	0.33	-0.29	-0.64	0.42	0.63	0.38	0.005	0.152	0
Bacteria	Verrucomicrobia	Spartobacteria	Chthoniobacterales	Chthoniobacteraceae	Chthoniobacter	OTU_199	Winter	5 to 15 cm	0.000646	0.001435	0.000952	0.00045	Hillslope	1.15	-0.59	-1.08	1.94	1.4	0.44	0.041	0.197	0
Bacteria	Verrucomicrobia	Spartobacteria	Chthoniobacterales	Chthoniobacteraceae	Chthoniobacter	OTU_11834	Winter	5 to 15 cm	6e-06	6.8e-05	3.4e-05	1e-05	Hillslope	3.52	-1	-1.73	4.39	1.85	1.33	0.004	0.083	0
Bacteria	Verrucomicrobia	Spartobacteria	Chthoniobacterales	Chthoniobacteraceae	Chthoniobacter	OTU_5050	Winter	5 to 15 cm	2.3e-05	4.3e-05	3.6e-05	2.3e-05	Hillslope	0.89	-0.23	-0.69	1.38	0.86	0.21	0.026	0.465	0
Bacteria	Verrucomicrobia	Spartobacteria	Chthoniobacterales	DA101_soil_group	Unassigned_Genus	OTU_14265	Winter	5 to 15 cm	1e-06	5e-06	5e-06	1e-06	Hillslope	2.52	-0.01	-2.59	3.96	1.67	1.67	0.028	1	0
Bacteria	Verrucomicrobia	Spartobacteria	Chthoniobacterales	DA101_soil_group	Unassigned_Genus	OTU_176	Winter	5 to 15 cm	0.003431	0.00502	0.003959	0.002562	Hillslope	0.55	-0.34	-0.63	0.47	0.35	0.65	0	0.001	0
Bacteria	Verrucomicrobia	Spartobacteria	Chthoniobacterales	DA101_soil_group	Unassigned_Genus	OTU_4499	Winter	5 to 15 cm	3.6e-05	0.000175	4.8e-05	3.4e-05	Hillslope	2.28	-1.87	-0.48	2.24	2.26	2.11	0	0.004	0.472
Bacteria	Verrucomicrobia	Opitutae	Opitutales	Opitutaceae	Opitutus	OTU_19055	Winter	5 to 15 cm	0.000265	0.000237	0.000262	0.000149	Hillslope	-0.16	0.15	-0.81	0.04	0.01	0.93	0	0	0.001
Bacteria	Gemmatimonadetes	Gemmatimonadetes	Gemmatimonadales	Gemmatimonadaceae	Gemmatimonas	OTU_4360	Winter	5 to 15 cm	4.1e-05	5.8e-05	4.7e-05	3.5e-05	Hillslope	0.48	-0.32	-0.41	0.34	0.88	1.22	0	0.282	0.243
Bacteria	Gemmatimonadetes	Gemmatimonadetes	Gemmatimonadales	Gemmatimonadaceae	Gemmatimonas	OTU_926	Winter	5 to 15 cm	0.000362	0.000815	0.000271	0.000177	Hillslope	1.17	-1.59	-0.62	0.98	1.44	0.85	0	0.001	0.006
Bacteria	Gemmatimonadetes	Gemmatimonadetes	Gemmatimonadales	Gemmatimonadaceae	Gemmatimonas	OTU_697	Winter	5 to 15 cm	0.000359	0.000766	0.00061	0.000417	Hillslope	1.09	-0.33	-0.55	0.2	0.1	0.09	0	0	0
Bacteria	Gemmatimonadetes	Gemmatimonadetes	Gemmatimonadales	Gemmatimonadaceae	Gemmatimonas	OTU_947	Winter	5 to 15 cm	0.000128	0.000266	0.000221	0.000115	Hillslope	1.05	-0.27	-0.94	1.5	0.97	0.33	0.015	0.443	0
Bacteria	Gemmatimonadetes	Gemmatimonadetes	Gemmatimonadales	Gemmatimonadaceae	Gemmatimonas	OTU_35	Winter	5 to 15 cm	0.006134	0.007756	0.009103	0.005706	Hillslope	0.34	0.23	-0.67	0.03	0.07	0.39	0	0	0
Bacteria	Gemmatimonadetes	Gemmatimonadetes	Gemmatimonadales	Gemmatimonadaceae	Gemmatimonas	OTU_16664	Winter	5 to 15 cm	3.1e-05	0.000191	7.6e-05	2.2e-05	Hillslope	2.6	-1.32	-1.81	4.04	2.8	1.6	0.026	0.14	0
Bacteria	Gemmatimonadetes	Gemmatimonadetes	Gemmatimonadales	Gemmatimonadaceae	Unassigned_Genus	OTU_1342	Winter	5 to 15 cm	0.000442	0.00055	0.000443	0.000227	Hillslope	0.31	-0.31	-0.96	0.46	0.49	0.15	0.019	0.036	0
Bacteria	Acidobacteria	Acidobacteria	Acidobacteriales	Acidobacteriaceae_(Subgroup_1)	Edaphobacter	OTU_1740	Winter	5 to 15 cm	8.8e-05	0.000242	3.8e-05	2.7e-05	Hillslope	1.46	-2.68	-0.51	1.28	2.89	2.96	0	0.002	0.616
Bacteria	Proteobacteria	Deltaproteobacteria	Bdellovibrionales	Bdellovibrionaceae	Bdellovibrio	OTU_4348	Winter	5 to 15 cm	1.6e-05	3.6e-05	6.2e-05	1.2e-05	Hillslope	1.11	0.8	-2.39	1.32	1.54	1.42	0.003	0.098	0
Bacteria	Proteobacteria	Gammaproteobacteria	Xanthomonadales	Xanthomonadaceae	Stenotrophomonas	OTU_3200	Winter	5 to 15 cm	2e-06	2.4e-05	1.1e-05	2e-06	Hillslope	3.36	-1.11	-2.79	5.56	3.4	2.78	0.037	0.345	0
Bacteria	Proteobacteria	Gammaproteobacteria	Xanthomonadales	Xanthomonadaceae	Pseudoxanthomonas	OTU_1305	Winter	5 to 15 cm	1.8e-05	0.000174	0.000171	6.6e-05	Hillslope	3.3	-0.02	-1.38	5	1.74	0.74	0.022	1	0
Bacteria	Proteobacteria	Gammaproteobacteria	Xanthomonadales	Xanthomonadaceae	Tahibacter	OTU_1121	Winter	5 to 15 cm	5.7e-05	0.000367	0.000258	6.7e-05	Hillslope	2.7	-0.51	-1.95	4.65	2.46	0.57	0.045	0.602	0
Bacteria	Proteobacteria	Betaproteobacteria	Burkholderiales	Comamonadaceae	Unassigned_Genus	OTU_3051	Winter	5 to 15 cm	1.2e-05	9.5e-05	4.3e-05	9e-06	Hillslope	2.99	-1.13	-2.24	5.18	3.27	1.86	0.047	0.312	0
Bacteria	Proteobacteria	Betaproteobacteria	Methylophilales	Methylophilaceae	Unassigned_Genus	OTU_1926	Winter	5 to 15 cm	3e-06	7.3e-05	2.5e-05	3e-06	Hillslope	4.4	-1.56	-3.12	6.57	3.73	2.64	0.02	0.201	0
Bacteria	Proteobacteria	Betaproteobacteria	Burkholderiales	Oxalobacteraceae	Massilia	OTU_59	Winter	5 to 15 cm	0.001839	0.001404	0.009022	0.001631	Hillslope	-0.39	2.68	-2.47	0.02	3.56	3.46	0	0.01	0.007
Bacteria	Proteobacteria	Betaproteobacteria	Burkholderiales	Oxalobacteraceae	Massilia	OTU_6866	Winter	5 to 15 cm	0.000272	0.001697	0.000603	0.000164	Hillslope	2.64	-1.49	-1.87	4.05	2.97	1.62	0.024	0.112	0
Bacteria	Proteobacteria	Betaproteobacteria	Burkholderiales	Oxalobacteraceae	Massilia	OTU_585	Winter	5 to 15 cm	0.000334	0.001285	0.000972	0.000215	Hillslope	1.94	-0.4	-2.18	2.93	1.52	1.04	0.022	0.473	0
Bacteria	Proteobacteria	Betaproteobacteria	SC-I-84	Unassigned_Family	Unassigned_Genus	OTU_699	Winter	5 to 15 cm	0.000127	0.000826	0.00028	1.6e-05	Hillslope	2.7	-1.56	-4.12	4.32	3.13	1.79	0.031	0.114	0
Bacteria	Proteobacteria	Betaproteobacteria	SC-I-84	Unassigned_Family	Unassigned_Genus	OTU_12890	Winter	5 to 15 cm	9e-06	3.7e-05	1.8e-05	0	Hillslope	2.13	-1.05	-10.82	3.73	2.79	1.79	0.049	0.263	0
Bacteria	Proteobacteria	Betaproteobacteria	Unassigned_Order	Unassigned_Family	Unassigned_Genus	OTU_1296	Winter	5 to 15 cm	0.000198	0.000157	0.000163	9e-05	Hillslope	-0.34	0.05	-0.86	0.3	0.3	0.55	0	0.702	0
Bacteria	Proteobacteria	Gammaproteobacteria	Legionellales	Coxiellaceae	Aquicella	OTU_2913	Winter	5 to 15 cm	8e-05	3.7e-05	4.3e-05	2.6e-05	Hillslope	-1.11	0.22	-0.72	1.9	1.17	0.5	0.044	0.649	0
Bacteria	Proteobacteria	Gammaproteobacteria	Xanthomonadales	Xanthomonadales_Incertae_Sedis	Steroidobacter	OTU_3086	Winter	5 to 15 cm	8e-06	4.1e-05	0.000216	1.5e-05	Hillslope	2.42	2.38	-3.83	3.77	4.03	3.62	0.026	0.054	0
Bacteria	Proteobacteria	Gammaproteobacteria	Xanthomonadales	Xanthomonadales_Incertae_Sedis	Unassigned_Genus	OTU_1219	Winter	5 to 15 cm	1e-06	9e-06	1.7e-05	1e-06	Hillslope	3.35	0.82	-4.25	5.55	2.97	2.11	0.037	0.447	0
Bacteria	Proteobacteria	Deltaproteobacteria	Myxococcales	Polyangiaceae	Sorangium	OTU_359	Winter	5 to 15 cm	0.000295	0.000494	0.000625	0.000274	Hillslope	0.74	0.34	-1.19	0.25	0.09	0.84	0	0	0
Bacteria	Proteobacteria	Deltaproteobacteria	Myxococcales	Polyangiaceae	Sorangium	OTU_1234	Winter	5 to 15 cm	7.2e-05	0.000171	8.9e-05	6.8e-05	Hillslope	1.24	-0.94	-0.39	1.08	1.04	0.75	0	0.002	0.054
Bacteria	Proteobacteria	Deltaproteobacteria	Myxococcales	Phaselicystidaceae	Phaselicystis	OTU_2753	Winter	5 to 15 cm	9e-06	2.5e-05	6.3e-05	8e-06	Hillslope	1.51	1.31	-2.94	2.5	2.57	2.24	0.037	0.106	0
Bacteria	Proteobacteria	Deltaproteobacteria	Myxococcales	Sandaracinaceae	Unassigned_Genus	OTU_4215	Winter	5 to 15 cm	8.4e-05	0.000239	0.000192	3.7e-05	Hillslope	1.51	-0.32	-2.37	2.32	1.14	0.18	0.024	0.438	0
Bacteria	Proteobacteria	Deltaproteobacteria	Myxococcales	Haliangiaceae	Haliangium	OTU_1051	Winter	5 to 15 cm	0.000148	0.00021	0.000248	0.000123	Hillslope	0.5	0.24	-1.01	0.44	0.28	0.29	0	0.003	0
Bacteria	Proteobacteria	Deltaproteobacteria	Myxococcales	Haliangiaceae	Haliangium	OTU_3593	Winter	5 to 15 cm	0.000109	0.000224	0.000206	7.9e-05	Hillslope	1.05	-0.13	-1.39	1.77	0.94	0.43	0.041	0.779	0
Bacteria	Proteobacteria	Deltaproteobacteria	Myxococcales	Haliangiaceae	Haliangium	OTU_154	Winter	5 to 15 cm	0.00121	0.001592	0.002047	0.001237	Hillslope	0.4	0.36	-0.73	0.06	0.16	0.72	0	0	0
Bacteria	Proteobacteria	Deltaproteobacteria	Myxococcales	Haliangiaceae	Haliangium	OTU_3455	Winter	5 to 15 cm	1.7e-05	0.000275	7.7e-05	1.1e-05	Hillslope	4	-1.84	-2.86	5.62	3.5	2.24	0.013	0.093	0
Bacteria	Proteobacteria	Deltaproteobacteria	Myxococcales	Haliangiaceae	Haliangium	OTU_593	Winter	5 to 15 cm	0.000284	0.000567	0.000222	0.000132	Hillslope	1	-1.35	-0.75	0.23	1.1	0.97	0	0	0.003
Bacteria	Proteobacteria	Deltaproteobacteria	Myxococcales	Haliangiaceae	Haliangium	OTU_1251	Winter	5 to 15 cm	4.8e-05	9e-05	0.000108	2.6e-05	Hillslope	0.89	0.27	-2.05	1.51	1.01	0.54	0.042	0.465	0
Bacteria	Proteobacteria	Deltaproteobacteria	Myxococcales	mle1-27	Unassigned_Genus	OTU_754	Winter	5 to 15 cm	0.000211	0.000355	0.000292	0.000221	Hillslope	0.75	-0.28	-0.4	0.66	0.39	0.17	0	0.015	0
Bacteria	Proteobacteria	Deltaproteobacteria	Myxococcales	Unassigned_Family	Unassigned_Genus	OTU_633	Winter	5 to 15 cm	7.9e-05	0.000187	0.000167	9.8e-05	Hillslope	1.25	-0.16	-0.77	1.84	0.76	0.62	0.018	0.595	0
Bacteria	Proteobacteria	Deltaproteobacteria	Myxococcales	0319-6G20	Unassigned_Genus	OTU_2666	Winter	5 to 15 cm	2.4e-05	4.1e-05	5e-05	2.3e-05	Hillslope	0.78	0.26	-1.11	0.13	0.39	0.03	0	0.025	0
Bacteria	Proteobacteria	Deltaproteobacteria	Bdellovibrionales	Bacteriovoracaceae	Peredibacter	OTU_6408	Winter	5 to 15 cm	1e-06	1.5e-05	8e-06	1e-06	Hillslope	3.51	-0.93	-2.52	5.68	3.18	2.5	0.033	0.413	0
Bacteria	Proteobacteria	Alphaproteobacteria	Rhodospirillales	Acetobacteraceae	Unassigned_Genus	OTU_408	Winter	5 to 15 cm	0.000177	0.000424	0.000203	8.5e-05	Hillslope	1.26	-1.07	-1.25	2.16	1.99	0.81	0.044	0.085	0
Bacteria	Proteobacteria	Alphaproteobacteria	Rhodospirillales	Rhodospirillaceae	Unassigned_Genus	OTU_1265	Winter	5 to 15 cm	1.3e-05	4.4e-05	0.000822	1e-05	Hillslope	1.75	4.23	-6.35	3.07	5.96	5.5	0.049	0.016	0
Bacteria	Proteobacteria	Alphaproteobacteria	Rhodospirillales	DA111	Unassigned_Genus	OTU_7205	Winter	5 to 15 cm	4e-06	2.8e-05	7.7e-05	0	Hillslope	2.92	1.46	-12.91	3.78	2.97	2.67	0.006	0.12	0
Bacteria	Proteobacteria	Alphaproteobacteria	Sphingomonadales	Sphingomonadaceae	Sphingobium	OTU_10681	Winter	5 to 15 cm	8e-06	6.6e-05	3.3e-05	2e-06	Hillslope	3.07	-1	-3.85	4.51	2.31	1.96	0.018	0.183	0
Bacteria	Proteobacteria	Alphaproteobacteria	Sphingomonadales	Sphingomonadaceae	Sphingomonas	OTU_292	Winter	5 to 15 cm	0.003066	0.005604	0.005014	0.003657	Hillslope	0.87	-0.16	-0.46	0.73	0.14	0.77	0	0	0.025
Bacteria	Proteobacteria	Alphaproteobacteria	Sphingomonadales	Sphingomonadaceae	Sphingomonas	OTU_7321	Winter	5 to 15 cm	4.3e-05	7.3e-05	5.1e-05	3.2e-05	Hillslope	0.75	-0.51	-0.68	0.55	0.72	0.54	0	0.016	0
Bacteria	Proteobacteria	Alphaproteobacteria	Sphingomonadales	Sphingomonadaceae	Sphingomonas	OTU_4231	Winter	5 to 15 cm	1.2e-05	8.1e-05	1.6e-05	1e-06	Hillslope	2.77	-2.31	-3.63	3.91	3.6	3.34	0.013	0.033	0
Bacteria	Proteobacteria	Alphaproteobacteria	Caulobacterales	Caulobacteraceae	Phenylobacterium	OTU_12209	Winter	5 to 15 cm	1.2e-05	5.1e-05	1.5e-05	2e-06	Hillslope	2.1	-1.75	-3.03	3.6	3.28	2.83	0.044	0.088	0
Bacteria	Proteobacteria	Alphaproteobacteria	Caulobacterales	Caulobacteraceae	Caulobacter	OTU_6705	Winter	5 to 15 cm	1e-05	3.2e-05	4.5e-05	8e-06	Hillslope	1.71	0.48	-2.44	2.97	1.72	1.05	0.047	0.441	0
Bacteria	Proteobacteria	Alphaproteobacteria	Caulobacterales	Caulobacteraceae	Caulobacter	OTU_16988	Winter	5 to 15 cm	7e-06	0.000127	9.6e-05	7e-06	Hillslope	4.15	-0.4	-3.85	6	2.41	1.58	0.016	0.702	0
Bacteria	Proteobacteria	Alphaproteobacteria	Caulobacterales	Caulobacteraceae	Phenylobacterium	OTU_187	Winter	5 to 15 cm	0.000854	0.001126	0.002419	0.000753	Hillslope	0.4	1.1	-1.68	0.36	1.92	1.7	0	0.063	0
Bacteria	Proteobacteria	Alphaproteobacteria	Rhizobiales	Hyphomicrobiaceae	Hyphomicrobium	OTU_8830	Winter	5 to 15 cm	0	1.7e-05	2.7e-05	4e-06	Hillslope	5.54	0.7	-2.78	7.8	2.93	2.23	0.013	0.528	0
Bacteria	Proteobacteria	Alphaproteobacteria	Rhizobiales	MNG7	Unassigned_Genus	OTU_8728	Winter	5 to 15 cm	3e-06	1.1e-05	9e-06	3e-06	Hillslope	1.97	-0.18	-1.69	3.38	1.55	1.27	0.044	0.841	0
Bacteria	Proteobacteria	Alphaproteobacteria	Rhizobiales	Hyphomicrobiaceae	Devosia	OTU_15834	Winter	5 to 15 cm	3.3e-05	4.1e-05	0.000168	4.9e-05	Hillslope	0.29	2.04	-1.76	0.26	1.91	1.8	0	0.001	0
Bacteria	Proteobacteria	Alphaproteobacteria	Rhizobiales	Xanthobacteraceae	Unassigned_Genus	OTU_674	Winter	5 to 15 cm	0.000428	0.000647	0.001149	0.000327	Hillslope	0.6	0.83	-1.81	0.76	1.7	1.46	0.005	0.124	0
Bacteria	Proteobacteria	Alphaproteobacteria	Rhizobiales	Xanthobacteraceae	Unassigned_Genus	OTU_9513	Winter	5 to 15 cm	1e-05	4e-05	4.5e-05	1.8e-05	Hillslope	1.99	0.17	-1.35	3.43	1.63	0.34	0.045	0.873	0
Bacteria	Proteobacteria	Alphaproteobacteria	Rhizobiales	Bradyrhizobiaceae	Bradyrhizobium	OTU_1	Winter	5 to 15 cm	0.024136	0.030767	0.033031	0.022676	Hillslope	0.35	0.1	-0.54	0.21	0.17	0.19	0	0.055	0
Bacteria	Proteobacteria	Alphaproteobacteria	Rhizobiales	Bradyrhizobiaceae	Bradyrhizobium	OTU_10406	Winter	5 to 15 cm	0.00028	0.001061	0.000535	0.000493	Hillslope	1.92	-0.99	-0.12	1.49	0.68	0.26	0	0	0.092
Bacteria	Proteobacteria	Alphaproteobacteria	Rhizobiales	Xanthobacteraceae	Unassigned_Genus	OTU_388	Winter	5 to 15 cm	0.000387	0.000509	0.0004	0.000315	Hillslope	0.4	-0.35	-0.34	0.05	0	0.49	0	0	0.009
Bacteria	Proteobacteria	Alphaproteobacteria	Rhizobiales	Rhizobiaceae	Rhizobium	OTU_1214	Winter	5 to 15 cm	0.000199	0.000909	0.000402	0.000139	Hillslope	2.19	-1.18	-1.53	3.08	2.09	0.77	0.013	0.068	0
Bacteria	Proteobacteria	Alphaproteobacteria	Rhizobiales	Rhizobiaceae	Rhizobium	OTU_2320	Winter	5 to 15 cm	5e-06	4.8e-05	3.1e-05	9e-06	Hillslope	3.17	-0.61	-1.78	5.24	2.65	1.54	0.037	0.548	0
Bacteria	Actinobacteria	Acidimicrobiia	Acidimicrobiales	Unassigned_Family	Unassigned_Genus	OTU_1504	Winter	5 to 15 cm	0.000144	0.000247	0.000212	9.6e-05	Hillslope	0.77	-0.22	-1.15	1.27	0.75	0.59	0.036	0.411	0
Bacteria	Actinobacteria	Acidimicrobiia	Acidimicrobiales	Unassigned_Family	Unassigned_Genus	OTU_478	Winter	5 to 15 cm	0.000342	0.00048	0.000321	0.000277	Hillslope	0.49	-0.58	-0.21	0.24	0.07	0.39	0	0	0.046
Bacteria	Actinobacteria	Acidimicrobiia	Acidimicrobiales	Acidimicrobiales_Incertae_Sedis	Candidatus_Microthrix	OTU_1617	Winter	5 to 15 cm	0	2e-06	4e-06	0	Hillslope	7.89	0.86	-8.76	9.99	3.15	2.07	0.005	0.454	0
Bacteria	Actinobacteria	Acidimicrobiia	Acidimicrobiales	Unassigned_Family	Unassigned_Genus	OTU_1828	Winter	5 to 15 cm	5.5e-05	7.9e-05	9.8e-05	7.9e-05	Hillslope	0.51	0.31	-0.32	0.48	0.52	0.52	0	0.051	0.021
Bacteria	Actinobacteria	Actinobacteria	Streptosporangiales	Thermomonosporaceae	Actinoallomurus	OTU_537	Winter	5 to 15 cm	0.000198	0.000824	0.003321	0.000127	Hillslope	2.06	2.01	-4.71	3.3	3.69	3.18	0.031	0.08	0
Bacteria	Actinobacteria	Actinobacteria	Propionibacteriales	Nocardioidaceae	Nocardioides	OTU_6679	Winter	5 to 15 cm	1.6e-05	8.2e-05	1.2e-05	7e-06	Hillslope	2.35	-2.77	-0.81	1.79	3.58	3.86	0	0.008	0.517
Bacteria	Actinobacteria	Actinobacteria	Micromonosporales	Micromonosporaceae	Actinoplanes	OTU_1322	Winter	5 to 15 cm	7.9e-05	0.000439	0.000199	6.6e-05	Hillslope	2.47	-1.14	-1.59	4.01	2.66	1.4	0.033	0.188	0
Bacteria	Actinobacteria	Actinobacteria	Micrococcales	Bogoriellaceae	Georgenia	OTU_5573	Winter	5 to 15 cm	4e-06	2.8e-05	2e-05	3e-06	Hillslope	2.76	-0.45	-2.82	3.65	1.76	1.73	0.008	0.49	0
Bacteria	Actinobacteria	Actinobacteria	Micrococcales	Demequinaceae	Demequina	OTU_964	Winter	5 to 15 cm	2.4e-05	8.6e-05	6.6e-05	1.1e-05	Hillslope	1.83	-0.39	-2.64	3.05	1.58	0.51	0.038	0.51	0
Bacteria	Actinobacteria	Actinobacteria	Micrococcales	Microbacteriaceae	Unassigned_Genus	OTU_2984	Winter	5 to 15 cm	0.000292	0.000459	0.000565	0.000318	Hillslope	0.65	0.3	-0.83	1.07	0.8	0.32	0.036	0.265	0
Bacteria	Actinobacteria	Actinobacteria	Corynebacteriales	Mycobacteriaceae	Mycobacterium	OTU_11112	Winter	5 to 15 cm	1.6e-05	8.4e-05	1.4e-05	0	Hillslope	2.4	-2.61	-10.43	3.34	3.83	3.09	0.012	0.022	0
Bacteria	Actinobacteria	Actinobacteria	Corynebacteriales	Mycobacteriaceae	Mycobacterium	OTU_304	Winter	5 to 15 cm	0.0012	0.001661	0.001711	0.001183	Hillslope	0.47	0.04	-0.53	0.31	0.01	1.11	0	0	0.08
Bacteria	Actinobacteria	Actinobacteria	Pseudonocardiales	Pseudonocardiaceae	Pseudonocardia	OTU_9425	Winter	5 to 15 cm	0.001212	0.001533	0.00155	0.001063	Hillslope	0.34	0.02	-0.54	0.2	0.07	1.58	0	0.428	0.234
Bacteria	Actinobacteria	Actinobacteria	Micromonosporales	Micromonosporaceae	Pilimelia	OTU_13420	Winter	5 to 15 cm	5.9e-05	0.000192	0.000186	6.2e-05	Hillslope	1.72	-0.05	-1.58	1.34	0.79	0.76	0	0.982	0
Bacteria	Actinobacteria	Actinobacteria	Frankiales	Geodermatophilaceae	Modestobacter	OTU_10173	Winter	5 to 15 cm	0.000433	0.0006	0.00058	0.000429	Hillslope	0.47	-0.05	-0.44	0.33	0.12	0.67	0	0.203	0.013
Bacteria	Actinobacteria	Actinobacteria	Frankiales	Geodermatophilaceae	Unassigned_Genus	OTU_12225	Winter	5 to 15 cm	2.6e-05	3.6e-05	4.3e-05	4.1e-05	Hillslope	0.47	0.26	-0.09	0.11	0.62	0.72	0	0.2	0.74
Bacteria	Actinobacteria	Actinobacteria	Streptomycetales	Streptomycetaceae	Streptomyces	OTU_10167	Winter	5 to 15 cm	1e-06	1.2e-05	0.000619	1e-06	Hillslope	3.1	5.64	-9.44	4.76	7.42	7.15	0.024	0.009	0
Bacteria	Actinobacteria	Thermoleophilia	Gaiellales	Unassigned_Family	Unassigned_Genus	OTU_6136	Winter	5 to 15 cm	2.5e-05	7.2e-05	4.8e-05	8.3e-05	Hillslope	1.51	-0.58	0.8	1.45	0.8	0.22	0	0.013	0
Bacteria	Actinobacteria	Thermoleophilia	Gaiellales	Unassigned_Family	Unassigned_Genus	OTU_1134	Winter	5 to 15 cm	0.000106	0.000199	0.000169	0.00011	Hillslope	0.91	-0.24	-0.62	0.41	0.05	0.05	0	0	0
Bacteria	Actinobacteria	Thermoleophilia	Gaiellales	Unassigned_Family	Unassigned_Genus	OTU_3421	Winter	5 to 15 cm	0.000252	0.000332	0.000534	0.000305	Hillslope	0.4	0.68	-0.81	0.29	0.65	0.34	0	0.001	0
Bacteria	Actinobacteria	Thermoleophilia	Solirubrobacterales	Patulibacteraceae	Patulibacter	OTU_427	Winter	5 to 15 cm	0.000362	0.001039	0.000548	0.000386	Hillslope	1.52	-0.92	-0.51	2.65	2.08	0.41	0.048	0.171	0
Bacteria	Actinobacteria	Thermoleophilia	Solirubrobacterales	Unassigned_Family	Unassigned_Genus	OTU_1181	Winter	5 to 15 cm	0.000242	0.000437	0.000366	0.000356	Hillslope	0.85	-0.26	-0.04	0.21	0.22	0.77	0	0	0.909
Bacteria	Actinobacteria	Thermoleophilia	Solirubrobacterales	Conexibacteraceae	Conexibacter	OTU_8924	Winter	5 to 15 cm	3.4e-05	4e-05	5.5e-05	5.6e-05	Hillslope	0.23	0.48	0.01	0.11	0.46	0.38	0	0.001	0.959
Bacteria	Actinobacteria	Thermoleophilia	Solirubrobacterales	Solirubrobacteraceae	Solirubrobacter	OTU_17461	Winter	5 to 15 cm	5.6e-05	0.000162	9.1e-05	4.4e-05	Hillslope	1.54	-0.83	-1.06	0.95	0.76	0.75	0	0.001	0
Bacteria	Acidobacteria	Acidobacteria	Subgroup_3	Unknown_Family	Bryobacter	OTU_805	Winter	5 to 15 cm	7.4e-05	0.00012	0.000124	3.3e-05	Hillslope	0.69	0.06	-1.92	1.17	0.64	0.11	0.042	0.902	0
Bacteria	Acidobacteria	Acidobacteria	Subgroup_3	Unknown_Family	Candidatus_Solibacter	OTU_829	Winter	5 to 15 cm	0.000248	0.000271	0.000356	0.000245	Hillslope	0.13	0.4	-0.54	0	0.44	0.43	0	0.002	0
Bacteria	Chloroflexi	Thermomicrobia	JG30-KF-CM45	Unassigned_Family	Unassigned_Genus	OTU_9078	Winter	5 to 15 cm	1.3e-05	4.2e-05	1.9e-05	2e-06	Hillslope	1.73	-1.18	-3.55	2.86	2.27	2.46	0.037	0.098	0
Bacteria	Firmicutes	Bacilli	Bacillales	Paenibacillaceae	Paenibacillus	OTU_2200	Winter	5 to 15 cm	8e-06	0	0.000772	0	Hillslope	-9.57	16.24	-10.75	9.4	17.42	17.88	0	0.002	0.024
Bacteria	Cyanobacteria	Melainabacteria	Vampirovibrionales	Unassigned_Family	Unassigned_Genus	OTU_4248	Winter	5 to 15 cm	5e-06	4.6e-05	9e-06	0	Hillslope	3.17	-2.35	-4.33	5.31	4.6	3.92	0.039	0.105	0
Bacteria	Bacteroidetes	Sphingobacteriia	Sphingobacteriales	Sphingobacteriaceae	Mucilaginibacter	OTU_2982	Winter	5 to 15 cm	3.7e-05	5.2e-05	4.5e-05	2.3e-05	Hillslope	0.49	-0.19	-1	0.16	0.03	0.43	0	0	0
Bacteria	Bacteroidetes	Sphingobacteriia	Sphingobacteriales	Sphingobacteriaceae	Mucilaginibacter	OTU_3460	Winter	5 to 15 cm	4e-06	1.8e-05	4.1e-05	9e-06	Hillslope	2.33	1.14	-2.25	3.82	2.45	1.83	0.035	0.146	0
Bacteria	Bacteroidetes	Sphingobacteriia	Sphingobacteriales	Sphingobacteriaceae	Mucilaginibacter	OTU_1666	Winter	5 to 15 cm	4.3e-05	0.000287	0.000561	0.000106	Hillslope	2.73	0.97	-2.4	4.11	2.5	1.6	0.021	0.245	0
Bacteria	Bacteroidetes	Sphingobacteriia	Sphingobacteriales	Sphingobacteriaceae	Pedobacter	OTU_12334	Winter	5 to 15 cm	3e-06	4.5e-05	5e-06	0	Hillslope	3.87	-3.17	-8.96	6.02	5.41	4.08	0.026	0.056	0
Bacteria	Bacteroidetes	Sphingobacteriia	Sphingobacteriales	env.OPS_17	Unassigned_Genus	OTU_3171	Winter	5 to 15 cm	1.5e-05	4e-05	3.5e-05	3.9e-05	Hillslope	1.41	-0.2	0.19	1.08	0.15	1.13	0	0	0.627
Bacteria	Bacteroidetes	Sphingobacteriia	Sphingobacteriales	Chitinophagaceae	Unassigned_Genus	OTU_15841	Winter	5 to 15 cm	7.1e-05	8.2e-05	8.9e-05	4.7e-05	Hillslope	0.2	0.12	-0.92	0.06	0.41	0.6	0	0.412	0
Bacteria	Bacteroidetes	Sphingobacteriia	Sphingobacteriales	Chitinophagaceae	Hydrotalea	OTU_5196	Winter	5 to 15 cm	1e-06	7e-06	4e-06	0	Hillslope	3.51	-0.68	-8.8	5.69	2.9	1.55	0.033	0.538	0
Bacteria	Bacteroidetes	Sphingobacteriia	Sphingobacteriales	Chitinophagaceae	Unassigned_Genus	OTU_550	Winter	5 to 15 cm	0.000324	0.000235	0.000231	0.000158	Hillslope	-0.47	-0.02	-0.55	0.81	0.41	0.48	0.045	1	0
Bacteria	Bacteroidetes	Sphingobacteriia	Sphingobacteriales	Chitinophagaceae	Unassigned_Genus	OTU_3980	Winter	5 to 15 cm	1e-05	3.7e-05	6.1e-05	8e-06	Hillslope	1.93	0.74	-2.95	3.3	2.1	1.71	0.044	0.301	0
Bacteria	Bacteroidetes	Sphingobacteriia	Sphingobacteriales	Chitinophagaceae	Unassigned_Genus	OTU_2887	Winter	5 to 15 cm	6.5e-05	8.5e-05	0.000101	2.5e-05	Hillslope	0.39	0.26	-2.04	0.34	0.95	1.19	0	0.452	0
Bacteria	Bacteroidetes	Sphingobacteriia	Sphingobacteriales	Chitinophagaceae	Unassigned_Genus	OTU_2806	Winter	5 to 15 cm	8e-06	3.5e-05	4e-06	0	Hillslope	2.11	-3.05	-8.72	3.68	4.92	4.26	0.048	0.041	0
Bacteria	Bacteroidetes	Sphingobacteriia	Sphingobacteriales	AKYH767	Unassigned_Genus	OTU_608	Winter	5 to 15 cm	0.000148	0.000185	0.000207	8.7e-05	Hillslope	0.32	0.17	-1.25	0.51	0.47	0.27	0.03	0.285	0
Bacteria	Bacteroidetes	Sphingobacteriia	Sphingobacteriales	AKYH767	Unassigned_Genus	OTU_3134	Winter	5 to 15 cm	3e-06	2.2e-05	2.8e-05	1e-06	Hillslope	2.84	0.34	-4.98	4.71	2.22	1.66	0.037	0.737	0
Bacteria	Bacteroidetes	Flavobacteriia	Flavobacteriales	Flavobacteriaceae	Flavobacterium	OTU_6870	Winter	5 to 15 cm	2e-06	1e-05	2e-05	4e-06	Hillslope	2.29	1	-2.49	3.78	2.66	2.48	0.036	0.264	0
Bacteria	Bacteroidetes	Flavobacteriia	Flavobacteriales	Flavobacteriaceae	Flavobacterium	OTU_2393	Winter	5 to 15 cm	8e-06	4.4e-05	4.8e-05	3e-06	Hillslope	2.55	0.1	-4.15	4.46	1.83	1.09	0.049	1	0
Bacteria	Bacteroidetes	Cytophagia	Cytophagales	Cytophagaceae	Adhaeribacter	OTU_11741	Winter	5 to 15 cm	2e-05	6.6e-05	4.6e-05	1.3e-05	Hillslope	1.75	-0.54	-1.78	2.93	1.74	0.85	0.039	0.376	0
Bacteria	Candidate_division_BRC1	Unassigned_Class	Unassigned_Order	Unassigned_Family	Unassigned_Genus	OTU_1159	Winter	5 to 15 cm	9.7e-05	0.00013	0.000164	0.000115	Hillslope	0.43	0.33	-0.51	0.59	0.38	0.18	0.011	0.003	0
Bacteria	Planctomycetes	Planctomycetacia	Planctomycetales	Planctomycetaceae	Unassigned_Genus	OTU_2862	Winter	5 to 15 cm	2.7e-05	4e-05	4.3e-05	1.6e-05	Hillslope	0.56	0.08	-1.38	0.73	0.45	0.36	0.007	0.675	0
Bacteria	Planctomycetes	Planctomycetacia	Planctomycetales	Planctomycetaceae	Unassigned_Genus	OTU_2858	Winter	5 to 15 cm	3.4e-05	4.7e-05	7.2e-05	6.1e-05	Hillslope	0.46	0.6	-0.24	0.8	0.26	0.27	0.047	0	0.001
Bacteria	Planctomycetes	Planctomycetacia	Planctomycetales	Planctomycetaceae	Gemmata	OTU_13105	Winter	5 to 15 cm	2e-06	1e-05	1.6e-05	0	Hillslope	2.36	0.67	-10.65	3.9	2.26	1.18	0.037	0.405	0
Bacteria	Planctomycetes	Planctomycetacia	Planctomycetales	Planctomycetaceae	Gemmata	OTU_2715	Winter	5 to 15 cm	1.6e-05	5.4e-05	5.8e-05	2.1e-05	Hillslope	1.76	0.09	-1.44	2.98	1.3	0.64	0.042	0.965	0
Bacteria	Planctomycetes	Planctomycetacia	Planctomycetales	Planctomycetaceae	Gemmata	OTU_1327	Winter	5 to 15 cm	0.000115	0.000167	0.000117	7.8e-05	Hillslope	0.54	-0.51	-0.58	0.92	1.06	0.38	0.043	0.13	0
Bacteria	Planctomycetes	Planctomycetacia	Planctomycetales	Planctomycetaceae	Gemmata	OTU_14518	Winter	5 to 15 cm	2.3e-05	7.9e-05	4.3e-05	1.2e-05	Hillslope	1.8	-0.86	-1.85	2.96	2.12	1.64	0.036	0.218	0
Bacteria	Planctomycetes	Planctomycetacia	Planctomycetales	Planctomycetaceae	Gemmata	OTU_864	Winter	5 to 15 cm	0.000208	0.000217	0.000286	0.000126	Hillslope	0.06	0.4	-1.18	0.04	0.24	0.14	0	0	0
Bacteria	Planctomycetes	Planctomycetacia	Planctomycetales	Planctomycetaceae	Gemmata	OTU_1861	Winter	5 to 15 cm	5.6e-05	3.3e-05	4e-05	2.7e-05	Hillslope	-0.75	0.28	-0.59	0.94	0.61	0.43	0.005	0.153	0
Bacteria	Planctomycetes	Planctomycetacia	Planctomycetales	Planctomycetaceae	Planctomyces	OTU_2363	Winter	5 to 15 cm	8.9e-05	4.1e-05	3.2e-05	3.1e-05	Hillslope	-1.11	-0.36	-0.05	0.04	0.18	0.36	0	0	0.704
Bacteria	Planctomycetes	Planctomycetacia	Planctomycetales	Planctomycetaceae	Unassigned_Genus	OTU_2190	Winter	5 to 15 cm	0.000167	9.7e-05	8e-05	6.4e-05	Hillslope	-0.78	-0.29	-0.32	0.5	0.39	0.14	0	0.011	0
Bacteria	Planctomycetes	Planctomycetacia	Planctomycetales	Planctomycetaceae	Singulisphaera	OTU_4082	Winter	5 to 15 cm	9e-06	0	0.000375	1e-05	Hillslope	-9.77	15.2	-5.25	8.79	16.37	16.61	0	0.002	0.278
Bacteria	Planctomycetes	Planctomycetacia	Planctomycetales	Planctomycetaceae	Singulisphaera	OTU_13507	Winter	5 to 15 cm	5e-06	3e-05	2.6e-05	0	Hillslope	2.49	-0.16	-11.37	3.87	1.66	1.03	0.026	0.894	0
Bacteria	Planctomycetes	Phycisphaerae	WD2101_soil_group	Unassigned_Family	Unassigned_Genus	OTU_344	Winter	5 to 15 cm	0.000373	0.000564	0.000326	0.00026	Hillslope	0.6	-0.79	-0.33	0.67	0.9	0.04	0.001	0.003	0
Bacteria	Planctomycetes	Phycisphaerae	WD2101_soil_group	Unassigned_Family	Unassigned_Genus	OTU_1116	Winter	5 to 15 cm	0.000163	0.000203	0.00017	8.8e-05	Hillslope	0.32	-0.25	-0.95	0.42	0.52	0.06	0.007	0.131	0
Bacteria	Planctomycetes	Phycisphaerae	WD2101_soil_group	Unassigned_Family	Unassigned_Genus	OTU_5216	Winter	5 to 15 cm	2e-06	8e-06	1.1e-05	2e-06	Hillslope	2.12	0.58	-2.52	3.59	1.97	1.91	0.042	0.409	0
Bacteria	Planctomycetes	Phycisphaerae	WD2101_soil_group	Unassigned_Family	Unassigned_Genus	OTU_11612	Winter	5 to 15 cm	3e-06	2e-05	4e-06	0	Hillslope	2.63	-2.22	-8.76	4.31	4.11	3.42	0.035	0.083	0
Bacteria	Planctomycetes	Phycisphaerae	WD2101_soil_group	Unassigned_Family	Unassigned_Genus	OTU_15688	Winter	5 to 15 cm	0.000111	8.6e-05	6.2e-05	4.8e-05	Hillslope	-0.36	-0.46	-0.36	0.59	0.76	0.01	0.035	0.047	0
Bacteria	Planctomycetes	Phycisphaerae	WD2101_soil_group	Unassigned_Family	Unassigned_Genus	OTU_1487	Winter	5 to 15 cm	9.6e-05	0.000158	0.000144	6.2e-05	Hillslope	0.72	-0.13	-1.22	0.85	0.35	0.34	0.003	0.271	0
Bacteria	Planctomycetes	Phycisphaerae	WD2101_soil_group	Unassigned_Family	Unassigned_Genus	OTU_6620	Winter	5 to 15 cm	4e-06	1.8e-05	1.4e-05	1e-06	Hillslope	2.35	-0.36	-3.43	4.12	2.21	1.75	0.049	0.711	0
Bacteria	Planctomycetes	Phycisphaerae	WD2101_soil_group	Unassigned_Family	Unassigned_Genus	OTU_11249	Winter	5 to 15 cm	1.2e-05	2.8e-05	2.3e-05	3e-06	Hillslope	1.24	-0.3	-2.79	1.83	1.01	1.23	0.018	0.404	0
Bacteria	Planctomycetes	Phycisphaerae	WD2101_soil_group	Unassigned_Family	Unassigned_Genus	OTU_477	Winter	5 to 15 cm	0.000486	0.000634	0.000379	0.000248	Hillslope	0.39	-0.74	-0.61	0.63	1.02	0.33	0.032	0.013	0
Bacteria	Verrucomicrobia	OPB35_soil_group	Unassigned_Order	Unassigned_Family	Unassigned_Genus	OTU_14199	Winter	5 to 15 cm	0.000598	0.00074	0.000628	0.000521	Hillslope	0.31	-0.24	-0.27	0.28	0.34	0.82	0	0.017	0.254
Bacteria	Verrucomicrobia	OPB35_soil_group	Unassigned_Order	Unassigned_Family	Unassigned_Genus	OTU_12494	Winter	5 to 15 cm	5e-06	2.7e-05	1.7e-05	4e-06	Hillslope	2.47	-0.66	-2.28	3.88	1.97	1.55	0.028	0.33	0
Bacteria	Verrucomicrobia	OPB35_soil_group	Unassigned_Order	Unassigned_Family	Unassigned_Genus	OTU_5797	Winter	5 to 15 cm	9e-06	2.8e-05	1.1e-05	0	Hillslope	1.62	-1.31	-10.17	2.19	2.19	1.63	0.009	0.05	0
Bacteria	Verrucomicrobia	OPB35_soil_group	Unassigned_Order	Unassigned_Family	Unassigned_Genus	OTU_451	Winter	5 to 15 cm	0.000342	0.000361	0.000264	0.000245	Hillslope	0.07	-0.45	-0.11	0.11	0.41	0.33	0.028	0.001	0.247
Bacteria	Verrucomicrobia	OPB35_soil_group	Unassigned_Order	Unassigned_Family	Unassigned_Genus	OTU_6138	Winter	5 to 15 cm	1e-06	1.5e-05	1e-05	0	Hillslope	4.45	-0.67	-9.92	6.72	2.82	0.94	0.022	0.532	0
Bacteria	Verrucomicrobia	Spartobacteria	Chthoniobacterales	Chthoniobacteraceae	Chthoniobacter	OTU_1764	Winter	5 to 15 cm	0.000208	0.000261	0.000214	0.000137	Hillslope	0.33	-0.29	-0.64	0.42	0.63	0.38	0.005	0.152	0
Bacteria	Verrucomicrobia	Spartobacteria	Chthoniobacterales	Chthoniobacteraceae	Chthoniobacter	OTU_199	Winter	5 to 15 cm	0.000646	0.001435	0.000952	0.00045	Hillslope	1.15	-0.59	-1.08	1.94	1.4	0.44	0.041	0.197	0
Bacteria	Verrucomicrobia	Spartobacteria	Chthoniobacterales	Chthoniobacteraceae	Chthoniobacter	OTU_11834	Winter	5 to 15 cm	6e-06	6.8e-05	3.4e-05	1e-05	Hillslope	3.52	-1	-1.73	4.39	1.85	1.33	0.004	0.083	0
Bacteria	Verrucomicrobia	Spartobacteria	Chthoniobacterales	Chthoniobacteraceae	Chthoniobacter	OTU_5050	Winter	5 to 15 cm	2.3e-05	4.3e-05	3.6e-05	2.3e-05	Hillslope	0.89	-0.23	-0.69	1.38	0.86	0.21	0.026	0.465	0
Bacteria	Verrucomicrobia	Spartobacteria	Chthoniobacterales	DA101_soil_group	Unassigned_Genus	OTU_14265	Winter	5 to 15 cm	1e-06	5e-06	5e-06	1e-06	Hillslope	2.52	-0.01	-2.59	3.96	1.67	1.67	0.028	1	0
Bacteria	Verrucomicrobia	Spartobacteria	Chthoniobacterales	DA101_soil_group	Unassigned_Genus	OTU_176	Winter	5 to 15 cm	0.003431	0.00502	0.003959	0.002562	Hillslope	0.55	-0.34	-0.63	0.47	0.35	0.65	0	0.001	0
Bacteria	Verrucomicrobia	Spartobacteria	Chthoniobacterales	DA101_soil_group	Unassigned_Genus	OTU_4499	Winter	5 to 15 cm	3.6e-05	0.000175	4.8e-05	3.4e-05	Hillslope	2.28	-1.87	-0.48	2.24	2.26	2.11	0	0.004	0.472
Bacteria	Verrucomicrobia	Opitutae	Opitutales	Opitutaceae	Opitutus	OTU_19055	Winter	5 to 15 cm	0.000265	0.000237	0.000262	0.000149	Hillslope	-0.16	0.15	-0.81	0.04	0.01	0.93	0	0	0.001
Bacteria	Gemmatimonadetes	Gemmatimonadetes	Gemmatimonadales	Gemmatimonadaceae	Gemmatimonas	OTU_4360	Winter	5 to 15 cm	4.1e-05	5.8e-05	4.7e-05	3.5e-05	Hillslope	0.48	-0.32	-0.41	0.34	0.88	1.22	0	0.282	0.243
Bacteria	Gemmatimonadetes	Gemmatimonadetes	Gemmatimonadales	Gemmatimonadaceae	Gemmatimonas	OTU_926	Winter	5 to 15 cm	0.000362	0.000815	0.000271	0.000177	Hillslope	1.17	-1.59	-0.62	0.98	1.44	0.85	0	0.001	0.006
Bacteria	Gemmatimonadetes	Gemmatimonadetes	Gemmatimonadales	Gemmatimonadaceae	Gemmatimonas	OTU_697	Winter	5 to 15 cm	0.000359	0.000766	0.00061	0.000417	Hillslope	1.09	-0.33	-0.55	0.2	0.1	0.09	0	0	0
Bacteria	Gemmatimonadetes	Gemmatimonadetes	Gemmatimonadales	Gemmatimonadaceae	Gemmatimonas	OTU_947	Winter	5 to 15 cm	0.000128	0.000266	0.000221	0.000115	Hillslope	1.05	-0.27	-0.94	1.5	0.97	0.33	0.015	0.443	0
Bacteria	Gemmatimonadetes	Gemmatimonadetes	Gemmatimonadales	Gemmatimonadaceae	Gemmatimonas	OTU_35	Winter	5 to 15 cm	0.006134	0.007756	0.009103	0.005706	Hillslope	0.34	0.23	-0.67	0.03	0.07	0.39	0	0	0
Bacteria	Gemmatimonadetes	Gemmatimonadetes	Gemmatimonadales	Gemmatimonadaceae	Gemmatimonas	OTU_16664	Winter	5 to 15 cm	3.1e-05	0.000191	7.6e-05	2.2e-05	Hillslope	2.6	-1.32	-1.81	4.04	2.8	1.6	0.026	0.14	0
Bacteria	Gemmatimonadetes	Gemmatimonadetes	Gemmatimonadales	Gemmatimonadaceae	Unassigned_Genus	OTU_1342	Winter	5 to 15 cm	0.000442	0.00055	0.000443	0.000227	Hillslope	0.31	-0.31	-0.96	0.46	0.49	0.15	0.019	0.036	0
Bacteria	Acidobacteria	Acidobacteria	Acidobacteriales	Acidobacteriaceae_(Subgroup_1)	Edaphobacter	OTU_1740	Winter	5 to 15 cm	8.8e-05	0.000242	3.8e-05	2.7e-05	Hillslope	1.46	-2.68	-0.51	1.28	2.89	2.96	0	0.002	0.616
Bacteria	Proteobacteria	Deltaproteobacteria	Bdellovibrionales	Bdellovibrionaceae	Bdellovibrio	OTU_4348	Winter	5 to 15 cm	1.6e-05	3.6e-05	6.2e-05	1.2e-05	Hillslope	1.11	0.8	-2.39	1.32	1.54	1.42	0.003	0.098	0
Bacteria	Proteobacteria	Gammaproteobacteria	Xanthomonadales	Xanthomonadaceae	Stenotrophomonas	OTU_3200	Winter	5 to 15 cm	2e-06	2.4e-05	1.1e-05	2e-06	Hillslope	3.36	-1.11	-2.79	5.56	3.4	2.78	0.037	0.345	0
Bacteria	Proteobacteria	Gammaproteobacteria	Xanthomonadales	Xanthomonadaceae	Pseudoxanthomonas	OTU_1305	Winter	5 to 15 cm	1.8e-05	0.000174	0.000171	6.6e-05	Hillslope	3.3	-0.02	-1.38	5	1.74	0.74	0.022	1	0
Bacteria	Proteobacteria	Gammaproteobacteria	Xanthomonadales	Xanthomonadaceae	Tahibacter	OTU_1121	Winter	5 to 15 cm	5.7e-05	0.000367	0.000258	6.7e-05	Hillslope	2.7	-0.51	-1.95	4.65	2.46	0.57	0.045	0.602	0
Bacteria	Proteobacteria	Betaproteobacteria	Burkholderiales	Comamonadaceae	Unassigned_Genus	OTU_3051	Winter	5 to 15 cm	1.2e-05	9.5e-05	4.3e-05	9e-06	Hillslope	2.99	-1.13	-2.24	5.18	3.27	1.86	0.047	0.312	0
Bacteria	Proteobacteria	Betaproteobacteria	Methylophilales	Methylophilaceae	Unassigned_Genus	OTU_1926	Winter	5 to 15 cm	3e-06	7.3e-05	2.5e-05	3e-06	Hillslope	4.4	-1.56	-3.12	6.57	3.73	2.64	0.02	0.201	0
Bacteria	Proteobacteria	Betaproteobacteria	Burkholderiales	Oxalobacteraceae	Massilia	OTU_59	Winter	5 to 15 cm	0.001839	0.001404	0.009022	0.001631	Hillslope	-0.39	2.68	-2.47	0.02	3.56	3.46	0	0.01	0.007
Bacteria	Proteobacteria	Betaproteobacteria	Burkholderiales	Oxalobacteraceae	Massilia	OTU_6866	Winter	5 to 15 cm	0.000272	0.001697	0.000603	0.000164	Hillslope	2.64	-1.49	-1.87	4.05	2.97	1.62	0.024	0.112	0
Bacteria	Proteobacteria	Betaproteobacteria	Burkholderiales	Oxalobacteraceae	Massilia	OTU_585	Winter	5 to 15 cm	0.000334	0.001285	0.000972	0.000215	Hillslope	1.94	-0.4	-2.18	2.93	1.52	1.04	0.022	0.473	0
Bacteria	Proteobacteria	Betaproteobacteria	SC-I-84	Unassigned_Family	Unassigned_Genus	OTU_699	Winter	5 to 15 cm	0.000127	0.000826	0.00028	1.6e-05	Hillslope	2.7	-1.56	-4.12	4.32	3.13	1.79	0.031	0.114	0
Bacteria	Proteobacteria	Betaproteobacteria	SC-I-84	Unassigned_Family	Unassigned_Genus	OTU_12890	Winter	5 to 15 cm	9e-06	3.7e-05	1.8e-05	0	Hillslope	2.13	-1.05	-10.82	3.73	2.79	1.79	0.049	0.263	0
Bacteria	Proteobacteria	Betaproteobacteria	Unassigned_Order	Unassigned_Family	Unassigned_Genus	OTU_1296	Winter	5 to 15 cm	0.000198	0.000157	0.000163	9e-05	Hillslope	-0.34	0.05	-0.86	0.3	0.3	0.55	0	0.702	0
Bacteria	Proteobacteria	Gammaproteobacteria	Legionellales	Coxiellaceae	Aquicella	OTU_2913	Winter	5 to 15 cm	8e-05	3.7e-05	4.3e-05	2.6e-05	Hillslope	-1.11	0.22	-0.72	1.9	1.17	0.5	0.044	0.649	0
Bacteria	Proteobacteria	Gammaproteobacteria	Xanthomonadales	Xanthomonadales_Incertae_Sedis	Steroidobacter	OTU_3086	Winter	5 to 15 cm	8e-06	4.1e-05	0.000216	1.5e-05	Hillslope	2.42	2.38	-3.83	3.77	4.03	3.62	0.026	0.054	0
Bacteria	Proteobacteria	Gammaproteobacteria	Xanthomonadales	Xanthomonadales_Incertae_Sedis	Unassigned_Genus	OTU_1219	Winter	5 to 15 cm	1e-06	9e-06	1.7e-05	1e-06	Hillslope	3.35	0.82	-4.25	5.55	2.97	2.11	0.037	0.447	0
Bacteria	Proteobacteria	Deltaproteobacteria	Myxococcales	Polyangiaceae	Sorangium	OTU_359	Winter	5 to 15 cm	0.000295	0.000494	0.000625	0.000274	Hillslope	0.74	0.34	-1.19	0.25	0.09	0.84	0	0	0
Bacteria	Proteobacteria	Deltaproteobacteria	Myxococcales	Polyangiaceae	Sorangium	OTU_1234	Winter	5 to 15 cm	7.2e-05	0.000171	8.9e-05	6.8e-05	Hillslope	1.24	-0.94	-0.39	1.08	1.04	0.75	0	0.002	0.054
Bacteria	Proteobacteria	Deltaproteobacteria	Myxococcales	Phaselicystidaceae	Phaselicystis	OTU_2753	Winter	5 to 15 cm	9e-06	2.5e-05	6.3e-05	8e-06	Hillslope	1.51	1.31	-2.94	2.5	2.57	2.24	0.037	0.106	0
Bacteria	Proteobacteria	Deltaproteobacteria	Myxococcales	Sandaracinaceae	Unassigned_Genus	OTU_4215	Winter	5 to 15 cm	8.4e-05	0.000239	0.000192	3.7e-05	Hillslope	1.51	-0.32	-2.37	2.32	1.14	0.18	0.024	0.438	0
Bacteria	Proteobacteria	Deltaproteobacteria	Myxococcales	Haliangiaceae	Haliangium	OTU_1051	Winter	5 to 15 cm	0.000148	0.00021	0.000248	0.000123	Hillslope	0.5	0.24	-1.01	0.44	0.28	0.29	0	0.003	0
Bacteria	Proteobacteria	Deltaproteobacteria	Myxococcales	Haliangiaceae	Haliangium	OTU_3593	Winter	5 to 15 cm	0.000109	0.000224	0.000206	7.9e-05	Hillslope	1.05	-0.13	-1.39	1.77	0.94	0.43	0.041	0.779	0
Bacteria	Proteobacteria	Deltaproteobacteria	Myxococcales	Haliangiaceae	Haliangium	OTU_154	Winter	5 to 15 cm	0.00121	0.001592	0.002047	0.001237	Hillslope	0.4	0.36	-0.73	0.06	0.16	0.72	0	0	0
Bacteria	Proteobacteria	Deltaproteobacteria	Myxococcales	Haliangiaceae	Haliangium	OTU_3455	Winter	5 to 15 cm	1.7e-05	0.000275	7.7e-05	1.1e-05	Hillslope	4	-1.84	-2.86	5.62	3.5	2.24	0.013	0.093	0
Bacteria	Proteobacteria	Deltaproteobacteria	Myxococcales	Haliangiaceae	Haliangium	OTU_593	Winter	5 to 15 cm	0.000284	0.000567	0.000222	0.000132	Hillslope	1	-1.35	-0.75	0.23	1.1	0.97	0	0	0.003
Bacteria	Proteobacteria	Deltaproteobacteria	Myxococcales	Haliangiaceae	Haliangium	OTU_1251	Winter	5 to 15 cm	4.8e-05	9e-05	0.000108	2.6e-05	Hillslope	0.89	0.27	-2.05	1.51	1.01	0.54	0.042	0.465	0
Bacteria	Proteobacteria	Deltaproteobacteria	Myxococcales	mle1-27	Unassigned_Genus	OTU_754	Winter	5 to 15 cm	0.000211	0.000355	0.000292	0.000221	Hillslope	0.75	-0.28	-0.4	0.66	0.39	0.17	0	0.015	0
Bacteria	Proteobacteria	Deltaproteobacteria	Myxococcales	Unassigned_Family	Unassigned_Genus	OTU_633	Winter	5 to 15 cm	7.9e-05	0.000187	0.000167	9.8e-05	Hillslope	1.25	-0.16	-0.77	1.84	0.76	0.62	0.018	0.595	0
Bacteria	Proteobacteria	Deltaproteobacteria	Myxococcales	0319-6G20	Unassigned_Genus	OTU_2666	Winter	5 to 15 cm	2.4e-05	4.1e-05	5e-05	2.3e-05	Hillslope	0.78	0.26	-1.11	0.13	0.39	0.03	0	0.025	0
Bacteria	Proteobacteria	Deltaproteobacteria	Bdellovibrionales	Bacteriovoracaceae	Peredibacter	OTU_6408	Winter	5 to 15 cm	1e-06	1.5e-05	8e-06	1e-06	Hillslope	3.51	-0.93	-2.52	5.68	3.18	2.5	0.033	0.413	0
Bacteria	Proteobacteria	Alphaproteobacteria	Rhodospirillales	Acetobacteraceae	Unassigned_Genus	OTU_408	Winter	5 to 15 cm	0.000177	0.000424	0.000203	8.5e-05	Hillslope	1.26	-1.07	-1.25	2.16	1.99	0.81	0.044	0.085	0
Bacteria	Proteobacteria	Alphaproteobacteria	Rhodospirillales	Rhodospirillaceae	Unassigned_Genus	OTU_1265	Winter	5 to 15 cm	1.3e-05	4.4e-05	0.000822	1e-05	Hillslope	1.75	4.23	-6.35	3.07	5.96	5.5	0.049	0.016	0
Bacteria	Proteobacteria	Alphaproteobacteria	Rhodospirillales	DA111	Unassigned_Genus	OTU_7205	Winter	5 to 15 cm	4e-06	2.8e-05	7.7e-05	0	Hillslope	2.92	1.46	-12.91	3.78	2.97	2.67	0.006	0.12	0
Bacteria	Proteobacteria	Alphaproteobacteria	Sphingomonadales	Sphingomonadaceae	Sphingobium	OTU_10681	Winter	5 to 15 cm	8e-06	6.6e-05	3.3e-05	2e-06	Hillslope	3.07	-1	-3.85	4.51	2.31	1.96	0.018	0.183	0
Bacteria	Proteobacteria	Alphaproteobacteria	Sphingomonadales	Sphingomonadaceae	Sphingomonas	OTU_292	Winter	5 to 15 cm	0.003066	0.005604	0.005014	0.003657	Hillslope	0.87	-0.16	-0.46	0.73	0.14	0.77	0	0	0.025
Bacteria	Proteobacteria	Alphaproteobacteria	Sphingomonadales	Sphingomonadaceae	Sphingomonas	OTU_7321	Winter	5 to 15 cm	4.3e-05	7.3e-05	5.1e-05	3.2e-05	Hillslope	0.75	-0.51	-0.68	0.55	0.72	0.54	0	0.016	0
Bacteria	Proteobacteria	Alphaproteobacteria	Sphingomonadales	Sphingomonadaceae	Sphingomonas	OTU_4231	Winter	5 to 15 cm	1.2e-05	8.1e-05	1.6e-05	1e-06	Hillslope	2.77	-2.31	-3.63	3.91	3.6	3.34	0.013	0.033	0
Bacteria	Proteobacteria	Alphaproteobacteria	Caulobacterales	Caulobacteraceae	Phenylobacterium	OTU_12209	Winter	5 to 15 cm	1.2e-05	5.1e-05	1.5e-05	2e-06	Hillslope	2.1	-1.75	-3.03	3.6	3.28	2.83	0.044	0.088	0
Bacteria	Proteobacteria	Alphaproteobacteria	Caulobacterales	Caulobacteraceae	Caulobacter	OTU_6705	Winter	5 to 15 cm	1e-05	3.2e-05	4.5e-05	8e-06	Hillslope	1.71	0.48	-2.44	2.97	1.72	1.05	0.047	0.441	0
Bacteria	Proteobacteria	Alphaproteobacteria	Caulobacterales	Caulobacteraceae	Caulobacter	OTU_16988	Winter	5 to 15 cm	7e-06	0.000127	9.6e-05	7e-06	Hillslope	4.15	-0.4	-3.85	6	2.41	1.58	0.016	0.702	0
Bacteria	Proteobacteria	Alphaproteobacteria	Caulobacterales	Caulobacteraceae	Phenylobacterium	OTU_187	Winter	5 to 15 cm	0.000854	0.001126	0.002419	0.000753	Hillslope	0.4	1.1	-1.68	0.36	1.92	1.7	0	0.063	0
Bacteria	Proteobacteria	Alphaproteobacteria	Rhizobiales	Hyphomicrobiaceae	Hyphomicrobium	OTU_8830	Winter	5 to 15 cm	0	1.7e-05	2.7e-05	4e-06	Hillslope	5.54	0.7	-2.78	7.8	2.93	2.23	0.013	0.528	0
Bacteria	Proteobacteria	Alphaproteobacteria	Rhizobiales	MNG7	Unassigned_Genus	OTU_8728	Winter	5 to 15 cm	3e-06	1.1e-05	9e-06	3e-06	Hillslope	1.97	-0.18	-1.69	3.38	1.55	1.27	0.044	0.841	0
Bacteria	Proteobacteria	Alphaproteobacteria	Rhizobiales	Hyphomicrobiaceae	Devosia	OTU_15834	Winter	5 to 15 cm	3.3e-05	4.1e-05	0.000168	4.9e-05	Hillslope	0.29	2.04	-1.76	0.26	1.91	1.8	0	0.001	0
Bacteria	Proteobacteria	Alphaproteobacteria	Rhizobiales	Xanthobacteraceae	Unassigned_Genus	OTU_674	Winter	5 to 15 cm	0.000428	0.000647	0.001149	0.000327	Hillslope	0.6	0.83	-1.81	0.76	1.7	1.46	0.005	0.124	0
Bacteria	Proteobacteria	Alphaproteobacteria	Rhizobiales	Xanthobacteraceae	Unassigned_Genus	OTU_9513	Winter	5 to 15 cm	1e-05	4e-05	4.5e-05	1.8e-05	Hillslope	1.99	0.17	-1.35	3.43	1.63	0.34	0.045	0.873	0
Bacteria	Proteobacteria	Alphaproteobacteria	Rhizobiales	Bradyrhizobiaceae	Bradyrhizobium	OTU_1	Winter	5 to 15 cm	0.024136	0.030767	0.033031	0.022676	Hillslope	0.35	0.1	-0.54	0.21	0.17	0.19	0	0.055	0
Bacteria	Proteobacteria	Alphaproteobacteria	Rhizobiales	Bradyrhizobiaceae	Bradyrhizobium	OTU_10406	Winter	5 to 15 cm	0.00028	0.001061	0.000535	0.000493	Hillslope	1.92	-0.99	-0.12	1.49	0.68	0.26	0	0	0.092
Bacteria	Proteobacteria	Alphaproteobacteria	Rhizobiales	Xanthobacteraceae	Unassigned_Genus	OTU_388	Winter	5 to 15 cm	0.000387	0.000509	0.0004	0.000315	Hillslope	0.4	-0.35	-0.34	0.05	0	0.49	0	0	0.009
Bacteria	Proteobacteria	Alphaproteobacteria	Rhizobiales	Rhizobiaceae	Rhizobium	OTU_1214	Winter	5 to 15 cm	0.000199	0.000909	0.000402	0.000139	Hillslope	2.19	-1.18	-1.53	3.08	2.09	0.77	0.013	0.068	0
Bacteria	Proteobacteria	Alphaproteobacteria	Rhizobiales	Rhizobiaceae	Rhizobium	OTU_2320	Winter	5 to 15 cm	5e-06	4.8e-05	3.1e-05	9e-06	Hillslope	3.17	-0.61	-1.78	5.24	2.65	1.54	0.037	0.548	0
Bacteria	Actinobacteria	Acidimicrobiia	Acidimicrobiales	Unassigned_Family	Unassigned_Genus	OTU_1504	Winter	5 to 15 cm	0.000144	0.000247	0.000212	9.6e-05	Hillslope	0.77	-0.22	-1.15	1.27	0.75	0.59	0.036	0.411	0
Bacteria	Actinobacteria	Acidimicrobiia	Acidimicrobiales	Unassigned_Family	Unassigned_Genus	OTU_478	Winter	5 to 15 cm	0.000342	0.00048	0.000321	0.000277	Hillslope	0.49	-0.58	-0.21	0.24	0.07	0.39	0	0	0.046
Bacteria	Actinobacteria	Acidimicrobiia	Acidimicrobiales	Acidimicrobiales_Incertae_Sedis	Candidatus_Microthrix	OTU_1617	Winter	5 to 15 cm	0	2e-06	4e-06	0	Hillslope	7.89	0.86	-8.76	9.99	3.15	2.07	0.005	0.454	0
Bacteria	Actinobacteria	Acidimicrobiia	Acidimicrobiales	Unassigned_Family	Unassigned_Genus	OTU_1828	Winter	5 to 15 cm	5.5e-05	7.9e-05	9.8e-05	7.9e-05	Hillslope	0.51	0.31	-0.32	0.48	0.52	0.52	0	0.051	0.021
Bacteria	Actinobacteria	Actinobacteria	Streptosporangiales	Thermomonosporaceae	Actinoallomurus	OTU_537	Winter	5 to 15 cm	0.000198	0.000824	0.003321	0.000127	Hillslope	2.06	2.01	-4.71	3.3	3.69	3.18	0.031	0.08	0
Bacteria	Actinobacteria	Actinobacteria	Propionibacteriales	Nocardioidaceae	Nocardioides	OTU_6679	Winter	5 to 15 cm	1.6e-05	8.2e-05	1.2e-05	7e-06	Hillslope	2.35	-2.77	-0.81	1.79	3.58	3.86	0	0.008	0.517
Bacteria	Actinobacteria	Actinobacteria	Micromonosporales	Micromonosporaceae	Actinoplanes	OTU_1322	Winter	5 to 15 cm	7.9e-05	0.000439	0.000199	6.6e-05	Hillslope	2.47	-1.14	-1.59	4.01	2.66	1.4	0.033	0.188	0
Bacteria	Actinobacteria	Actinobacteria	Micrococcales	Bogoriellaceae	Georgenia	OTU_5573	Winter	5 to 15 cm	4e-06	2.8e-05	2e-05	3e-06	Hillslope	2.76	-0.45	-2.82	3.65	1.76	1.73	0.008	0.49	0
Bacteria	Actinobacteria	Actinobacteria	Micrococcales	Demequinaceae	Demequina	OTU_964	Winter	5 to 15 cm	2.4e-05	8.6e-05	6.6e-05	1.1e-05	Hillslope	1.83	-0.39	-2.64	3.05	1.58	0.51	0.038	0.51	0
Bacteria	Actinobacteria	Actinobacteria	Micrococcales	Microbacteriaceae	Unassigned_Genus	OTU_2984	Winter	5 to 15 cm	0.000292	0.000459	0.000565	0.000318	Hillslope	0.65	0.3	-0.83	1.07	0.8	0.32	0.036	0.265	0
Bacteria	Actinobacteria	Actinobacteria	Corynebacteriales	Mycobacteriaceae	Mycobacterium	OTU_11112	Winter	5 to 15 cm	1.6e-05	8.4e-05	1.4e-05	0	Hillslope	2.4	-2.61	-10.43	3.34	3.83	3.09	0.012	0.022	0
Bacteria	Actinobacteria	Actinobacteria	Corynebacteriales	Mycobacteriaceae	Mycobacterium	OTU_304	Winter	5 to 15 cm	0.0012	0.001661	0.001711	0.001183	Hillslope	0.47	0.04	-0.53	0.31	0.01	1.11	0	0	0.08
Bacteria	Actinobacteria	Actinobacteria	Pseudonocardiales	Pseudonocardiaceae	Pseudonocardia	OTU_9425	Winter	5 to 15 cm	0.001212	0.001533	0.00155	0.001063	Hillslope	0.34	0.02	-0.54	0.2	0.07	1.58	0	0.428	0.234
Bacteria	Actinobacteria	Actinobacteria	Micromonosporales	Micromonosporaceae	Pilimelia	OTU_13420	Winter	5 to 15 cm	5.9e-05	0.000192	0.000186	6.2e-05	Hillslope	1.72	-0.05	-1.58	1.34	0.79	0.76	0	0.982	0
Bacteria	Actinobacteria	Actinobacteria	Frankiales	Geodermatophilaceae	Modestobacter	OTU_10173	Winter	5 to 15 cm	0.000433	0.0006	0.00058	0.000429	Hillslope	0.47	-0.05	-0.44	0.33	0.12	0.67	0	0.203	0.013
Bacteria	Actinobacteria	Actinobacteria	Frankiales	Geodermatophilaceae	Unassigned_Genus	OTU_12225	Winter	5 to 15 cm	2.6e-05	3.6e-05	4.3e-05	4.1e-05	Hillslope	0.47	0.26	-0.09	0.11	0.62	0.72	0	0.2	0.74
Bacteria	Actinobacteria	Actinobacteria	Streptomycetales	Streptomycetaceae	Streptomyces	OTU_10167	Winter	5 to 15 cm	1e-06	1.2e-05	0.000619	1e-06	Hillslope	3.1	5.64	-9.44	4.76	7.42	7.15	0.024	0.009	0
Bacteria	Actinobacteria	Thermoleophilia	Gaiellales	Unassigned_Family	Unassigned_Genus	OTU_6136	Winter	5 to 15 cm	2.5e-05	7.2e-05	4.8e-05	8.3e-05	Hillslope	1.51	-0.58	0.8	1.45	0.8	0.22	0	0.013	0
Bacteria	Actinobacteria	Thermoleophilia	Gaiellales	Unassigned_Family	Unassigned_Genus	OTU_1134	Winter	5 to 15 cm	0.000106	0.000199	0.000169	0.00011	Hillslope	0.91	-0.24	-0.62	0.41	0.05	0.05	0	0	0
Bacteria	Actinobacteria	Thermoleophilia	Gaiellales	Unassigned_Family	Unassigned_Genus	OTU_3421	Winter	5 to 15 cm	0.000252	0.000332	0.000534	0.000305	Hillslope	0.4	0.68	-0.81	0.29	0.65	0.34	0	0.001	0
Bacteria	Actinobacteria	Thermoleophilia	Solirubrobacterales	Patulibacteraceae	Patulibacter	OTU_427	Winter	5 to 15 cm	0.000362	0.001039	0.000548	0.000386	Hillslope	1.52	-0.92	-0.51	2.65	2.08	0.41	0.048	0.171	0
Bacteria	Actinobacteria	Thermoleophilia	Solirubrobacterales	Unassigned_Family	Unassigned_Genus	OTU_1181	Winter	5 to 15 cm	0.000242	0.000437	0.000366	0.000356	Hillslope	0.85	-0.26	-0.04	0.21	0.22	0.77	0	0	0.909
Bacteria	Actinobacteria	Thermoleophilia	Solirubrobacterales	Conexibacteraceae	Conexibacter	OTU_8924	Winter	5 to 15 cm	3.4e-05	4e-05	5.5e-05	5.6e-05	Hillslope	0.23	0.48	0.01	0.11	0.46	0.38	0	0.001	0.959
Bacteria	Actinobacteria	Thermoleophilia	Solirubrobacterales	Solirubrobacteraceae	Solirubrobacter	OTU_17461	Winter	5 to 15 cm	5.6e-05	0.000162	9.1e-05	4.4e-05	Hillslope	1.54	-0.83	-1.06	0.95	0.76	0.75	0	0.001	0
Bacteria	Acidobacteria	Acidobacteria	Subgroup_3	Unknown_Family	Bryobacter	OTU_805	Winter	5 to 15 cm	7.4e-05	0.00012	0.000124	3.3e-05	Hillslope	0.69	0.06	-1.92	1.17	0.64	0.11	0.042	0.902	0
Bacteria	Acidobacteria	Acidobacteria	Subgroup_3	Unknown_Family	Candidatus_Solibacter	OTU_829	Winter	5 to 15 cm	0.000248	0.000271	0.000356	0.000245	Hillslope	0.13	0.4	-0.54	0	0.44	0.43	0	0.002	0
Bacteria	Chloroflexi	Thermomicrobia	JG30-KF-CM45	Unassigned_Family	Unassigned_Genus	OTU_9078	Winter	5 to 15 cm	1.3e-05	4.2e-05	1.9e-05	2e-06	Hillslope	1.73	-1.18	-3.55	2.86	2.27	2.46	0.037	0.098	0
Bacteria	Firmicutes	Bacilli	Bacillales	Paenibacillaceae	Paenibacillus	OTU_2200	Winter	5 to 15 cm	8e-06	0	0.000772	0	Hillslope	-9.57	16.24	-10.75	9.4	17.42	17.88	0	0.002	0.024
Bacteria	Cyanobacteria	Melainabacteria	Vampirovibrionales	Unassigned_Family	Unassigned_Genus	OTU_4248	Winter	5 to 15 cm	5e-06	4.6e-05	9e-06	0	Hillslope	3.17	-2.35	-4.33	5.31	4.6	3.92	0.039	0.105	0
Bacteria	Bacteroidetes	Sphingobacteriia	Sphingobacteriales	env.OPS_17	Unassigned_Genus	OTU_3785	Winter	15 cm +	7e-06	2.4e-05	1.5e-05	2e-06	Hillslope	1.78	-0.64	-3.26	2.8	1.72	1.48	0.028	0.27	0
Bacteria	Bacteroidetes	Sphingobacteriia	Sphingobacteriales	Chitinophagaceae	Chitinophaga	OTU_11625	Winter	15 cm +	2.8e-05	8.4e-05	3e-05	1.4e-05	Hillslope	1.59	-1.5	-1.13	0.79	0.77	1.76	0	0	0.016
Bacteria	Bacteroidetes	Sphingobacteriia	Sphingobacteriales	Chitinophagaceae	Unassigned_Genus	OTU_16076	Winter	15 cm +	2e-05	4.7e-05	7e-06	2.6e-05	Hillslope	1.25	-2.8	1.94	1.16	3.37	3.23	0	0.004	0.024
Bacteria	Bacteroidetes	Sphingobacteriia	Sphingobacteriales	Chitinophagaceae	Flavihumibacter	OTU_969	Winter	15 cm +	3e-06	3.2e-05	8e-06	1e-06	Hillslope	3.41	-1.95	-3.86	4.28	3.21	3.45	0.005	0.046	0
Bacteria	Bacteroidetes	Sphingobacteriia	Sphingobacteriales	Chitinophagaceae	Unassigned_Genus	OTU_1914	Winter	15 cm +	0.000311	0.000386	0.000301	0.000204	Hillslope	0.31	-0.36	-0.56	0.16	0.36	0.35	0	0.001	0
Bacteria	Bacteroidetes	Sphingobacteriia	Sphingobacteriales	Chitinophagaceae	Unassigned_Genus	OTU_480	Winter	15 cm +	0	4.7e-05	9e-06	0	Hillslope	12.19	-2.38	-9.8	13.86	4.36	3.59	0.002	0.079	0
Bacteria	Bacteroidetes	Sphingobacteriia	Sphingobacteriales	Chitinophagaceae	Ferruginibacter	OTU_16693	Winter	15 cm +	1e-06	1.3e-05	9e-06	0	Hillslope	3.35	-0.51	-9.88	5.12	2.34	1.17	0.023	0.578	0
Bacteria	Bacteroidetes	Sphingobacteriia	Sphingobacteriales	Chitinophagaceae	Unassigned_Genus	OTU_2118	Winter	15 cm +	4.2e-05	8.1e-05	6.3e-05	2.5e-05	Hillslope	0.97	-0.37	-1.33	1.59	0.99	0	0.035	0.267	0
Bacteria	Bacteroidetes	Sphingobacteriia	Sphingobacteriales	Chitinophagaceae	Unassigned_Genus	OTU_438	Winter	15 cm +	0.000121	0.00017	0.000155	0.000103	Hillslope	0.49	-0.13	-0.6	0.21	0.5	0.94	0	0.48	0.016
Bacteria	Bacteroidetes	Cytophagia	Cytophagales	Flammeovirgaceae	Flexithrix	OTU_2215	Winter	15 cm +	3e-06	1.6e-05	1e-05	1e-06	Hillslope	2.46	-0.75	-3.2	3.99	2.19	2.02	0.033	0.318	0
Bacteria	Bacteroidetes	Cytophagia	Cytophagales	Cytophagaceae	Unassigned_Genus	OTU_13574	Winter	15 cm +	2e-06	3.8e-05	7e-06	0	Hillslope	4.6	-2.46	-9.45	6.55	4.32	3.29	0.014	0.065	0
Bacteria	Bacteroidetes	Cytophagia	Cytophagales	Cytophagaceae	Unassigned_Genus	OTU_2317	Winter	15 cm +	0	3.7e-05	2e-06	0	Hillslope	11.87	-4.23	-7.63	13.15	5.98	5.43	0.001	0.016	0
Bacteria	Bacteroidetes	Cytophagia	Cytophagales	Cytophagaceae	Ohtaekwangia	OTU_591	Winter	15 cm +	7e-06	0.00012	8.5e-05	1.4e-05	Hillslope	4.17	-0.49	-2.63	5.86	2.12	1.01	0.013	0.545	0
Bacteria	Armatimonadetes	Unassigned_Class	Unassigned_Order	Unassigned_Family	Unassigned_Genus	OTU_3103	Winter	15 cm +	8e-06	2.5e-05	2.1e-05	7e-06	Hillslope	1.74	-0.29	-1.58	2.81	1.29	1.16	0.032	0.56	0
Bacteria	Planctomycetes	OM190	Unassigned_Order	Unassigned_Family	Unassigned_Genus	OTU_7983	Winter	15 cm +	7e-06	4.7e-05	1.2e-05	1e-06	Hillslope	2.84	-2	-4.45	4.5	3.64	3.27	0.029	0.077	0
Bacteria	Planctomycetes	Planctomycetacia	Planctomycetales	Planctomycetaceae	Unassigned_Genus	OTU_3529	Winter	15 cm +	3.8e-05	6.6e-05	5e-06	1.8e-05	Hillslope	0.82	-3.77	1.87	0.67	5.05	5.08	0	0.01	0.194
Bacteria	Planctomycetes	Planctomycetacia	Planctomycetales	Planctomycetaceae	Unassigned_Genus	OTU_2016	Winter	15 cm +	2.3e-05	4.8e-05	2.7e-05	3.2e-05	Hillslope	1.09	-0.84	0.24	0.52	0.63	0.72	0	0	0.247
Bacteria	Planctomycetes	Planctomycetacia	Planctomycetales	Planctomycetaceae	Pirellula	OTU_3087	Winter	15 cm +	0	3e-06	2e-06	0	Hillslope	8.1	-0.64	-7.47	9.77	2.61	1.83	0.003	0.514	0
Bacteria	Planctomycetes	Phycisphaerae	WD2101_soil_group	Unassigned_Family	Unassigned_Genus	OTU_2774	Winter	15 cm +	1.6e-05	3.1e-05	1.7e-05	2e-06	Hillslope	0.96	-0.81	-2.97	1.67	1.66	1.79	0.048	0.124	0
Bacteria	Planctomycetes	Phycisphaerae	CCM11a	Unassigned_Family	Unassigned_Genus	OTU_1276	Winter	15 cm +	3e-06	4.1e-05	7e-06	0	Hillslope	3.61	-2.59	-9.41	5.44	4.36	2.89	0.021	0.052	0
Bacteria	Planctomycetes	OM190	Unassigned_Order	Unassigned_Family	Unassigned_Genus	OTU_3604	Winter	15 cm +	1e-06	1.5e-05	1e-05	0	Hillslope	4.42	-0.62	-9.97	5.93	1.63	0.33	0.009	0.257	0
Bacteria	Verrucomicrobia	OPB35_soil_group	Unassigned_Order	Unassigned_Family	Unassigned_Genus	OTU_2637	Winter	15 cm +	0	0.000118	2e-06	0	Hillslope	13.52	-5.89	-7.63	15.19	7.86	7.09	0.001	0.01	0
Bacteria	Verrucomicrobia	OPB35_soil_group	Unassigned_Order	Unassigned_Family	Unassigned_Genus	OTU_14546	Winter	15 cm +	2e-06	1.9e-05	3e-06	0	Hillslope	3.44	-2.69	-8.21	5.25	4.52	3.33	0.023	0.052	0
Bacteria	Verrucomicrobia	OPB35_soil_group	Unassigned_Order	Unassigned_Family	Unassigned_Genus	OTU_248	Winter	15 cm +	0.001885	0.002186	0.001892	0.001704	Hillslope	0.21	-0.21	-0.15	0.19	0.27	0.65	0	0.007	0.464
Bacteria	Verrucomicrobia	Spartobacteria	Chthoniobacterales	Xiphinematobacteraceae	Candidatus_Xiphinematobacter	OTU_2033	Winter	15 cm +	1.8e-05	4.2e-05	3.1e-05	1.3e-05	Hillslope	1.21	-0.44	-1.27	1.8	1.27	1.19	0.02	0.31	0
Bacteria	Verrucomicrobia	Spartobacteria	Chthoniobacterales	FukuN18_freshwater_group	Unassigned_Genus	OTU_3815	Winter	15 cm +	0	1.1e-05	2e-06	0	Hillslope	5.61	-2.58	-7.49	7.54	4.55	3.78	0.009	0.066	0
Bacteria	Verrucomicrobia	Spartobacteria	Chthoniobacterales	DA101_soil_group	Unassigned_Genus	OTU_4958	Winter	15 cm +	0.000337	0.000826	0.000275	0.000529	Hillslope	1.29	-1.59	0.94	1.76	2.05	0.03	0.01	0.007	0
Bacteria	Verrucomicrobia	Spartobacteria	Chthoniobacterales	DA101_soil_group	Unassigned_Genus	OTU_11467	Winter	15 cm +	0.000258	0.00068	0.000185	0.00039	Hillslope	1.4	-1.88	1.08	1.67	2.16	0.88	0.003	0.003	0
Bacteria	Verrucomicrobia	Spartobacteria	Chthoniobacterales	DA101_soil_group	Unassigned_Genus	OTU_9015	Winter	15 cm +	3.9e-05	0.000139	9.7e-05	4.5e-05	Hillslope	1.83	-0.52	-1.1	2.74	1.47	0.24	0.02	0.298	0
Bacteria	Acidobacteria	Subgroup_26	Unassigned_Order	Unassigned_Family	Unassigned_Genus	OTU_8420	Winter	15 cm +	5e-06	6.8e-05	2.4e-05	1e-06	Hillslope	3.87	-1.5	-5.41	5.63	3.26	2.81	0.017	0.152	0
Bacteria	Gemmatimonadetes	Gemmatimonadetes	Gemmatimonadales	Gemmatimonadaceae	Unassigned_Genus	OTU_1751	Winter	15 cm +	2e-06	2.2e-05	1e-05	0	Hillslope	3.45	-1.15	-9.95	5.27	3.12	2.35	0.023	0.274	0
Bacteria	Gemmatimonadetes	Gemmatimonadetes	Gemmatimonadales	Gemmatimonadaceae	Unassigned_Genus	OTU_15447	Winter	15 cm +	1e-05	2e-05	1.1e-05	6e-06	Hillslope	1.04	-0.89	-0.88	0.77	1.26	1.98	0	0.017	0.106
Bacteria	Gemmatimonadetes	Gemmatimonadetes	Gemmatimonadales	Gemmatimonadaceae	Unassigned_Genus	OTU_15511	Winter	15 cm +	5.2e-05	8e-05	5.9e-05	6.2e-05	Hillslope	0.62	-0.42	0.06	0.13	0.23	0.29	0	0	0.524
Bacteria	Gemmatimonadetes	Gemmatimonadetes	Gemmatimonadales	Gemmatimonadaceae	Unassigned_Genus	OTU_15242	Winter	15 cm +	0.00087	0.001158	0.000982	0.001075	Hillslope	0.41	-0.24	0.13	0.29	0.14	1.31	0	0	0.804
Bacteria	Gemmatimonadetes	Gemmatimonadetes	Gemmatimonadales	Gemmatimonadaceae	Gemmatimonas	OTU_4360	Winter	15 cm +	1.3e-05	7.6e-05	4.7e-05	2e-05	Hillslope	2.53	-0.7	-1.24	3.81	1.94	0.79	0.021	0.286	0
Bacteria	Gemmatimonadetes	Gemmatimonadetes	Gemmatimonadales	Gemmatimonadaceae	Unassigned_Genus	OTU_3907	Winter	15 cm +	2.2e-05	0.000103	6.6e-05	9e-06	Hillslope	2.25	-0.63	-2.94	3.14	1.39	1.34	0.012	0.159	0
Bacteria	Proteobacteria	Deltaproteobacteria	GR-WP33-30	Unassigned_Family	Unassigned_Genus	OTU_4402	Winter	15 cm +	8e-06	4.3e-05	2.2e-05	4e-06	Hillslope	2.45	-1.01	-2.44	4.12	2.64	2.09	0.04	0.253	0
Bacteria	Proteobacteria	Deltaproteobacteria	GR-WP33-30	Unassigned_Family	Unassigned_Genus	OTU_3667	Winter	15 cm +	1.7e-05	8.1e-05	6.5e-05	1.6e-05	Hillslope	2.27	-0.32	-2.05	3.8	1.88	0.61	0.039	0.693	0
Bacteria	Nitrospirae	Nitrospira	Nitrospirales	0319-6A21	Unassigned_Genus	OTU_1024	Winter	15 cm +	4.3e-05	0.000157	0.000117	8e-05	Hillslope	1.86	-0.42	-0.56	3.18	1.74	0.17	0.044	0.523	0
Bacteria	Acidobacteria	Acidobacteria	Subgroup_17	Unassigned_Family	Unassigned_Genus	OTU_1657	Winter	15 cm +	5.5e-05	0.000132	9.8e-05	6.8e-05	Hillslope	1.26	-0.43	-0.53	2.11	1.29	0.13	0.039	0.332	0
Bacteria	Acidobacteria	Acidobacteria	Subgroup_17	Unassigned_Family	Unassigned_Genus	OTU_10107	Winter	15 cm +	1e-06	8e-06	1e-06	0	Hillslope	4.02	-2.76	-6.92	5.96	4.73	3.96	0.019	0.057	0
Bacteria	Acidobacteria	Acidobacteria	Subgroup_25	Unassigned_Family	Unassigned_Genus	OTU_2859	Winter	15 cm +	8e-06	6.3e-05	1.2e-05	0	Hillslope	2.92	-2.4	-10.22	4.62	4.11	2.06	0.029	0.057	0
Bacteria	Acidobacteria	Acidobacteria	Subgroup_5	Unassigned_Family	Unassigned_Genus	OTU_17477	Winter	15 cm +	3e-06	1.1e-05	7e-06	0	Hillslope	2.02	-0.57	-9.52	3.28	1.94	0.89	0.033	0.41	0
Bacteria	Acidobacteria	Acidobacteria	Subgroup_6	Unassigned_Family	Unassigned_Genus	OTU_16311	Winter	15 cm +	3.4e-05	4.6e-05	2.5e-05	1.7e-05	Hillslope	0.47	-0.88	-0.57	0.45	1.09	0.96	0	0.005	0.026
Bacteria	Acidobacteria	Acidobacteria	Subgroup_6	Unassigned_Family	Unassigned_Genus	OTU_11731	Winter	15 cm +	0.000105	0.000127	7.2e-05	6.5e-05	Hillslope	0.27	-0.82	-0.14	0.04	0.67	0.43	0	0	0.261
Bacteria	Acidobacteria	Acidobacteria	Subgroup_6	Unassigned_Family	Unassigned_Genus	OTU_11551	Winter	15 cm +	0.000319	0.000766	0.000411	0.000363	Hillslope	1.26	-0.9	-0.18	2.15	1.81	0.13	0.043	0.115	0
Bacteria	Acidobacteria	Acidobacteria	Subgroup_6	Unassigned_Family	Unassigned_Genus	OTU_13041	Winter	15 cm +	2e-05	4.3e-05	3.1e-05	2.5e-05	Hillslope	1.12	-0.45	-0.3	0.59	0.27	0.63	0	0	0.081
Bacteria	Acidobacteria	Acidobacteria	Subgroup_6	Unassigned_Family	Unassigned_Genus	OTU_6474	Winter	15 cm +	5.4e-05	9.8e-05	8.8e-05	9.5e-05	Hillslope	0.86	-0.15	0.1	0.13	0.21	0.47	0	0.015	0.509
Bacteria	Acidobacteria	Acidobacteria	Subgroup_6	Unassigned_Family	Unassigned_Genus	OTU_4043	Winter	15 cm +	0.000367	0.00045	0.000357	0.000323	Hillslope	0.29	-0.33	-0.15	0.01	0.01	0.83	0	0	0.593
Bacteria	Acidobacteria	Acidobacteria	Subgroup_6	Unassigned_Family	Unassigned_Genus	OTU_11764	Winter	15 cm +	4.7e-05	8.3e-05	4.5e-05	2.5e-05	Hillslope	0.81	-0.88	-0.86	0.72	0.92	0.89	0	0.001	0
Bacteria	Acidobacteria	Acidobacteria	Subgroup_6	Unassigned_Family	Unassigned_Genus	OTU_11735	Winter	15 cm +	2.5e-05	4.1e-05	1.2e-05	1.9e-05	Hillslope	0.71	-1.77	0.63	0.05	2.24	2.56	0	0.006	0.427
Bacteria	Acidobacteria	Acidobacteria	Subgroup_6	Unassigned_Family	Unassigned_Genus	OTU_14145	Winter	15 cm +	0	5e-06	2e-06	0	Hillslope	9.1	-1.61	-7.49	10.77	3.58	2.81	0.003	0.163	0
Bacteria	Acidobacteria	Acidobacteria	Subgroup_6	Unassigned_Family	Unassigned_Genus	OTU_213	Winter	15 cm +	0.000481	0.000569	0.000472	0.000369	Hillslope	0.24	-0.27	-0.36	0.2	0.29	0.77	0	0.002	0.087
Bacteria	Acidobacteria	Subgroup_22	Unassigned_Order	Unassigned_Family	Unassigned_Genus	OTU_34	Winter	15 cm +	6e-06	2e-05	7e-06	1e-06	Hillslope	1.76	-1.52	-3.75	2.54	2.63	2.93	0.016	0.06	0
Bacteria	Acidobacteria	Subgroup_22	Unassigned_Order	Unassigned_Family	Unassigned_Genus	OTU_58	Winter	15 cm +	0.000735	0.00321	0.00094	0.000468	Hillslope	2.13	-1.77	-1.01	3.72	3.37	0.47	0.048	0.094	0
Bacteria	Proteobacteria	Deltaproteobacteria	Myxococcales	0319-6G20	Unassigned_Genus	OTU_4491	Winter	15 cm +	1e-06	9e-06	6e-06	1e-06	Hillslope	4.2	-0.72	-3.41	6.14	2.56	2.18	0.017	0.437	0
Bacteria	Proteobacteria	Gammaproteobacteria	Xanthomonadales	Solimonadaceae	Unassigned_Genus	OTU_2719	Winter	15 cm +	2e-06	8.8e-05	1.2e-05	0	Hillslope	5.47	-2.92	-10.18	7.26	4.7	3.34	0.008	0.04	0
Bacteria	Proteobacteria	Betaproteobacteria	Burkholderiales	Comamonadaceae	Rhizobacter	OTU_2969	Winter	15 cm +	4e-06	5.2e-05	2.9e-05	9e-06	Hillslope	3.58	-0.83	-1.76	5.11	2.39	1.45	0.015	0.309	0
Bacteria	Proteobacteria	Betaproteobacteria	Burkholderiales	Comamonadaceae	Unassigned_Genus	OTU_11315	Winter	15 cm +	0	3e-06	2e-06	0	Hillslope	8.1	-0.44	-7.66	9.77	2.41	1.64	0.003	0.662	0
Bacteria	Proteobacteria	Betaproteobacteria	Nitrosomonadales	Nitrosomonadaceae	Unassigned_Genus	OTU_890	Winter	15 cm +	0.00027	0.000406	0.000315	0.000233	Hillslope	0.59	-0.36	-0.44	0.23	0.1	0.22	0	0	0
Bacteria	Proteobacteria	Betaproteobacteria	Nitrosomonadales	Nitrosomonadaceae	Unassigned_Genus	OTU_268	Winter	15 cm +	0.000406	0.00056	0.00043	0.000375	Hillslope	0.46	-0.38	-0.2	0.13	0.12	1.01	0	0	0.548
Bacteria	Proteobacteria	Betaproteobacteria	Nitrosomonadales	Nitrosomonadaceae	Unassigned_Genus	OTU_6879	Winter	15 cm +	1.3e-05	0.000131	0.0001	2.3e-05	Hillslope	3.32	-0.39	-2.09	4.96	2.03	0.61	0.02	0.64	0
Bacteria	Proteobacteria	Gammaproteobacteria	Legionellales	Coxiellaceae	Aquicella	OTU_4072	Winter	15 cm +	1e-06	2.5e-05	0	7e-06	Hillslope	4.82	-11.29	9.39	5.61	10.56	12.44	0.002	0.001	0.004
Bacteria	Proteobacteria	Gammaproteobacteria	Xanthomonadales	Unassigned_Family	Unassigned_Genus	OTU_18532	Winter	15 cm +	0	5e-06	3e-06	1e-06	Hillslope	3.6	-0.87	-2.39	5.54	2.7	2.3	0.024	0.353	0
Bacteria	Proteobacteria	Gammaproteobacteria	Xanthomonadales	Xanthomonadales_Incertae_Sedis	Steroidobacter	OTU_1698	Winter	15 cm +	4.6e-05	0.00011	8.5e-05	5.1e-05	Hillslope	1.27	-0.37	-0.75	1.41	0.75	0.56	0.001	0.119	0
Bacteria	Proteobacteria	Deltaproteobacteria	Myxococcales	Unassigned_Family	Unassigned_Genus	OTU_1976	Winter	15 cm +	0	4.9e-05	2e-06	0	Hillslope	12.27	-4.78	-7.49	13.94	6.75	5.98	0.002	0.016	0
Bacteria	Proteobacteria	Deltaproteobacteria	Myxococcales	Haliangiaceae	Haliangium	OTU_12741	Winter	15 cm +	1.4e-05	3.1e-05	1.2e-05	1.3e-05	Hillslope	1.13	-1.36	0.12	1.09	1.85	2.08	0	0.012	0.897
Bacteria	Proteobacteria	Deltaproteobacteria	Myxococcales	Haliangiaceae	Haliangium	OTU_122	Winter	15 cm +	0.001609	0.002078	0.001365	0.001322	Hillslope	0.37	-0.61	-0.05	0.33	0.59	0.56	0	0.001	0.827
Bacteria	Proteobacteria	Deltaproteobacteria	Myxococcales	Haliangiaceae	Haliangium	OTU_6937	Winter	15 cm +	2e-06	5e-06	4e-06	1e-06	Hillslope	1.67	-0.5	-2.75	2.84	2.06	2.17	0.042	0.52	0
Bacteria	Proteobacteria	Deltaproteobacteria	Myxococcales	Haliangiaceae	Haliangium	OTU_1346	Winter	15 cm +	0	0.000178	5e-06	0	Hillslope	14.12	-5.17	-8.95	15.79	7	5.84	0.001	0.012	0
Bacteria	Proteobacteria	Deltaproteobacteria	Myxococcales	Haliangiaceae	Haliangium	OTU_479	Winter	15 cm +	0.000138	0.000237	0.000217	0.000154	Hillslope	0.78	-0.13	-0.5	0.25	0.49	0.61	0	0.469	0.002
Bacteria	Proteobacteria	Deltaproteobacteria	Myxococcales	Haliangiaceae	Haliangium	OTU_1900	Winter	15 cm +	1.9e-05	0.000107	8.7e-05	4e-05	Hillslope	2.49	-0.3	-1.14	2.7	0.69	0.48	0.001	0.18	0
Bacteria	Proteobacteria	Deltaproteobacteria	Myxococcales	Haliangiaceae	Haliangium	OTU_374	Winter	15 cm +	0.00015	0.000182	0.000149	0.00012	Hillslope	0.28	-0.29	-0.3	0.42	0.49	0.12	0.021	0.053	0
Bacteria	Proteobacteria	Deltaproteobacteria	Myxococcales	0319-6G20	Unassigned_Genus	OTU_7691	Winter	15 cm +	1e-06	7e-06	5e-06	0	Hillslope	2.95	-0.48	-9.01	4.8	2.24	0.68	0.034	0.587	0
Bacteria	Proteobacteria	Alphaproteobacteria	Rhodospirillales	Acetobacteraceae	Unassigned_Genus	OTU_408	Winter	15 cm +	3.7e-05	7.6e-05	5.4e-05	3.5e-05	Hillslope	1.05	-0.5	-0.63	1.53	1.02	0.42	0.017	0.122	0
Bacteria	Proteobacteria	Alphaproteobacteria	Rhodospirillales	Acetobacteraceae	Acidiphilium	OTU_3125	Winter	15 cm +	1e-06	5e-06	5e-06	2e-06	Hillslope	2.42	-0.15	-1.49	4.23	1.99	1.34	0.049	0.948	0
Bacteria	Proteobacteria	Alphaproteobacteria	Rhodospirillales	DA111	Unassigned_Genus	OTU_13190	Winter	15 cm +	9e-06	1.7e-05	2e-06	4e-06	Hillslope	0.92	-3.27	1.25	0.86	4.54	4.73	0	0.014	0.384
Bacteria	Proteobacteria	Alphaproteobacteria	Rhizobiales	KF-JG30-B3	Unassigned_Genus	OTU_18550	Winter	15 cm +	0	5e-06	2e-06	0	Hillslope	9.07	-1.58	-7.49	10.74	3.55	2.78	0.003	0.168	0
Bacteria	Proteobacteria	Alphaproteobacteria	Rhizobiales	A0839	Unassigned_Genus	OTU_1833	Winter	15 cm +	4e-06	0.000118	7e-06	0	Hillslope	5	-4.13	-9.39	6.87	5.95	4.74	0.011	0.019	0
Bacteria	Proteobacteria	Alphaproteobacteria	Rhizobiales	JG34-KF-361	Unassigned_Genus	OTU_1369	Winter	15 cm +	9.8e-05	0.000119	9.3e-05	9.8e-05	Hillslope	0.29	-0.36	0.08	0.19	0.29	0.48	0	0	0.63
Bacteria	Proteobacteria	Alphaproteobacteria	Caulobacterales	Caulobacteraceae	Phenylobacterium	OTU_1993	Winter	15 cm +	1.2e-05	1.8e-05	1.2e-05	1.7e-05	Hillslope	0.61	-0.59	0.5	0.59	1.12	1.08	0	0.093	0.091
Bacteria	Proteobacteria	Alphaproteobacteria	Rhizobiales	Rhizobiaceae	Kaistia	OTU_3092	Winter	15 cm +	2e-06	2.5e-05	1.5e-05	2e-06	Hillslope	3.62	-0.69	-3.19	5.48	2.51	1.83	0.022	0.45	0
Bacteria	Proteobacteria	Alphaproteobacteria	Rhizobiales	Bradyrhizobiaceae	Bradyrhizobium	OTU_10406	Winter	15 cm +	0.000217	0.000674	0.000443	0.000455	Hillslope	1.63	-0.6	0.04	1.3	0.39	0.36	0	0	0.775
Bacteria	Actinobacteria	Acidimicrobiia	Acidimicrobiales	Acidimicrobiaceae	CL500-29_marine_group	OTU_1144	Winter	15 cm +	1e-06	5e-06	2e-06	0	Hillslope	2.31	-1.45	-7.63	3.49	3.01	2.65	0.022	0.13	0
Bacteria	Actinobacteria	Acidimicrobiia	Acidimicrobiales	Acidimicrobiaceae	CL500-29_marine_group	OTU_6932	Winter	15 cm +	5e-06	1.8e-05	5e-06	0	Hillslope	2	-1.87	-8.95	3.06	3.19	2.55	0.024	0.056	0
Bacteria	Actinobacteria	Acidimicrobiia	Acidimicrobiales	Unassigned_Family	Unassigned_Genus	OTU_18872	Winter	15 cm +	8.3e-05	0.000129	0.000121	9.5e-05	Hillslope	0.63	-0.09	-0.35	0.6	0.21	0.61	0	0.188	0.032
Bacteria	Actinobacteria	Acidimicrobiia	Acidimicrobiales	Unassigned_Family	Unassigned_Genus	OTU_250	Winter	15 cm +	0.000565	0.001607	0.00084	0.000768	Hillslope	1.51	-0.94	-0.13	2.53	1.96	0.09	0.039	0.132	0
Bacteria	Actinobacteria	Actinobacteria	Micromonosporales	Micromonosporaceae	Asanoa	OTU_1558	Winter	15 cm +	0.000117	0.000368	0.000191	0.000274	Hillslope	1.65	-0.95	0.52	2.27	1.48	0.13	0.011	0.033	0
Bacteria	Actinobacteria	Actinobacteria	Micromonosporales	Micromonosporaceae	Asanoa	OTU_1979	Winter	15 cm +	1e-06	1.1e-05	5e-06	0	Hillslope	3.17	-1.04	-9.06	4.98	2.88	1.74	0.028	0.286	0
Bacteria	Actinobacteria	Actinobacteria	Micromonosporales	Micromonosporaceae	Unassigned_Genus	OTU_1492	Winter	15 cm +	0.00018	0.000251	0.000151	0.000149	Hillslope	0.48	-0.73	-0.02	0.74	1	0.01	0.025	0.013	0
Bacteria	Actinobacteria	Actinobacteria	Frankiales	Geodermatophilaceae	Modestobacter	OTU_9280	Winter	15 cm +	0	2e-06	2e-06	0	Hillslope	7.87	-0.2	-7.66	9.53	2.17	1.4	0.003	0.906	0
Bacteria	Actinobacteria	Actinobacteria	Frankiales	Nakamurellaceae	Nakamurella	OTU_7941	Winter	15 cm +	1.7e-05	3.4e-05	2.1e-05	2.3e-05	Hillslope	0.99	-0.68	0.13	0.69	0.49	0.73	0	0	0.601
Bacteria	Actinobacteria	MB-A2-108	Unassigned_Order	Unassigned_Family	Unassigned_Genus	OTU_3511	Winter	15 cm +	1.3e-05	4.3e-05	3e-05	6e-06	Hillslope	1.69	-0.54	-2.31	2.78	1.61	1.3	0.036	0.329	0
Bacteria	Actinobacteria	MB-A2-108	Unassigned_Order	Unassigned_Family	Unassigned_Genus	OTU_5648	Winter	15 cm +	2e-05	3.4e-05	2.4e-05	1.2e-05	Hillslope	0.79	-0.54	-0.93	1	0.91	0.91	0.005	0.052	0
Bacteria	Actinobacteria	MB-A2-108	Unassigned_Order	Unassigned_Family	Unassigned_Genus	OTU_17917	Winter	15 cm +	5e-06	1.5e-05	4e-06	0	Hillslope	1.56	-1.72	-8.8	2.69	3.1	2.5	0.046	0.073	0
Bacteria	Actinobacteria	Thermoleophilia	Gaiellales	Unassigned_Family	Unassigned_Genus	OTU_12252	Winter	15 cm +	7e-06	2.8e-05	9e-06	1.9e-05	Hillslope	2.11	-1.65	1.06	1.8	1.69	2.03	0	0.001	0.053
Bacteria	Actinobacteria	Thermoleophilia	Gaiellales	Unassigned_Family	Unassigned_Genus	OTU_976	Winter	15 cm +	7e-05	0.000283	0.000207	3.8e-05	Hillslope	2.01	-0.45	-2.43	3.2	1.73	0.6	0.03	0.48	0
Bacteria	Actinobacteria	Thermoleophilia	Gaiellales	Unassigned_Family	Unassigned_Genus	OTU_109	Winter	15 cm +	0.00291	0.00762	0.005587	0.003997	Hillslope	1.39	-0.45	-0.48	2.26	1.25	0.25	0.034	0.288	0
Bacteria	Actinobacteria	Thermoleophilia	Gaiellales	Unassigned_Family	Unassigned_Genus	OTU_16776	Winter	15 cm +	0.000104	0.000227	0.000135	0.00021	Hillslope	1.13	-0.75	0.63	1.73	1.35	0.25	0.024	0.073	0
Bacteria	Actinobacteria	Thermoleophilia	Gaiellales	Unassigned_Family	Unassigned_Genus	OTU_1498	Winter	15 cm +	1e-05	6.4e-05	3.6e-05	1.3e-05	Hillslope	2.63	-0.84	-1.5	3.64	1.78	1.43	0.011	0.14	0
Bacteria	Actinobacteria	Thermoleophilia	Gaiellales	Gaiellaceae	Gaiella	OTU_13580	Winter	15 cm +	0.000121	0.000282	0.000209	0.000232	Hillslope	1.22	-0.43	0.15	1.84	1.07	0.04	0.021	0.224	0
Bacteria	Actinobacteria	Thermoleophilia	Gaiellales	Unassigned_Family	Unassigned_Genus	OTU_12551	Winter	15 cm +	6.9e-05	0.000231	7.2e-05	0.000152	Hillslope	1.74	-1.69	1.08	2.65	2.61	0.6	0.023	0.031	0
Bacteria	Actinobacteria	Thermoleophilia	Gaiellales	Unassigned_Family	Unassigned_Genus	OTU_6136	Winter	15 cm +	3.4e-05	9.8e-05	4.9e-05	6.7e-05	Hillslope	1.53	-1	0.46	2.17	1.66	0.31	0.014	0.049	0
Bacteria	Actinobacteria	Thermoleophilia	Gaiellales	Unassigned_Family	Unassigned_Genus	OTU_3920	Winter	15 cm +	0.000183	0.000333	0.000146	0.000218	Hillslope	0.86	-1.18	0.57	1.05	1.41	0.11	0.004	0.004	0
Bacteria	Actinobacteria	Thermoleophilia	Gaiellales	Unassigned_Family	Unassigned_Genus	OTU_16054	Winter	15 cm +	5e-06	3.5e-05	2.5e-05	6e-06	Hillslope	2.79	-0.49	-1.95	4.18	1.8	1.16	0.021	0.455	0
Bacteria	Actinobacteria	Thermoleophilia	Gaiellales	Unassigned_Family	Unassigned_Genus	OTU_716	Winter	15 cm +	0.000228	0.000539	0.000209	0.000283	Hillslope	1.24	-1.37	0.44	2.12	2.25	0.15	0.044	0.046	0
Bacteria	Actinobacteria	Thermoleophilia	Solirubrobacterales	YNPFFP1	Unassigned_Genus	OTU_13701	Winter	15 cm +	3.3e-05	5.6e-05	4.5e-05	5.6e-05	Hillslope	0.75	-0.33	0.33	0.82	0.56	0.19	0.001	0.054	0
Bacteria	Actinobacteria	Thermoleophilia	Solirubrobacterales	480-2	Unassigned_Genus	OTU_520	Winter	15 cm +	0.000264	0.000652	0.000252	0.000314	Hillslope	1.31	-1.37	0.32	1.45	1.56	0.28	0.001	0.003	0
Bacteria	Actinobacteria	Thermoleophilia	Solirubrobacterales	480-2	Unassigned_Genus	OTU_16078	Winter	15 cm +	1.8e-05	5.7e-05	2.1e-05	1.5e-05	Hillslope	1.69	-1.43	-0.54	1.72	1.31	1.73	0	0.001	0.285
Bacteria	Actinobacteria	Thermoleophilia	Solirubrobacterales	480-2	Unassigned_Genus	OTU_3462	Winter	15 cm +	5e-06	5.8e-05	1.6e-05	1e-06	Hillslope	3.52	-1.84	-3.93	5.34	3.56	3.08	0.022	0.1	0
Bacteria	Acidobacteria	Acidobacteria	Subgroup_4	Unknown_Family	Blastocatella	OTU_600	Winter	15 cm +	0.000326	0.00053	0.000254	0.000317	Hillslope	0.7	-1.06	0.32	0.63	0.93	0.49	0	0	0.014
Bacteria	Elusimicrobia	Elusimicrobia	Lineage_IIa	Unassigned_Family	Unassigned_Genus	OTU_2649	Winter	15 cm +	4.3e-05	7.1e-05	2.2e-05	3.4e-05	Hillslope	0.72	-1.71	0.63	0.45	1.66	1.65	0	0.001	0.175
Bacteria	Elusimicrobia	Elusimicrobia	Lineage_IIb	Unassigned_Family	Unassigned_Genus	OTU_2137	Winter	15 cm +	0.000148	0.000162	8e-05	6.6e-05	Hillslope	0.13	-1.02	-0.27	0.07	0.98	0.54	0	0.001	0.065
Bacteria	Acidobacteria	Acidobacteria	Subgroup_3	Unknown_Family	Candidatus_Solibacter	OTU_15270	Winter	15 cm +	0.000113	0.000174	0.000152	9.3e-05	Hillslope	0.62	-0.2	-0.71	0.04	0.19	0.49	0	0.001	0
Bacteria	Chloroflexi	JG30-KF-CM66	Unassigned_Order	Unassigned_Family	Unassigned_Genus	OTU_2624	Winter	15 cm +	1.9e-05	3.6e-05	1.4e-05	2.2e-05	Hillslope	0.94	-1.31	0.59	0.86	1.88	1.77	0	0.018	0.247
Bacteria	Chloroflexi	TK10	Unassigned_Order	Unassigned_Family	Unassigned_Genus	OTU_4658	Winter	15 cm +	1.4e-05	2.2e-05	8e-06	0	Hillslope	0.65	-1.51	-9.61	1.13	2.07	1.54	0.047	0.013	0
Bacteria	Chloroflexi	TK10	Unassigned_Order	Unassigned_Family	Unassigned_Genus	OTU_11565	Winter	15 cm +	2.8e-05	4.4e-05	4e-05	2.3e-05	Hillslope	0.65	-0.12	-0.78	1.14	0.72	0.7	0.049	0.702	0
Bacteria	Chloroflexi	Chloroflexia	Chloroflexales	Roseiflexaceae	Roseiflexus	OTU_3387	Winter	15 cm +	6.8e-05	8.1e-05	3.6e-05	3.8e-05	Hillslope	0.26	-1.18	0.08	0	1.1	0.89	0	0.001	0.826
Bacteria	Chloroflexi	Chloroflexia	Chloroflexales	Roseiflexaceae	Roseiflexus	OTU_622	Winter	15 cm +	0.000303	0.000398	0.000188	0.000198	Hillslope	0.4	-1.08	0.08	0.1	0.82	0.26	0	0	0.293
Bacteria	Chloroflexi	Anaerolineae	Anaerolineales	Anaerolineaceae	Unassigned_Genus	OTU_1694	Winter	15 cm +	1e-06	1.1e-05	1e-06	0	Hillslope	4.16	-3.18	-6.92	6.1	5.15	4.37	0.018	0.042	0
Bacteria	Chloroflexi	Anaerolineae	Anaerolineales	Anaerolineaceae	Unassigned_Genus	OTU_1383	Winter	15 cm +	6e-06	6e-05	2e-05	1e-06	Hillslope	3.32	-1.57	-4.21	5.05	3.26	2.24	0.023	0.13	0
Bacteria	Chloroflexi	KD4-96	Unassigned_Order	Unassigned_Family	Unassigned_Genus	OTU_11442	Winter	15 cm +	4e-06	9.9e-05	4e-06	0	Hillslope	4.7	-4.61	-8.66	6.63	6.58	5.81	0.013	0.018	0
Bacteria	Chloroflexi	KD4-96	Unassigned_Order	Unassigned_Family	Unassigned_Genus	OTU_15821	Winter	15 cm +	4.4e-05	0.000226	0.000134	5.3e-05	Hillslope	2.36	-0.75	-1.34	3.81	2.17	0.47	0.032	0.312	0
Bacteria	Chloroflexi	KD4-96	Unassigned_Order	Unassigned_Family	Unassigned_Genus	OTU_15190	Winter	15 cm +	0.000222	0.000394	0.0003	0.000377	Hillslope	0.83	-0.39	0.33	0.35	0.11	1.04	0	0	0.276
Bacteria	Chloroflexi	KD4-96	Unassigned_Order	Unassigned_Family	Unassigned_Genus	OTU_10359	Winter	15 cm +	9.8e-05	0.000309	0.000127	8.9e-05	Hillslope	1.65	-1.28	-0.52	2.61	2.23	0.45	0.029	0.062	0
Bacteria	Chloroflexi	KD4-96	Unassigned_Order	Unassigned_Family	Unassigned_Genus	OTU_138	Winter	15 cm +	0.003032	0.004004	0.00313	0.003707	Hillslope	0.4	-0.36	0.24	0.1	0.08	1.59	0	0	0.673
Bacteria	Chloroflexi	KD4-96	Unassigned_Order	Unassigned_Family	Unassigned_Genus	OTU_2067	Winter	15 cm +	6.1e-05	0.000336	0.000158	0.000101	Hillslope	2.45	-1.09	-0.65	3.44	2.02	0.37	0.013	0.083	0
Bacteria	Firmicutes	Clostridia	Clostridiales	Ruminococcaceae	Incertae_Sedis	OTU_5351	Winter	15 cm +	0	3e-06	1e-06	0	Hillslope	8.1	-1.18	-6.92	9.77	3.15	2.38	0.003	0.266	0
Bacteria	Firmicutes	Negativicutes	Selenomonadales	Veillonellaceae	Pelosinus	OTU_3376	Winter	15 cm +	2e-06	1.5e-05	2e-06	0	Hillslope	2.76	-2.96	-7.63	4.01	4.52	4.16	0.017	0.029	0
Bacteria	Firmicutes	Bacilli	Bacillales	Paenibacillaceae	Paenibacillus	OTU_7127	Winter	15 cm +	3e-06	1e-05	8e-06	1e-06	Hillslope	1.84	-0.35	-3.79	2.75	1.73	2.02	0.02	0.614	0
Bacteria	Candidate_division_WS3	Unassigned_Class	Unassigned_Order	Unassigned_Family	Unassigned_Genus	OTU_1611	Winter	15 cm +	4e-06	3.7e-05	2.5e-05	3e-06	Hillslope	3.16	-0.58	-2.84	4.65	1.96	1.65	0.018	0.406	0
Bacteria	Candidate_division_WS3	Unassigned_Class	Unassigned_Order	Unassigned_Family	Unassigned_Genus	OTU_680	Winter	15 cm +	1e-06	1.8e-05	4e-06	0	Hillslope	3.66	-2.28	-8.55	5.2	3.57	2.89	0.014	0.034	0
Bacteria	Bacteroidetes	Sphingobacteriia	Sphingobacteriales	env.OPS_17	Unassigned_Genus	OTU_3785	Winter	15 cm +	7e-06	2.4e-05	1.5e-05	2e-06	Hillslope	1.78	-0.64	-3.26	2.8	1.72	1.48	0.028	0.27	0
Bacteria	Bacteroidetes	Sphingobacteriia	Sphingobacteriales	Chitinophagaceae	Chitinophaga	OTU_11625	Winter	15 cm +	2.8e-05	8.4e-05	3e-05	1.4e-05	Hillslope	1.59	-1.5	-1.13	0.79	0.77	1.76	0	0	0.016
Bacteria	Bacteroidetes	Sphingobacteriia	Sphingobacteriales	Chitinophagaceae	Unassigned_Genus	OTU_16076	Winter	15 cm +	2e-05	4.7e-05	7e-06	2.6e-05	Hillslope	1.25	-2.8	1.94	1.16	3.37	3.23	0	0.004	0.024
Bacteria	Bacteroidetes	Sphingobacteriia	Sphingobacteriales	Chitinophagaceae	Flavihumibacter	OTU_969	Winter	15 cm +	3e-06	3.2e-05	8e-06	1e-06	Hillslope	3.41	-1.95	-3.86	4.28	3.21	3.45	0.005	0.046	0
Bacteria	Bacteroidetes	Sphingobacteriia	Sphingobacteriales	Chitinophagaceae	Unassigned_Genus	OTU_1914	Winter	15 cm +	0.000311	0.000386	0.000301	0.000204	Hillslope	0.31	-0.36	-0.56	0.16	0.36	0.35	0	0.001	0
Bacteria	Bacteroidetes	Sphingobacteriia	Sphingobacteriales	Chitinophagaceae	Unassigned_Genus	OTU_480	Winter	15 cm +	0	4.7e-05	9e-06	0	Hillslope	12.19	-2.38	-9.8	13.86	4.36	3.59	0.002	0.079	0
Bacteria	Bacteroidetes	Sphingobacteriia	Sphingobacteriales	Chitinophagaceae	Ferruginibacter	OTU_16693	Winter	15 cm +	1e-06	1.3e-05	9e-06	0	Hillslope	3.35	-0.51	-9.88	5.12	2.34	1.17	0.023	0.578	0
Bacteria	Bacteroidetes	Sphingobacteriia	Sphingobacteriales	Chitinophagaceae	Unassigned_Genus	OTU_2118	Winter	15 cm +	4.2e-05	8.1e-05	6.3e-05	2.5e-05	Hillslope	0.97	-0.37	-1.33	1.59	0.99	0	0.035	0.267	0
Bacteria	Bacteroidetes	Sphingobacteriia	Sphingobacteriales	Chitinophagaceae	Unassigned_Genus	OTU_438	Winter	15 cm +	0.000121	0.00017	0.000155	0.000103	Hillslope	0.49	-0.13	-0.6	0.21	0.5	0.94	0	0.48	0.016
Bacteria	Bacteroidetes	Cytophagia	Cytophagales	Flammeovirgaceae	Flexithrix	OTU_2215	Winter	15 cm +	3e-06	1.6e-05	1e-05	1e-06	Hillslope	2.46	-0.75	-3.2	3.99	2.19	2.02	0.033	0.318	0
Bacteria	Bacteroidetes	Cytophagia	Cytophagales	Cytophagaceae	Unassigned_Genus	OTU_13574	Winter	15 cm +	2e-06	3.8e-05	7e-06	0	Hillslope	4.6	-2.46	-9.45	6.55	4.32	3.29	0.014	0.065	0
Bacteria	Bacteroidetes	Cytophagia	Cytophagales	Cytophagaceae	Unassigned_Genus	OTU_2317	Winter	15 cm +	0	3.7e-05	2e-06	0	Hillslope	11.87	-4.23	-7.63	13.15	5.98	5.43	0.001	0.016	0
Bacteria	Bacteroidetes	Cytophagia	Cytophagales	Cytophagaceae	Ohtaekwangia	OTU_591	Winter	15 cm +	7e-06	0.00012	8.5e-05	1.4e-05	Hillslope	4.17	-0.49	-2.63	5.86	2.12	1.01	0.013	0.545	0
Bacteria	Armatimonadetes	Unassigned_Class	Unassigned_Order	Unassigned_Family	Unassigned_Genus	OTU_3103	Winter	15 cm +	8e-06	2.5e-05	2.1e-05	7e-06	Hillslope	1.74	-0.29	-1.58	2.81	1.29	1.16	0.032	0.56	0
Bacteria	Planctomycetes	OM190	Unassigned_Order	Unassigned_Family	Unassigned_Genus	OTU_7983	Winter	15 cm +	7e-06	4.7e-05	1.2e-05	1e-06	Hillslope	2.84	-2	-4.45	4.5	3.64	3.27	0.029	0.077	0
Bacteria	Planctomycetes	Planctomycetacia	Planctomycetales	Planctomycetaceae	Unassigned_Genus	OTU_3529	Winter	15 cm +	3.8e-05	6.6e-05	5e-06	1.8e-05	Hillslope	0.82	-3.77	1.87	0.67	5.05	5.08	0	0.01	0.194
Bacteria	Planctomycetes	Planctomycetacia	Planctomycetales	Planctomycetaceae	Unassigned_Genus	OTU_2016	Winter	15 cm +	2.3e-05	4.8e-05	2.7e-05	3.2e-05	Hillslope	1.09	-0.84	0.24	0.52	0.63	0.72	0	0	0.247
Bacteria	Planctomycetes	Planctomycetacia	Planctomycetales	Planctomycetaceae	Pirellula	OTU_3087	Winter	15 cm +	0	3e-06	2e-06	0	Hillslope	8.1	-0.64	-7.47	9.77	2.61	1.83	0.003	0.514	0
Bacteria	Planctomycetes	Phycisphaerae	WD2101_soil_group	Unassigned_Family	Unassigned_Genus	OTU_2774	Winter	15 cm +	1.6e-05	3.1e-05	1.7e-05	2e-06	Hillslope	0.96	-0.81	-2.97	1.67	1.66	1.79	0.048	0.124	0
Bacteria	Planctomycetes	Phycisphaerae	CCM11a	Unassigned_Family	Unassigned_Genus	OTU_1276	Winter	15 cm +	3e-06	4.1e-05	7e-06	0	Hillslope	3.61	-2.59	-9.41	5.44	4.36	2.89	0.021	0.052	0
Bacteria	Planctomycetes	OM190	Unassigned_Order	Unassigned_Family	Unassigned_Genus	OTU_3604	Winter	15 cm +	1e-06	1.5e-05	1e-05	0	Hillslope	4.42	-0.62	-9.97	5.93	1.63	0.33	0.009	0.257	0
Bacteria	Verrucomicrobia	OPB35_soil_group	Unassigned_Order	Unassigned_Family	Unassigned_Genus	OTU_2637	Winter	15 cm +	0	0.000118	2e-06	0	Hillslope	13.52	-5.89	-7.63	15.19	7.86	7.09	0.001	0.01	0
Bacteria	Verrucomicrobia	OPB35_soil_group	Unassigned_Order	Unassigned_Family	Unassigned_Genus	OTU_14546	Winter	15 cm +	2e-06	1.9e-05	3e-06	0	Hillslope	3.44	-2.69	-8.21	5.25	4.52	3.33	0.023	0.052	0
Bacteria	Verrucomicrobia	OPB35_soil_group	Unassigned_Order	Unassigned_Family	Unassigned_Genus	OTU_248	Winter	15 cm +	0.001885	0.002186	0.001892	0.001704	Hillslope	0.21	-0.21	-0.15	0.19	0.27	0.65	0	0.007	0.464
Bacteria	Verrucomicrobia	Spartobacteria	Chthoniobacterales	Xiphinematobacteraceae	Candidatus_Xiphinematobacter	OTU_2033	Winter	15 cm +	1.8e-05	4.2e-05	3.1e-05	1.3e-05	Hillslope	1.21	-0.44	-1.27	1.8	1.27	1.19	0.02	0.31	0
Bacteria	Verrucomicrobia	Spartobacteria	Chthoniobacterales	FukuN18_freshwater_group	Unassigned_Genus	OTU_3815	Winter	15 cm +	0	1.1e-05	2e-06	0	Hillslope	5.61	-2.58	-7.49	7.54	4.55	3.78	0.009	0.066	0
Bacteria	Verrucomicrobia	Spartobacteria	Chthoniobacterales	DA101_soil_group	Unassigned_Genus	OTU_4958	Winter	15 cm +	0.000337	0.000826	0.000275	0.000529	Hillslope	1.29	-1.59	0.94	1.76	2.05	0.03	0.01	0.007	0
Bacteria	Verrucomicrobia	Spartobacteria	Chthoniobacterales	DA101_soil_group	Unassigned_Genus	OTU_11467	Winter	15 cm +	0.000258	0.00068	0.000185	0.00039	Hillslope	1.4	-1.88	1.08	1.67	2.16	0.88	0.003	0.003	0
Bacteria	Verrucomicrobia	Spartobacteria	Chthoniobacterales	DA101_soil_group	Unassigned_Genus	OTU_9015	Winter	15 cm +	3.9e-05	0.000139	9.7e-05	4.5e-05	Hillslope	1.83	-0.52	-1.1	2.74	1.47	0.24	0.02	0.298	0
Bacteria	Acidobacteria	Subgroup_26	Unassigned_Order	Unassigned_Family	Unassigned_Genus	OTU_8420	Winter	15 cm +	5e-06	6.8e-05	2.4e-05	1e-06	Hillslope	3.87	-1.5	-5.41	5.63	3.26	2.81	0.017	0.152	0
Bacteria	Gemmatimonadetes	Gemmatimonadetes	Gemmatimonadales	Gemmatimonadaceae	Unassigned_Genus	OTU_1751	Winter	15 cm +	2e-06	2.2e-05	1e-05	0	Hillslope	3.45	-1.15	-9.95	5.27	3.12	2.35	0.023	0.274	0
Bacteria	Gemmatimonadetes	Gemmatimonadetes	Gemmatimonadales	Gemmatimonadaceae	Unassigned_Genus	OTU_15447	Winter	15 cm +	1e-05	2e-05	1.1e-05	6e-06	Hillslope	1.04	-0.89	-0.88	0.77	1.26	1.98	0	0.017	0.106
Bacteria	Gemmatimonadetes	Gemmatimonadetes	Gemmatimonadales	Gemmatimonadaceae	Unassigned_Genus	OTU_15511	Winter	15 cm +	5.2e-05	8e-05	5.9e-05	6.2e-05	Hillslope	0.62	-0.42	0.06	0.13	0.23	0.29	0	0	0.524
Bacteria	Gemmatimonadetes	Gemmatimonadetes	Gemmatimonadales	Gemmatimonadaceae	Unassigned_Genus	OTU_15242	Winter	15 cm +	0.00087	0.001158	0.000982	0.001075	Hillslope	0.41	-0.24	0.13	0.29	0.14	1.31	0	0	0.804
Bacteria	Gemmatimonadetes	Gemmatimonadetes	Gemmatimonadales	Gemmatimonadaceae	Gemmatimonas	OTU_4360	Winter	15 cm +	1.3e-05	7.6e-05	4.7e-05	2e-05	Hillslope	2.53	-0.7	-1.24	3.81	1.94	0.79	0.021	0.286	0
Bacteria	Gemmatimonadetes	Gemmatimonadetes	Gemmatimonadales	Gemmatimonadaceae	Unassigned_Genus	OTU_3907	Winter	15 cm +	2.2e-05	0.000103	6.6e-05	9e-06	Hillslope	2.25	-0.63	-2.94	3.14	1.39	1.34	0.012	0.159	0
Bacteria	Proteobacteria	Deltaproteobacteria	GR-WP33-30	Unassigned_Family	Unassigned_Genus	OTU_4402	Winter	15 cm +	8e-06	4.3e-05	2.2e-05	4e-06	Hillslope	2.45	-1.01	-2.44	4.12	2.64	2.09	0.04	0.253	0
Bacteria	Proteobacteria	Deltaproteobacteria	GR-WP33-30	Unassigned_Family	Unassigned_Genus	OTU_3667	Winter	15 cm +	1.7e-05	8.1e-05	6.5e-05	1.6e-05	Hillslope	2.27	-0.32	-2.05	3.8	1.88	0.61	0.039	0.693	0
Bacteria	Nitrospirae	Nitrospira	Nitrospirales	0319-6A21	Unassigned_Genus	OTU_1024	Winter	15 cm +	4.3e-05	0.000157	0.000117	8e-05	Hillslope	1.86	-0.42	-0.56	3.18	1.74	0.17	0.044	0.523	0
Bacteria	Acidobacteria	Acidobacteria	Subgroup_17	Unassigned_Family	Unassigned_Genus	OTU_1657	Winter	15 cm +	5.5e-05	0.000132	9.8e-05	6.8e-05	Hillslope	1.26	-0.43	-0.53	2.11	1.29	0.13	0.039	0.332	0
Bacteria	Acidobacteria	Acidobacteria	Subgroup_17	Unassigned_Family	Unassigned_Genus	OTU_10107	Winter	15 cm +	1e-06	8e-06	1e-06	0	Hillslope	4.02	-2.76	-6.92	5.96	4.73	3.96	0.019	0.057	0
Bacteria	Acidobacteria	Acidobacteria	Subgroup_25	Unassigned_Family	Unassigned_Genus	OTU_2859	Winter	15 cm +	8e-06	6.3e-05	1.2e-05	0	Hillslope	2.92	-2.4	-10.22	4.62	4.11	2.06	0.029	0.057	0
Bacteria	Acidobacteria	Acidobacteria	Subgroup_5	Unassigned_Family	Unassigned_Genus	OTU_17477	Winter	15 cm +	3e-06	1.1e-05	7e-06	0	Hillslope	2.02	-0.57	-9.52	3.28	1.94	0.89	0.033	0.41	0
Bacteria	Acidobacteria	Acidobacteria	Subgroup_6	Unassigned_Family	Unassigned_Genus	OTU_16311	Winter	15 cm +	3.4e-05	4.6e-05	2.5e-05	1.7e-05	Hillslope	0.47	-0.88	-0.57	0.45	1.09	0.96	0	0.005	0.026
Bacteria	Acidobacteria	Acidobacteria	Subgroup_6	Unassigned_Family	Unassigned_Genus	OTU_11731	Winter	15 cm +	0.000105	0.000127	7.2e-05	6.5e-05	Hillslope	0.27	-0.82	-0.14	0.04	0.67	0.43	0	0	0.261
Bacteria	Acidobacteria	Acidobacteria	Subgroup_6	Unassigned_Family	Unassigned_Genus	OTU_11551	Winter	15 cm +	0.000319	0.000766	0.000411	0.000363	Hillslope	1.26	-0.9	-0.18	2.15	1.81	0.13	0.043	0.115	0
Bacteria	Acidobacteria	Acidobacteria	Subgroup_6	Unassigned_Family	Unassigned_Genus	OTU_13041	Winter	15 cm +	2e-05	4.3e-05	3.1e-05	2.5e-05	Hillslope	1.12	-0.45	-0.3	0.59	0.27	0.63	0	0	0.081
Bacteria	Acidobacteria	Acidobacteria	Subgroup_6	Unassigned_Family	Unassigned_Genus	OTU_6474	Winter	15 cm +	5.4e-05	9.8e-05	8.8e-05	9.5e-05	Hillslope	0.86	-0.15	0.1	0.13	0.21	0.47	0	0.015	0.509
Bacteria	Acidobacteria	Acidobacteria	Subgroup_6	Unassigned_Family	Unassigned_Genus	OTU_4043	Winter	15 cm +	0.000367	0.00045	0.000357	0.000323	Hillslope	0.29	-0.33	-0.15	0.01	0.01	0.83	0	0	0.593
Bacteria	Acidobacteria	Acidobacteria	Subgroup_6	Unassigned_Family	Unassigned_Genus	OTU_11764	Winter	15 cm +	4.7e-05	8.3e-05	4.5e-05	2.5e-05	Hillslope	0.81	-0.88	-0.86	0.72	0.92	0.89	0	0.001	0
Bacteria	Acidobacteria	Acidobacteria	Subgroup_6	Unassigned_Family	Unassigned_Genus	OTU_11735	Winter	15 cm +	2.5e-05	4.1e-05	1.2e-05	1.9e-05	Hillslope	0.71	-1.77	0.63	0.05	2.24	2.56	0	0.006	0.427
Bacteria	Acidobacteria	Acidobacteria	Subgroup_6	Unassigned_Family	Unassigned_Genus	OTU_14145	Winter	15 cm +	0	5e-06	2e-06	0	Hillslope	9.1	-1.61	-7.49	10.77	3.58	2.81	0.003	0.163	0
Bacteria	Acidobacteria	Acidobacteria	Subgroup_6	Unassigned_Family	Unassigned_Genus	OTU_213	Winter	15 cm +	0.000481	0.000569	0.000472	0.000369	Hillslope	0.24	-0.27	-0.36	0.2	0.29	0.77	0	0.002	0.087
Bacteria	Acidobacteria	Subgroup_22	Unassigned_Order	Unassigned_Family	Unassigned_Genus	OTU_34	Winter	15 cm +	6e-06	2e-05	7e-06	1e-06	Hillslope	1.76	-1.52	-3.75	2.54	2.63	2.93	0.016	0.06	0
Bacteria	Acidobacteria	Subgroup_22	Unassigned_Order	Unassigned_Family	Unassigned_Genus	OTU_58	Winter	15 cm +	0.000735	0.00321	0.00094	0.000468	Hillslope	2.13	-1.77	-1.01	3.72	3.37	0.47	0.048	0.094	0
Bacteria	Proteobacteria	Deltaproteobacteria	Myxococcales	0319-6G20	Unassigned_Genus	OTU_4491	Winter	15 cm +	1e-06	9e-06	6e-06	1e-06	Hillslope	4.2	-0.72	-3.41	6.14	2.56	2.18	0.017	0.437	0
Bacteria	Proteobacteria	Gammaproteobacteria	Xanthomonadales	Solimonadaceae	Unassigned_Genus	OTU_2719	Winter	15 cm +	2e-06	8.8e-05	1.2e-05	0	Hillslope	5.47	-2.92	-10.18	7.26	4.7	3.34	0.008	0.04	0
Bacteria	Proteobacteria	Betaproteobacteria	Burkholderiales	Comamonadaceae	Rhizobacter	OTU_2969	Winter	15 cm +	4e-06	5.2e-05	2.9e-05	9e-06	Hillslope	3.58	-0.83	-1.76	5.11	2.39	1.45	0.015	0.309	0
Bacteria	Proteobacteria	Betaproteobacteria	Burkholderiales	Comamonadaceae	Unassigned_Genus	OTU_11315	Winter	15 cm +	0	3e-06	2e-06	0	Hillslope	8.1	-0.44	-7.66	9.77	2.41	1.64	0.003	0.662	0
Bacteria	Proteobacteria	Betaproteobacteria	Nitrosomonadales	Nitrosomonadaceae	Unassigned_Genus	OTU_890	Winter	15 cm +	0.00027	0.000406	0.000315	0.000233	Hillslope	0.59	-0.36	-0.44	0.23	0.1	0.22	0	0	0
Bacteria	Proteobacteria	Betaproteobacteria	Nitrosomonadales	Nitrosomonadaceae	Unassigned_Genus	OTU_268	Winter	15 cm +	0.000406	0.00056	0.00043	0.000375	Hillslope	0.46	-0.38	-0.2	0.13	0.12	1.01	0	0	0.548
Bacteria	Proteobacteria	Betaproteobacteria	Nitrosomonadales	Nitrosomonadaceae	Unassigned_Genus	OTU_6879	Winter	15 cm +	1.3e-05	0.000131	0.0001	2.3e-05	Hillslope	3.32	-0.39	-2.09	4.96	2.03	0.61	0.02	0.64	0
Bacteria	Proteobacteria	Gammaproteobacteria	Legionellales	Coxiellaceae	Aquicella	OTU_4072	Winter	15 cm +	1e-06	2.5e-05	0	7e-06	Hillslope	4.82	-11.29	9.39	5.61	10.56	12.44	0.002	0.001	0.004
Bacteria	Proteobacteria	Gammaproteobacteria	Xanthomonadales	Unassigned_Family	Unassigned_Genus	OTU_18532	Winter	15 cm +	0	5e-06	3e-06	1e-06	Hillslope	3.6	-0.87	-2.39	5.54	2.7	2.3	0.024	0.353	0
Bacteria	Proteobacteria	Gammaproteobacteria	Xanthomonadales	Xanthomonadales_Incertae_Sedis	Steroidobacter	OTU_1698	Winter	15 cm +	4.6e-05	0.00011	8.5e-05	5.1e-05	Hillslope	1.27	-0.37	-0.75	1.41	0.75	0.56	0.001	0.119	0
Bacteria	Proteobacteria	Deltaproteobacteria	Myxococcales	Unassigned_Family	Unassigned_Genus	OTU_1976	Winter	15 cm +	0	4.9e-05	2e-06	0	Hillslope	12.27	-4.78	-7.49	13.94	6.75	5.98	0.002	0.016	0
Bacteria	Proteobacteria	Deltaproteobacteria	Myxococcales	Haliangiaceae	Haliangium	OTU_12741	Winter	15 cm +	1.4e-05	3.1e-05	1.2e-05	1.3e-05	Hillslope	1.13	-1.36	0.12	1.09	1.85	2.08	0	0.012	0.897
Bacteria	Proteobacteria	Deltaproteobacteria	Myxococcales	Haliangiaceae	Haliangium	OTU_122	Winter	15 cm +	0.001609	0.002078	0.001365	0.001322	Hillslope	0.37	-0.61	-0.05	0.33	0.59	0.56	0	0.001	0.827
Bacteria	Proteobacteria	Deltaproteobacteria	Myxococcales	Haliangiaceae	Haliangium	OTU_6937	Winter	15 cm +	2e-06	5e-06	4e-06	1e-06	Hillslope	1.67	-0.5	-2.75	2.84	2.06	2.17	0.042	0.52	0
Bacteria	Proteobacteria	Deltaproteobacteria	Myxococcales	Haliangiaceae	Haliangium	OTU_1346	Winter	15 cm +	0	0.000178	5e-06	0	Hillslope	14.12	-5.17	-8.95	15.79	7	5.84	0.001	0.012	0
Bacteria	Proteobacteria	Deltaproteobacteria	Myxococcales	Haliangiaceae	Haliangium	OTU_479	Winter	15 cm +	0.000138	0.000237	0.000217	0.000154	Hillslope	0.78	-0.13	-0.5	0.25	0.49	0.61	0	0.469	0.002
Bacteria	Proteobacteria	Deltaproteobacteria	Myxococcales	Haliangiaceae	Haliangium	OTU_1900	Winter	15 cm +	1.9e-05	0.000107	8.7e-05	4e-05	Hillslope	2.49	-0.3	-1.14	2.7	0.69	0.48	0.001	0.18	0
Bacteria	Proteobacteria	Deltaproteobacteria	Myxococcales	Haliangiaceae	Haliangium	OTU_374	Winter	15 cm +	0.00015	0.000182	0.000149	0.00012	Hillslope	0.28	-0.29	-0.3	0.42	0.49	0.12	0.021	0.053	0
Bacteria	Proteobacteria	Deltaproteobacteria	Myxococcales	0319-6G20	Unassigned_Genus	OTU_7691	Winter	15 cm +	1e-06	7e-06	5e-06	0	Hillslope	2.95	-0.48	-9.01	4.8	2.24	0.68	0.034	0.587	0
Bacteria	Proteobacteria	Alphaproteobacteria	Rhodospirillales	Acetobacteraceae	Unassigned_Genus	OTU_408	Winter	15 cm +	3.7e-05	7.6e-05	5.4e-05	3.5e-05	Hillslope	1.05	-0.5	-0.63	1.53	1.02	0.42	0.017	0.122	0
Bacteria	Proteobacteria	Alphaproteobacteria	Rhodospirillales	Acetobacteraceae	Acidiphilium	OTU_3125	Winter	15 cm +	1e-06	5e-06	5e-06	2e-06	Hillslope	2.42	-0.15	-1.49	4.23	1.99	1.34	0.049	0.948	0
Bacteria	Proteobacteria	Alphaproteobacteria	Rhodospirillales	DA111	Unassigned_Genus	OTU_13190	Winter	15 cm +	9e-06	1.7e-05	2e-06	4e-06	Hillslope	0.92	-3.27	1.25	0.86	4.54	4.73	0	0.014	0.384
Bacteria	Proteobacteria	Alphaproteobacteria	Rhizobiales	KF-JG30-B3	Unassigned_Genus	OTU_18550	Winter	15 cm +	0	5e-06	2e-06	0	Hillslope	9.07	-1.58	-7.49	10.74	3.55	2.78	0.003	0.168	0
Bacteria	Proteobacteria	Alphaproteobacteria	Rhizobiales	A0839	Unassigned_Genus	OTU_1833	Winter	15 cm +	4e-06	0.000118	7e-06	0	Hillslope	5	-4.13	-9.39	6.87	5.95	4.74	0.011	0.019	0
Bacteria	Proteobacteria	Alphaproteobacteria	Rhizobiales	JG34-KF-361	Unassigned_Genus	OTU_1369	Winter	15 cm +	9.8e-05	0.000119	9.3e-05	9.8e-05	Hillslope	0.29	-0.36	0.08	0.19	0.29	0.48	0	0	0.63
Bacteria	Proteobacteria	Alphaproteobacteria	Caulobacterales	Caulobacteraceae	Phenylobacterium	OTU_1993	Winter	15 cm +	1.2e-05	1.8e-05	1.2e-05	1.7e-05	Hillslope	0.61	-0.59	0.5	0.59	1.12	1.08	0	0.093	0.091
Bacteria	Proteobacteria	Alphaproteobacteria	Rhizobiales	Rhizobiaceae	Kaistia	OTU_3092	Winter	15 cm +	2e-06	2.5e-05	1.5e-05	2e-06	Hillslope	3.62	-0.69	-3.19	5.48	2.51	1.83	0.022	0.45	0
Bacteria	Proteobacteria	Alphaproteobacteria	Rhizobiales	Bradyrhizobiaceae	Bradyrhizobium	OTU_10406	Winter	15 cm +	0.000217	0.000674	0.000443	0.000455	Hillslope	1.63	-0.6	0.04	1.3	0.39	0.36	0	0	0.775
Bacteria	Actinobacteria	Acidimicrobiia	Acidimicrobiales	Acidimicrobiaceae	CL500-29_marine_group	OTU_1144	Winter	15 cm +	1e-06	5e-06	2e-06	0	Hillslope	2.31	-1.45	-7.63	3.49	3.01	2.65	0.022	0.13	0
Bacteria	Actinobacteria	Acidimicrobiia	Acidimicrobiales	Acidimicrobiaceae	CL500-29_marine_group	OTU_6932	Winter	15 cm +	5e-06	1.8e-05	5e-06	0	Hillslope	2	-1.87	-8.95	3.06	3.19	2.55	0.024	0.056	0
Bacteria	Actinobacteria	Acidimicrobiia	Acidimicrobiales	Unassigned_Family	Unassigned_Genus	OTU_18872	Winter	15 cm +	8.3e-05	0.000129	0.000121	9.5e-05	Hillslope	0.63	-0.09	-0.35	0.6	0.21	0.61	0	0.188	0.032
Bacteria	Actinobacteria	Acidimicrobiia	Acidimicrobiales	Unassigned_Family	Unassigned_Genus	OTU_250	Winter	15 cm +	0.000565	0.001607	0.00084	0.000768	Hillslope	1.51	-0.94	-0.13	2.53	1.96	0.09	0.039	0.132	0
Bacteria	Actinobacteria	Actinobacteria	Micromonosporales	Micromonosporaceae	Asanoa	OTU_1558	Winter	15 cm +	0.000117	0.000368	0.000191	0.000274	Hillslope	1.65	-0.95	0.52	2.27	1.48	0.13	0.011	0.033	0
Bacteria	Actinobacteria	Actinobacteria	Micromonosporales	Micromonosporaceae	Asanoa	OTU_1979	Winter	15 cm +	1e-06	1.1e-05	5e-06	0	Hillslope	3.17	-1.04	-9.06	4.98	2.88	1.74	0.028	0.286	0
Bacteria	Actinobacteria	Actinobacteria	Micromonosporales	Micromonosporaceae	Unassigned_Genus	OTU_1492	Winter	15 cm +	0.00018	0.000251	0.000151	0.000149	Hillslope	0.48	-0.73	-0.02	0.74	1	0.01	0.025	0.013	0
Bacteria	Actinobacteria	Actinobacteria	Frankiales	Geodermatophilaceae	Modestobacter	OTU_9280	Winter	15 cm +	0	2e-06	2e-06	0	Hillslope	7.87	-0.2	-7.66	9.53	2.17	1.4	0.003	0.906	0
Bacteria	Actinobacteria	Actinobacteria	Frankiales	Nakamurellaceae	Nakamurella	OTU_7941	Winter	15 cm +	1.7e-05	3.4e-05	2.1e-05	2.3e-05	Hillslope	0.99	-0.68	0.13	0.69	0.49	0.73	0	0	0.601
Bacteria	Actinobacteria	MB-A2-108	Unassigned_Order	Unassigned_Family	Unassigned_Genus	OTU_3511	Winter	15 cm +	1.3e-05	4.3e-05	3e-05	6e-06	Hillslope	1.69	-0.54	-2.31	2.78	1.61	1.3	0.036	0.329	0
Bacteria	Actinobacteria	MB-A2-108	Unassigned_Order	Unassigned_Family	Unassigned_Genus	OTU_5648	Winter	15 cm +	2e-05	3.4e-05	2.4e-05	1.2e-05	Hillslope	0.79	-0.54	-0.93	1	0.91	0.91	0.005	0.052	0
Bacteria	Actinobacteria	MB-A2-108	Unassigned_Order	Unassigned_Family	Unassigned_Genus	OTU_17917	Winter	15 cm +	5e-06	1.5e-05	4e-06	0	Hillslope	1.56	-1.72	-8.8	2.69	3.1	2.5	0.046	0.073	0
Bacteria	Actinobacteria	Thermoleophilia	Gaiellales	Unassigned_Family	Unassigned_Genus	OTU_12252	Winter	15 cm +	7e-06	2.8e-05	9e-06	1.9e-05	Hillslope	2.11	-1.65	1.06	1.8	1.69	2.03	0	0.001	0.053
Bacteria	Actinobacteria	Thermoleophilia	Gaiellales	Unassigned_Family	Unassigned_Genus	OTU_976	Winter	15 cm +	7e-05	0.000283	0.000207	3.8e-05	Hillslope	2.01	-0.45	-2.43	3.2	1.73	0.6	0.03	0.48	0
Bacteria	Actinobacteria	Thermoleophilia	Gaiellales	Unassigned_Family	Unassigned_Genus	OTU_109	Winter	15 cm +	0.00291	0.00762	0.005587	0.003997	Hillslope	1.39	-0.45	-0.48	2.26	1.25	0.25	0.034	0.288	0
Bacteria	Actinobacteria	Thermoleophilia	Gaiellales	Unassigned_Family	Unassigned_Genus	OTU_16776	Winter	15 cm +	0.000104	0.000227	0.000135	0.00021	Hillslope	1.13	-0.75	0.63	1.73	1.35	0.25	0.024	0.073	0
Bacteria	Actinobacteria	Thermoleophilia	Gaiellales	Unassigned_Family	Unassigned_Genus	OTU_1498	Winter	15 cm +	1e-05	6.4e-05	3.6e-05	1.3e-05	Hillslope	2.63	-0.84	-1.5	3.64	1.78	1.43	0.011	0.14	0
Bacteria	Actinobacteria	Thermoleophilia	Gaiellales	Gaiellaceae	Gaiella	OTU_13580	Winter	15 cm +	0.000121	0.000282	0.000209	0.000232	Hillslope	1.22	-0.43	0.15	1.84	1.07	0.04	0.021	0.224	0
Bacteria	Actinobacteria	Thermoleophilia	Gaiellales	Unassigned_Family	Unassigned_Genus	OTU_12551	Winter	15 cm +	6.9e-05	0.000231	7.2e-05	0.000152	Hillslope	1.74	-1.69	1.08	2.65	2.61	0.6	0.023	0.031	0
Bacteria	Actinobacteria	Thermoleophilia	Gaiellales	Unassigned_Family	Unassigned_Genus	OTU_6136	Winter	15 cm +	3.4e-05	9.8e-05	4.9e-05	6.7e-05	Hillslope	1.53	-1	0.46	2.17	1.66	0.31	0.014	0.049	0
Bacteria	Actinobacteria	Thermoleophilia	Gaiellales	Unassigned_Family	Unassigned_Genus	OTU_3920	Winter	15 cm +	0.000183	0.000333	0.000146	0.000218	Hillslope	0.86	-1.18	0.57	1.05	1.41	0.11	0.004	0.004	0
Bacteria	Actinobacteria	Thermoleophilia	Gaiellales	Unassigned_Family	Unassigned_Genus	OTU_16054	Winter	15 cm +	5e-06	3.5e-05	2.5e-05	6e-06	Hillslope	2.79	-0.49	-1.95	4.18	1.8	1.16	0.021	0.455	0
Bacteria	Actinobacteria	Thermoleophilia	Gaiellales	Unassigned_Family	Unassigned_Genus	OTU_716	Winter	15 cm +	0.000228	0.000539	0.000209	0.000283	Hillslope	1.24	-1.37	0.44	2.12	2.25	0.15	0.044	0.046	0
Bacteria	Actinobacteria	Thermoleophilia	Solirubrobacterales	YNPFFP1	Unassigned_Genus	OTU_13701	Winter	15 cm +	3.3e-05	5.6e-05	4.5e-05	5.6e-05	Hillslope	0.75	-0.33	0.33	0.82	0.56	0.19	0.001	0.054	0
Bacteria	Actinobacteria	Thermoleophilia	Solirubrobacterales	480-2	Unassigned_Genus	OTU_520	Winter	15 cm +	0.000264	0.000652	0.000252	0.000314	Hillslope	1.31	-1.37	0.32	1.45	1.56	0.28	0.001	0.003	0
Bacteria	Actinobacteria	Thermoleophilia	Solirubrobacterales	480-2	Unassigned_Genus	OTU_16078	Winter	15 cm +	1.8e-05	5.7e-05	2.1e-05	1.5e-05	Hillslope	1.69	-1.43	-0.54	1.72	1.31	1.73	0	0.001	0.285
Bacteria	Actinobacteria	Thermoleophilia	Solirubrobacterales	480-2	Unassigned_Genus	OTU_3462	Winter	15 cm +	5e-06	5.8e-05	1.6e-05	1e-06	Hillslope	3.52	-1.84	-3.93	5.34	3.56	3.08	0.022	0.1	0
Bacteria	Acidobacteria	Acidobacteria	Subgroup_4	Unknown_Family	Blastocatella	OTU_600	Winter	15 cm +	0.000326	0.00053	0.000254	0.000317	Hillslope	0.7	-1.06	0.32	0.63	0.93	0.49	0	0	0.014
Bacteria	Elusimicrobia	Elusimicrobia	Lineage_IIa	Unassigned_Family	Unassigned_Genus	OTU_2649	Winter	15 cm +	4.3e-05	7.1e-05	2.2e-05	3.4e-05	Hillslope	0.72	-1.71	0.63	0.45	1.66	1.65	0	0.001	0.175
Bacteria	Elusimicrobia	Elusimicrobia	Lineage_IIb	Unassigned_Family	Unassigned_Genus	OTU_2137	Winter	15 cm +	0.000148	0.000162	8e-05	6.6e-05	Hillslope	0.13	-1.02	-0.27	0.07	0.98	0.54	0	0.001	0.065
Bacteria	Acidobacteria	Acidobacteria	Subgroup_3	Unknown_Family	Candidatus_Solibacter	OTU_15270	Winter	15 cm +	0.000113	0.000174	0.000152	9.3e-05	Hillslope	0.62	-0.2	-0.71	0.04	0.19	0.49	0	0.001	0
Bacteria	Chloroflexi	JG30-KF-CM66	Unassigned_Order	Unassigned_Family	Unassigned_Genus	OTU_2624	Winter	15 cm +	1.9e-05	3.6e-05	1.4e-05	2.2e-05	Hillslope	0.94	-1.31	0.59	0.86	1.88	1.77	0	0.018	0.247
Bacteria	Chloroflexi	TK10	Unassigned_Order	Unassigned_Family	Unassigned_Genus	OTU_4658	Winter	15 cm +	1.4e-05	2.2e-05	8e-06	0	Hillslope	0.65	-1.51	-9.61	1.13	2.07	1.54	0.047	0.013	0
Bacteria	Chloroflexi	TK10	Unassigned_Order	Unassigned_Family	Unassigned_Genus	OTU_11565	Winter	15 cm +	2.8e-05	4.4e-05	4e-05	2.3e-05	Hillslope	0.65	-0.12	-0.78	1.14	0.72	0.7	0.049	0.702	0
Bacteria	Chloroflexi	Chloroflexia	Chloroflexales	Roseiflexaceae	Roseiflexus	OTU_3387	Winter	15 cm +	6.8e-05	8.1e-05	3.6e-05	3.8e-05	Hillslope	0.26	-1.18	0.08	0	1.1	0.89	0	0.001	0.826
Bacteria	Chloroflexi	Chloroflexia	Chloroflexales	Roseiflexaceae	Roseiflexus	OTU_622	Winter	15 cm +	0.000303	0.000398	0.000188	0.000198	Hillslope	0.4	-1.08	0.08	0.1	0.82	0.26	0	0	0.293
Bacteria	Chloroflexi	Anaerolineae	Anaerolineales	Anaerolineaceae	Unassigned_Genus	OTU_1694	Winter	15 cm +	1e-06	1.1e-05	1e-06	0	Hillslope	4.16	-3.18	-6.92	6.1	5.15	4.37	0.018	0.042	0
Bacteria	Chloroflexi	Anaerolineae	Anaerolineales	Anaerolineaceae	Unassigned_Genus	OTU_1383	Winter	15 cm +	6e-06	6e-05	2e-05	1e-06	Hillslope	3.32	-1.57	-4.21	5.05	3.26	2.24	0.023	0.13	0
Bacteria	Chloroflexi	KD4-96	Unassigned_Order	Unassigned_Family	Unassigned_Genus	OTU_11442	Winter	15 cm +	4e-06	9.9e-05	4e-06	0	Hillslope	4.7	-4.61	-8.66	6.63	6.58	5.81	0.013	0.018	0
Bacteria	Chloroflexi	KD4-96	Unassigned_Order	Unassigned_Family	Unassigned_Genus	OTU_15821	Winter	15 cm +	4.4e-05	0.000226	0.000134	5.3e-05	Hillslope	2.36	-0.75	-1.34	3.81	2.17	0.47	0.032	0.312	0
Bacteria	Chloroflexi	KD4-96	Unassigned_Order	Unassigned_Family	Unassigned_Genus	OTU_15190	Winter	15 cm +	0.000222	0.000394	0.0003	0.000377	Hillslope	0.83	-0.39	0.33	0.35	0.11	1.04	0	0	0.276
Bacteria	Chloroflexi	KD4-96	Unassigned_Order	Unassigned_Family	Unassigned_Genus	OTU_10359	Winter	15 cm +	9.8e-05	0.000309	0.000127	8.9e-05	Hillslope	1.65	-1.28	-0.52	2.61	2.23	0.45	0.029	0.062	0
Bacteria	Chloroflexi	KD4-96	Unassigned_Order	Unassigned_Family	Unassigned_Genus	OTU_138	Winter	15 cm +	0.003032	0.004004	0.00313	0.003707	Hillslope	0.4	-0.36	0.24	0.1	0.08	1.59	0	0	0.673
Bacteria	Chloroflexi	KD4-96	Unassigned_Order	Unassigned_Family	Unassigned_Genus	OTU_2067	Winter	15 cm +	6.1e-05	0.000336	0.000158	0.000101	Hillslope	2.45	-1.09	-0.65	3.44	2.02	0.37	0.013	0.083	0
Bacteria	Firmicutes	Clostridia	Clostridiales	Ruminococcaceae	Incertae_Sedis	OTU_5351	Winter	15 cm +	0	3e-06	1e-06	0	Hillslope	8.1	-1.18	-6.92	9.77	3.15	2.38	0.003	0.266	0
Bacteria	Firmicutes	Negativicutes	Selenomonadales	Veillonellaceae	Pelosinus	OTU_3376	Winter	15 cm +	2e-06	1.5e-05	2e-06	0	Hillslope	2.76	-2.96	-7.63	4.01	4.52	4.16	0.017	0.029	0
Bacteria	Firmicutes	Bacilli	Bacillales	Paenibacillaceae	Paenibacillus	OTU_7127	Winter	15 cm +	3e-06	1e-05	8e-06	1e-06	Hillslope	1.84	-0.35	-3.79	2.75	1.73	2.02	0.02	0.614	0
Bacteria	Candidate_division_WS3	Unassigned_Class	Unassigned_Order	Unassigned_Family	Unassigned_Genus	OTU_1611	Winter	15 cm +	4e-06	3.7e-05	2.5e-05	3e-06	Hillslope	3.16	-0.58	-2.84	4.65	1.96	1.65	0.018	0.406	0
Bacteria	Candidate_division_WS3	Unassigned_Class	Unassigned_Order	Unassigned_Family	Unassigned_Genus	OTU_680	Winter	15 cm +	1e-06	1.8e-05	4e-06	0	Hillslope	3.66	-2.28	-8.55	5.2	3.57	2.89	0.014	0.034	0
Bacteria	Bacteroidetes	Sphingobacteriia	Sphingobacteriales	env.OPS_17	Unassigned_Genus	OTU_3785	Winter	15 cm +	7e-06	2.4e-05	1.5e-05	2e-06	Hillslope	1.78	-0.64	-3.26	2.8	1.72	1.48	0.028	0.27	0
Bacteria	Bacteroidetes	Sphingobacteriia	Sphingobacteriales	Chitinophagaceae	Chitinophaga	OTU_11625	Winter	15 cm +	2.8e-05	8.4e-05	3e-05	1.4e-05	Hillslope	1.59	-1.5	-1.13	0.79	0.77	1.76	0	0	0.016
Bacteria	Bacteroidetes	Sphingobacteriia	Sphingobacteriales	Chitinophagaceae	Unassigned_Genus	OTU_16076	Winter	15 cm +	2e-05	4.7e-05	7e-06	2.6e-05	Hillslope	1.25	-2.8	1.94	1.16	3.37	3.23	0	0.004	0.024
Bacteria	Bacteroidetes	Sphingobacteriia	Sphingobacteriales	Chitinophagaceae	Flavihumibacter	OTU_969	Winter	15 cm +	3e-06	3.2e-05	8e-06	1e-06	Hillslope	3.41	-1.95	-3.86	4.28	3.21	3.45	0.005	0.046	0
Bacteria	Bacteroidetes	Sphingobacteriia	Sphingobacteriales	Chitinophagaceae	Unassigned_Genus	OTU_1914	Winter	15 cm +	0.000311	0.000386	0.000301	0.000204	Hillslope	0.31	-0.36	-0.56	0.16	0.36	0.35	0	0.001	0
Bacteria	Bacteroidetes	Sphingobacteriia	Sphingobacteriales	Chitinophagaceae	Unassigned_Genus	OTU_480	Winter	15 cm +	0	4.7e-05	9e-06	0	Hillslope	12.19	-2.38	-9.8	13.86	4.36	3.59	0.002	0.079	0
Bacteria	Bacteroidetes	Sphingobacteriia	Sphingobacteriales	Chitinophagaceae	Ferruginibacter	OTU_16693	Winter	15 cm +	1e-06	1.3e-05	9e-06	0	Hillslope	3.35	-0.51	-9.88	5.12	2.34	1.17	0.023	0.578	0
Bacteria	Bacteroidetes	Sphingobacteriia	Sphingobacteriales	Chitinophagaceae	Unassigned_Genus	OTU_2118	Winter	15 cm +	4.2e-05	8.1e-05	6.3e-05	2.5e-05	Hillslope	0.97	-0.37	-1.33	1.59	0.99	0	0.035	0.267	0
Bacteria	Bacteroidetes	Sphingobacteriia	Sphingobacteriales	Chitinophagaceae	Unassigned_Genus	OTU_438	Winter	15 cm +	0.000121	0.00017	0.000155	0.000103	Hillslope	0.49	-0.13	-0.6	0.21	0.5	0.94	0	0.48	0.016
Bacteria	Bacteroidetes	Cytophagia	Cytophagales	Flammeovirgaceae	Flexithrix	OTU_2215	Winter	15 cm +	3e-06	1.6e-05	1e-05	1e-06	Hillslope	2.46	-0.75	-3.2	3.99	2.19	2.02	0.033	0.318	0
Bacteria	Bacteroidetes	Cytophagia	Cytophagales	Cytophagaceae	Unassigned_Genus	OTU_13574	Winter	15 cm +	2e-06	3.8e-05	7e-06	0	Hillslope	4.6	-2.46	-9.45	6.55	4.32	3.29	0.014	0.065	0
Bacteria	Bacteroidetes	Cytophagia	Cytophagales	Cytophagaceae	Unassigned_Genus	OTU_2317	Winter	15 cm +	0	3.7e-05	2e-06	0	Hillslope	11.87	-4.23	-7.63	13.15	5.98	5.43	0.001	0.016	0
Bacteria	Bacteroidetes	Cytophagia	Cytophagales	Cytophagaceae	Ohtaekwangia	OTU_591	Winter	15 cm +	7e-06	0.00012	8.5e-05	1.4e-05	Hillslope	4.17	-0.49	-2.63	5.86	2.12	1.01	0.013	0.545	0
Bacteria	Armatimonadetes	Unassigned_Class	Unassigned_Order	Unassigned_Family	Unassigned_Genus	OTU_3103	Winter	15 cm +	8e-06	2.5e-05	2.1e-05	7e-06	Hillslope	1.74	-0.29	-1.58	2.81	1.29	1.16	0.032	0.56	0
Bacteria	Planctomycetes	OM190	Unassigned_Order	Unassigned_Family	Unassigned_Genus	OTU_7983	Winter	15 cm +	7e-06	4.7e-05	1.2e-05	1e-06	Hillslope	2.84	-2	-4.45	4.5	3.64	3.27	0.029	0.077	0
Bacteria	Planctomycetes	Planctomycetacia	Planctomycetales	Planctomycetaceae	Unassigned_Genus	OTU_3529	Winter	15 cm +	3.8e-05	6.6e-05	5e-06	1.8e-05	Hillslope	0.82	-3.77	1.87	0.67	5.05	5.08	0	0.01	0.194
Bacteria	Planctomycetes	Planctomycetacia	Planctomycetales	Planctomycetaceae	Unassigned_Genus	OTU_2016	Winter	15 cm +	2.3e-05	4.8e-05	2.7e-05	3.2e-05	Hillslope	1.09	-0.84	0.24	0.52	0.63	0.72	0	0	0.247
Bacteria	Planctomycetes	Planctomycetacia	Planctomycetales	Planctomycetaceae	Pirellula	OTU_3087	Winter	15 cm +	0	3e-06	2e-06	0	Hillslope	8.1	-0.64	-7.47	9.77	2.61	1.83	0.003	0.514	0
Bacteria	Planctomycetes	Phycisphaerae	WD2101_soil_group	Unassigned_Family	Unassigned_Genus	OTU_2774	Winter	15 cm +	1.6e-05	3.1e-05	1.7e-05	2e-06	Hillslope	0.96	-0.81	-2.97	1.67	1.66	1.79	0.048	0.124	0
Bacteria	Planctomycetes	Phycisphaerae	CCM11a	Unassigned_Family	Unassigned_Genus	OTU_1276	Winter	15 cm +	3e-06	4.1e-05	7e-06	0	Hillslope	3.61	-2.59	-9.41	5.44	4.36	2.89	0.021	0.052	0
Bacteria	Planctomycetes	OM190	Unassigned_Order	Unassigned_Family	Unassigned_Genus	OTU_3604	Winter	15 cm +	1e-06	1.5e-05	1e-05	0	Hillslope	4.42	-0.62	-9.97	5.93	1.63	0.33	0.009	0.257	0
Bacteria	Verrucomicrobia	OPB35_soil_group	Unassigned_Order	Unassigned_Family	Unassigned_Genus	OTU_2637	Winter	15 cm +	0	0.000118	2e-06	0	Hillslope	13.52	-5.89	-7.63	15.19	7.86	7.09	0.001	0.01	0
Bacteria	Verrucomicrobia	OPB35_soil_group	Unassigned_Order	Unassigned_Family	Unassigned_Genus	OTU_14546	Winter	15 cm +	2e-06	1.9e-05	3e-06	0	Hillslope	3.44	-2.69	-8.21	5.25	4.52	3.33	0.023	0.052	0
Bacteria	Verrucomicrobia	OPB35_soil_group	Unassigned_Order	Unassigned_Family	Unassigned_Genus	OTU_248	Winter	15 cm +	0.001885	0.002186	0.001892	0.001704	Hillslope	0.21	-0.21	-0.15	0.19	0.27	0.65	0	0.007	0.464
Bacteria	Verrucomicrobia	Spartobacteria	Chthoniobacterales	Xiphinematobacteraceae	Candidatus_Xiphinematobacter	OTU_2033	Winter	15 cm +	1.8e-05	4.2e-05	3.1e-05	1.3e-05	Hillslope	1.21	-0.44	-1.27	1.8	1.27	1.19	0.02	0.31	0
Bacteria	Verrucomicrobia	Spartobacteria	Chthoniobacterales	FukuN18_freshwater_group	Unassigned_Genus	OTU_3815	Winter	15 cm +	0	1.1e-05	2e-06	0	Hillslope	5.61	-2.58	-7.49	7.54	4.55	3.78	0.009	0.066	0
Bacteria	Verrucomicrobia	Spartobacteria	Chthoniobacterales	DA101_soil_group	Unassigned_Genus	OTU_4958	Winter	15 cm +	0.000337	0.000826	0.000275	0.000529	Hillslope	1.29	-1.59	0.94	1.76	2.05	0.03	0.01	0.007	0
Bacteria	Verrucomicrobia	Spartobacteria	Chthoniobacterales	DA101_soil_group	Unassigned_Genus	OTU_11467	Winter	15 cm +	0.000258	0.00068	0.000185	0.00039	Hillslope	1.4	-1.88	1.08	1.67	2.16	0.88	0.003	0.003	0
Bacteria	Verrucomicrobia	Spartobacteria	Chthoniobacterales	DA101_soil_group	Unassigned_Genus	OTU_9015	Winter	15 cm +	3.9e-05	0.000139	9.7e-05	4.5e-05	Hillslope	1.83	-0.52	-1.1	2.74	1.47	0.24	0.02	0.298	0
Bacteria	Acidobacteria	Subgroup_26	Unassigned_Order	Unassigned_Family	Unassigned_Genus	OTU_8420	Winter	15 cm +	5e-06	6.8e-05	2.4e-05	1e-06	Hillslope	3.87	-1.5	-5.41	5.63	3.26	2.81	0.017	0.152	0
Bacteria	Gemmatimonadetes	Gemmatimonadetes	Gemmatimonadales	Gemmatimonadaceae	Unassigned_Genus	OTU_1751	Winter	15 cm +	2e-06	2.2e-05	1e-05	0	Hillslope	3.45	-1.15	-9.95	5.27	3.12	2.35	0.023	0.274	0
Bacteria	Gemmatimonadetes	Gemmatimonadetes	Gemmatimonadales	Gemmatimonadaceae	Unassigned_Genus	OTU_15447	Winter	15 cm +	1e-05	2e-05	1.1e-05	6e-06	Hillslope	1.04	-0.89	-0.88	0.77	1.26	1.98	0	0.017	0.106
Bacteria	Gemmatimonadetes	Gemmatimonadetes	Gemmatimonadales	Gemmatimonadaceae	Unassigned_Genus	OTU_15511	Winter	15 cm +	5.2e-05	8e-05	5.9e-05	6.2e-05	Hillslope	0.62	-0.42	0.06	0.13	0.23	0.29	0	0	0.524
Bacteria	Gemmatimonadetes	Gemmatimonadetes	Gemmatimonadales	Gemmatimonadaceae	Unassigned_Genus	OTU_15242	Winter	15 cm +	0.00087	0.001158	0.000982	0.001075	Hillslope	0.41	-0.24	0.13	0.29	0.14	1.31	0	0	0.804
Bacteria	Gemmatimonadetes	Gemmatimonadetes	Gemmatimonadales	Gemmatimonadaceae	Gemmatimonas	OTU_4360	Winter	15 cm +	1.3e-05	7.6e-05	4.7e-05	2e-05	Hillslope	2.53	-0.7	-1.24	3.81	1.94	0.79	0.021	0.286	0
Bacteria	Gemmatimonadetes	Gemmatimonadetes	Gemmatimonadales	Gemmatimonadaceae	Unassigned_Genus	OTU_3907	Winter	15 cm +	2.2e-05	0.000103	6.6e-05	9e-06	Hillslope	2.25	-0.63	-2.94	3.14	1.39	1.34	0.012	0.159	0
Bacteria	Proteobacteria	Deltaproteobacteria	GR-WP33-30	Unassigned_Family	Unassigned_Genus	OTU_4402	Winter	15 cm +	8e-06	4.3e-05	2.2e-05	4e-06	Hillslope	2.45	-1.01	-2.44	4.12	2.64	2.09	0.04	0.253	0
Bacteria	Proteobacteria	Deltaproteobacteria	GR-WP33-30	Unassigned_Family	Unassigned_Genus	OTU_3667	Winter	15 cm +	1.7e-05	8.1e-05	6.5e-05	1.6e-05	Hillslope	2.27	-0.32	-2.05	3.8	1.88	0.61	0.039	0.693	0
Bacteria	Nitrospirae	Nitrospira	Nitrospirales	0319-6A21	Unassigned_Genus	OTU_1024	Winter	15 cm +	4.3e-05	0.000157	0.000117	8e-05	Hillslope	1.86	-0.42	-0.56	3.18	1.74	0.17	0.044	0.523	0
Bacteria	Acidobacteria	Acidobacteria	Subgroup_17	Unassigned_Family	Unassigned_Genus	OTU_1657	Winter	15 cm +	5.5e-05	0.000132	9.8e-05	6.8e-05	Hillslope	1.26	-0.43	-0.53	2.11	1.29	0.13	0.039	0.332	0
Bacteria	Acidobacteria	Acidobacteria	Subgroup_17	Unassigned_Family	Unassigned_Genus	OTU_10107	Winter	15 cm +	1e-06	8e-06	1e-06	0	Hillslope	4.02	-2.76	-6.92	5.96	4.73	3.96	0.019	0.057	0
Bacteria	Acidobacteria	Acidobacteria	Subgroup_25	Unassigned_Family	Unassigned_Genus	OTU_2859	Winter	15 cm +	8e-06	6.3e-05	1.2e-05	0	Hillslope	2.92	-2.4	-10.22	4.62	4.11	2.06	0.029	0.057	0
Bacteria	Acidobacteria	Acidobacteria	Subgroup_5	Unassigned_Family	Unassigned_Genus	OTU_17477	Winter	15 cm +	3e-06	1.1e-05	7e-06	0	Hillslope	2.02	-0.57	-9.52	3.28	1.94	0.89	0.033	0.41	0
Bacteria	Acidobacteria	Acidobacteria	Subgroup_6	Unassigned_Family	Unassigned_Genus	OTU_16311	Winter	15 cm +	3.4e-05	4.6e-05	2.5e-05	1.7e-05	Hillslope	0.47	-0.88	-0.57	0.45	1.09	0.96	0	0.005	0.026
Bacteria	Acidobacteria	Acidobacteria	Subgroup_6	Unassigned_Family	Unassigned_Genus	OTU_11731	Winter	15 cm +	0.000105	0.000127	7.2e-05	6.5e-05	Hillslope	0.27	-0.82	-0.14	0.04	0.67	0.43	0	0	0.261
Bacteria	Acidobacteria	Acidobacteria	Subgroup_6	Unassigned_Family	Unassigned_Genus	OTU_11551	Winter	15 cm +	0.000319	0.000766	0.000411	0.000363	Hillslope	1.26	-0.9	-0.18	2.15	1.81	0.13	0.043	0.115	0
Bacteria	Acidobacteria	Acidobacteria	Subgroup_6	Unassigned_Family	Unassigned_Genus	OTU_13041	Winter	15 cm +	2e-05	4.3e-05	3.1e-05	2.5e-05	Hillslope	1.12	-0.45	-0.3	0.59	0.27	0.63	0	0	0.081
Bacteria	Acidobacteria	Acidobacteria	Subgroup_6	Unassigned_Family	Unassigned_Genus	OTU_6474	Winter	15 cm +	5.4e-05	9.8e-05	8.8e-05	9.5e-05	Hillslope	0.86	-0.15	0.1	0.13	0.21	0.47	0	0.015	0.509
Bacteria	Acidobacteria	Acidobacteria	Subgroup_6	Unassigned_Family	Unassigned_Genus	OTU_4043	Winter	15 cm +	0.000367	0.00045	0.000357	0.000323	Hillslope	0.29	-0.33	-0.15	0.01	0.01	0.83	0	0	0.593
Bacteria	Acidobacteria	Acidobacteria	Subgroup_6	Unassigned_Family	Unassigned_Genus	OTU_11764	Winter	15 cm +	4.7e-05	8.3e-05	4.5e-05	2.5e-05	Hillslope	0.81	-0.88	-0.86	0.72	0.92	0.89	0	0.001	0
Bacteria	Acidobacteria	Acidobacteria	Subgroup_6	Unassigned_Family	Unassigned_Genus	OTU_11735	Winter	15 cm +	2.5e-05	4.1e-05	1.2e-05	1.9e-05	Hillslope	0.71	-1.77	0.63	0.05	2.24	2.56	0	0.006	0.427
Bacteria	Acidobacteria	Acidobacteria	Subgroup_6	Unassigned_Family	Unassigned_Genus	OTU_14145	Winter	15 cm +	0	5e-06	2e-06	0	Hillslope	9.1	-1.61	-7.49	10.77	3.58	2.81	0.003	0.163	0
Bacteria	Acidobacteria	Acidobacteria	Subgroup_6	Unassigned_Family	Unassigned_Genus	OTU_213	Winter	15 cm +	0.000481	0.000569	0.000472	0.000369	Hillslope	0.24	-0.27	-0.36	0.2	0.29	0.77	0	0.002	0.087
Bacteria	Acidobacteria	Subgroup_22	Unassigned_Order	Unassigned_Family	Unassigned_Genus	OTU_34	Winter	15 cm +	6e-06	2e-05	7e-06	1e-06	Hillslope	1.76	-1.52	-3.75	2.54	2.63	2.93	0.016	0.06	0
Bacteria	Acidobacteria	Subgroup_22	Unassigned_Order	Unassigned_Family	Unassigned_Genus	OTU_58	Winter	15 cm +	0.000735	0.00321	0.00094	0.000468	Hillslope	2.13	-1.77	-1.01	3.72	3.37	0.47	0.048	0.094	0
Bacteria	Proteobacteria	Deltaproteobacteria	Myxococcales	0319-6G20	Unassigned_Genus	OTU_4491	Winter	15 cm +	1e-06	9e-06	6e-06	1e-06	Hillslope	4.2	-0.72	-3.41	6.14	2.56	2.18	0.017	0.437	0
Bacteria	Proteobacteria	Gammaproteobacteria	Xanthomonadales	Solimonadaceae	Unassigned_Genus	OTU_2719	Winter	15 cm +	2e-06	8.8e-05	1.2e-05	0	Hillslope	5.47	-2.92	-10.18	7.26	4.7	3.34	0.008	0.04	0
Bacteria	Proteobacteria	Betaproteobacteria	Burkholderiales	Comamonadaceae	Rhizobacter	OTU_2969	Winter	15 cm +	4e-06	5.2e-05	2.9e-05	9e-06	Hillslope	3.58	-0.83	-1.76	5.11	2.39	1.45	0.015	0.309	0
Bacteria	Proteobacteria	Betaproteobacteria	Burkholderiales	Comamonadaceae	Unassigned_Genus	OTU_11315	Winter	15 cm +	0	3e-06	2e-06	0	Hillslope	8.1	-0.44	-7.66	9.77	2.41	1.64	0.003	0.662	0
Bacteria	Proteobacteria	Betaproteobacteria	Nitrosomonadales	Nitrosomonadaceae	Unassigned_Genus	OTU_890	Winter	15 cm +	0.00027	0.000406	0.000315	0.000233	Hillslope	0.59	-0.36	-0.44	0.23	0.1	0.22	0	0	0
Bacteria	Proteobacteria	Betaproteobacteria	Nitrosomonadales	Nitrosomonadaceae	Unassigned_Genus	OTU_268	Winter	15 cm +	0.000406	0.00056	0.00043	0.000375	Hillslope	0.46	-0.38	-0.2	0.13	0.12	1.01	0	0	0.548
Bacteria	Proteobacteria	Betaproteobacteria	Nitrosomonadales	Nitrosomonadaceae	Unassigned_Genus	OTU_6879	Winter	15 cm +	1.3e-05	0.000131	0.0001	2.3e-05	Hillslope	3.32	-0.39	-2.09	4.96	2.03	0.61	0.02	0.64	0
Bacteria	Proteobacteria	Gammaproteobacteria	Legionellales	Coxiellaceae	Aquicella	OTU_4072	Winter	15 cm +	1e-06	2.5e-05	0	7e-06	Hillslope	4.82	-11.29	9.39	5.61	10.56	12.44	0.002	0.001	0.004
Bacteria	Proteobacteria	Gammaproteobacteria	Xanthomonadales	Unassigned_Family	Unassigned_Genus	OTU_18532	Winter	15 cm +	0	5e-06	3e-06	1e-06	Hillslope	3.6	-0.87	-2.39	5.54	2.7	2.3	0.024	0.353	0
Bacteria	Proteobacteria	Gammaproteobacteria	Xanthomonadales	Xanthomonadales_Incertae_Sedis	Steroidobacter	OTU_1698	Winter	15 cm +	4.6e-05	0.00011	8.5e-05	5.1e-05	Hillslope	1.27	-0.37	-0.75	1.41	0.75	0.56	0.001	0.119	0
Bacteria	Proteobacteria	Deltaproteobacteria	Myxococcales	Unassigned_Family	Unassigned_Genus	OTU_1976	Winter	15 cm +	0	4.9e-05	2e-06	0	Hillslope	12.27	-4.78	-7.49	13.94	6.75	5.98	0.002	0.016	0
Bacteria	Proteobacteria	Deltaproteobacteria	Myxococcales	Haliangiaceae	Haliangium	OTU_12741	Winter	15 cm +	1.4e-05	3.1e-05	1.2e-05	1.3e-05	Hillslope	1.13	-1.36	0.12	1.09	1.85	2.08	0	0.012	0.897
Bacteria	Proteobacteria	Deltaproteobacteria	Myxococcales	Haliangiaceae	Haliangium	OTU_122	Winter	15 cm +	0.001609	0.002078	0.001365	0.001322	Hillslope	0.37	-0.61	-0.05	0.33	0.59	0.56	0	0.001	0.827
Bacteria	Proteobacteria	Deltaproteobacteria	Myxococcales	Haliangiaceae	Haliangium	OTU_6937	Winter	15 cm +	2e-06	5e-06	4e-06	1e-06	Hillslope	1.67	-0.5	-2.75	2.84	2.06	2.17	0.042	0.52	0
Bacteria	Proteobacteria	Deltaproteobacteria	Myxococcales	Haliangiaceae	Haliangium	OTU_1346	Winter	15 cm +	0	0.000178	5e-06	0	Hillslope	14.12	-5.17	-8.95	15.79	7	5.84	0.001	0.012	0
Bacteria	Proteobacteria	Deltaproteobacteria	Myxococcales	Haliangiaceae	Haliangium	OTU_479	Winter	15 cm +	0.000138	0.000237	0.000217	0.000154	Hillslope	0.78	-0.13	-0.5	0.25	0.49	0.61	0	0.469	0.002
Bacteria	Proteobacteria	Deltaproteobacteria	Myxococcales	Haliangiaceae	Haliangium	OTU_1900	Winter	15 cm +	1.9e-05	0.000107	8.7e-05	4e-05	Hillslope	2.49	-0.3	-1.14	2.7	0.69	0.48	0.001	0.18	0
Bacteria	Proteobacteria	Deltaproteobacteria	Myxococcales	Haliangiaceae	Haliangium	OTU_374	Winter	15 cm +	0.00015	0.000182	0.000149	0.00012	Hillslope	0.28	-0.29	-0.3	0.42	0.49	0.12	0.021	0.053	0
Bacteria	Proteobacteria	Deltaproteobacteria	Myxococcales	0319-6G20	Unassigned_Genus	OTU_7691	Winter	15 cm +	1e-06	7e-06	5e-06	0	Hillslope	2.95	-0.48	-9.01	4.8	2.24	0.68	0.034	0.587	0
Bacteria	Proteobacteria	Alphaproteobacteria	Rhodospirillales	Acetobacteraceae	Unassigned_Genus	OTU_408	Winter	15 cm +	3.7e-05	7.6e-05	5.4e-05	3.5e-05	Hillslope	1.05	-0.5	-0.63	1.53	1.02	0.42	0.017	0.122	0
Bacteria	Proteobacteria	Alphaproteobacteria	Rhodospirillales	Acetobacteraceae	Acidiphilium	OTU_3125	Winter	15 cm +	1e-06	5e-06	5e-06	2e-06	Hillslope	2.42	-0.15	-1.49	4.23	1.99	1.34	0.049	0.948	0
Bacteria	Proteobacteria	Alphaproteobacteria	Rhodospirillales	DA111	Unassigned_Genus	OTU_13190	Winter	15 cm +	9e-06	1.7e-05	2e-06	4e-06	Hillslope	0.92	-3.27	1.25	0.86	4.54	4.73	0	0.014	0.384
Bacteria	Proteobacteria	Alphaproteobacteria	Rhizobiales	KF-JG30-B3	Unassigned_Genus	OTU_18550	Winter	15 cm +	0	5e-06	2e-06	0	Hillslope	9.07	-1.58	-7.49	10.74	3.55	2.78	0.003	0.168	0
Bacteria	Proteobacteria	Alphaproteobacteria	Rhizobiales	A0839	Unassigned_Genus	OTU_1833	Winter	15 cm +	4e-06	0.000118	7e-06	0	Hillslope	5	-4.13	-9.39	6.87	5.95	4.74	0.011	0.019	0
Bacteria	Proteobacteria	Alphaproteobacteria	Rhizobiales	JG34-KF-361	Unassigned_Genus	OTU_1369	Winter	15 cm +	9.8e-05	0.000119	9.3e-05	9.8e-05	Hillslope	0.29	-0.36	0.08	0.19	0.29	0.48	0	0	0.63
Bacteria	Proteobacteria	Alphaproteobacteria	Caulobacterales	Caulobacteraceae	Phenylobacterium	OTU_1993	Winter	15 cm +	1.2e-05	1.8e-05	1.2e-05	1.7e-05	Hillslope	0.61	-0.59	0.5	0.59	1.12	1.08	0	0.093	0.091
Bacteria	Proteobacteria	Alphaproteobacteria	Rhizobiales	Rhizobiaceae	Kaistia	OTU_3092	Winter	15 cm +	2e-06	2.5e-05	1.5e-05	2e-06	Hillslope	3.62	-0.69	-3.19	5.48	2.51	1.83	0.022	0.45	0
Bacteria	Proteobacteria	Alphaproteobacteria	Rhizobiales	Bradyrhizobiaceae	Bradyrhizobium	OTU_10406	Winter	15 cm +	0.000217	0.000674	0.000443	0.000455	Hillslope	1.63	-0.6	0.04	1.3	0.39	0.36	0	0	0.775
Bacteria	Actinobacteria	Acidimicrobiia	Acidimicrobiales	Acidimicrobiaceae	CL500-29_marine_group	OTU_1144	Winter	15 cm +	1e-06	5e-06	2e-06	0	Hillslope	2.31	-1.45	-7.63	3.49	3.01	2.65	0.022	0.13	0
Bacteria	Actinobacteria	Acidimicrobiia	Acidimicrobiales	Acidimicrobiaceae	CL500-29_marine_group	OTU_6932	Winter	15 cm +	5e-06	1.8e-05	5e-06	0	Hillslope	2	-1.87	-8.95	3.06	3.19	2.55	0.024	0.056	0
Bacteria	Actinobacteria	Acidimicrobiia	Acidimicrobiales	Unassigned_Family	Unassigned_Genus	OTU_18872	Winter	15 cm +	8.3e-05	0.000129	0.000121	9.5e-05	Hillslope	0.63	-0.09	-0.35	0.6	0.21	0.61	0	0.188	0.032
Bacteria	Actinobacteria	Acidimicrobiia	Acidimicrobiales	Unassigned_Family	Unassigned_Genus	OTU_250	Winter	15 cm +	0.000565	0.001607	0.00084	0.000768	Hillslope	1.51	-0.94	-0.13	2.53	1.96	0.09	0.039	0.132	0
Bacteria	Actinobacteria	Actinobacteria	Micromonosporales	Micromonosporaceae	Asanoa	OTU_1558	Winter	15 cm +	0.000117	0.000368	0.000191	0.000274	Hillslope	1.65	-0.95	0.52	2.27	1.48	0.13	0.011	0.033	0
Bacteria	Actinobacteria	Actinobacteria	Micromonosporales	Micromonosporaceae	Asanoa	OTU_1979	Winter	15 cm +	1e-06	1.1e-05	5e-06	0	Hillslope	3.17	-1.04	-9.06	4.98	2.88	1.74	0.028	0.286	0
Bacteria	Actinobacteria	Actinobacteria	Micromonosporales	Micromonosporaceae	Unassigned_Genus	OTU_1492	Winter	15 cm +	0.00018	0.000251	0.000151	0.000149	Hillslope	0.48	-0.73	-0.02	0.74	1	0.01	0.025	0.013	0
Bacteria	Actinobacteria	Actinobacteria	Frankiales	Geodermatophilaceae	Modestobacter	OTU_9280	Winter	15 cm +	0	2e-06	2e-06	0	Hillslope	7.87	-0.2	-7.66	9.53	2.17	1.4	0.003	0.906	0
Bacteria	Actinobacteria	Actinobacteria	Frankiales	Nakamurellaceae	Nakamurella	OTU_7941	Winter	15 cm +	1.7e-05	3.4e-05	2.1e-05	2.3e-05	Hillslope	0.99	-0.68	0.13	0.69	0.49	0.73	0	0	0.601
Bacteria	Actinobacteria	MB-A2-108	Unassigned_Order	Unassigned_Family	Unassigned_Genus	OTU_3511	Winter	15 cm +	1.3e-05	4.3e-05	3e-05	6e-06	Hillslope	1.69	-0.54	-2.31	2.78	1.61	1.3	0.036	0.329	0
Bacteria	Actinobacteria	MB-A2-108	Unassigned_Order	Unassigned_Family	Unassigned_Genus	OTU_5648	Winter	15 cm +	2e-05	3.4e-05	2.4e-05	1.2e-05	Hillslope	0.79	-0.54	-0.93	1	0.91	0.91	0.005	0.052	0
Bacteria	Actinobacteria	MB-A2-108	Unassigned_Order	Unassigned_Family	Unassigned_Genus	OTU_17917	Winter	15 cm +	5e-06	1.5e-05	4e-06	0	Hillslope	1.56	-1.72	-8.8	2.69	3.1	2.5	0.046	0.073	0
Bacteria	Actinobacteria	Thermoleophilia	Gaiellales	Unassigned_Family	Unassigned_Genus	OTU_12252	Winter	15 cm +	7e-06	2.8e-05	9e-06	1.9e-05	Hillslope	2.11	-1.65	1.06	1.8	1.69	2.03	0	0.001	0.053
Bacteria	Actinobacteria	Thermoleophilia	Gaiellales	Unassigned_Family	Unassigned_Genus	OTU_976	Winter	15 cm +	7e-05	0.000283	0.000207	3.8e-05	Hillslope	2.01	-0.45	-2.43	3.2	1.73	0.6	0.03	0.48	0
Bacteria	Actinobacteria	Thermoleophilia	Gaiellales	Unassigned_Family	Unassigned_Genus	OTU_109	Winter	15 cm +	0.00291	0.00762	0.005587	0.003997	Hillslope	1.39	-0.45	-0.48	2.26	1.25	0.25	0.034	0.288	0
Bacteria	Actinobacteria	Thermoleophilia	Gaiellales	Unassigned_Family	Unassigned_Genus	OTU_16776	Winter	15 cm +	0.000104	0.000227	0.000135	0.00021	Hillslope	1.13	-0.75	0.63	1.73	1.35	0.25	0.024	0.073	0
Bacteria	Actinobacteria	Thermoleophilia	Gaiellales	Unassigned_Family	Unassigned_Genus	OTU_1498	Winter	15 cm +	1e-05	6.4e-05	3.6e-05	1.3e-05	Hillslope	2.63	-0.84	-1.5	3.64	1.78	1.43	0.011	0.14	0
Bacteria	Actinobacteria	Thermoleophilia	Gaiellales	Gaiellaceae	Gaiella	OTU_13580	Winter	15 cm +	0.000121	0.000282	0.000209	0.000232	Hillslope	1.22	-0.43	0.15	1.84	1.07	0.04	0.021	0.224	0
Bacteria	Actinobacteria	Thermoleophilia	Gaiellales	Unassigned_Family	Unassigned_Genus	OTU_12551	Winter	15 cm +	6.9e-05	0.000231	7.2e-05	0.000152	Hillslope	1.74	-1.69	1.08	2.65	2.61	0.6	0.023	0.031	0
Bacteria	Actinobacteria	Thermoleophilia	Gaiellales	Unassigned_Family	Unassigned_Genus	OTU_6136	Winter	15 cm +	3.4e-05	9.8e-05	4.9e-05	6.7e-05	Hillslope	1.53	-1	0.46	2.17	1.66	0.31	0.014	0.049	0
Bacteria	Actinobacteria	Thermoleophilia	Gaiellales	Unassigned_Family	Unassigned_Genus	OTU_3920	Winter	15 cm +	0.000183	0.000333	0.000146	0.000218	Hillslope	0.86	-1.18	0.57	1.05	1.41	0.11	0.004	0.004	0
Bacteria	Actinobacteria	Thermoleophilia	Gaiellales	Unassigned_Family	Unassigned_Genus	OTU_16054	Winter	15 cm +	5e-06	3.5e-05	2.5e-05	6e-06	Hillslope	2.79	-0.49	-1.95	4.18	1.8	1.16	0.021	0.455	0
Bacteria	Actinobacteria	Thermoleophilia	Gaiellales	Unassigned_Family	Unassigned_Genus	OTU_716	Winter	15 cm +	0.000228	0.000539	0.000209	0.000283	Hillslope	1.24	-1.37	0.44	2.12	2.25	0.15	0.044	0.046	0
Bacteria	Actinobacteria	Thermoleophilia	Solirubrobacterales	YNPFFP1	Unassigned_Genus	OTU_13701	Winter	15 cm +	3.3e-05	5.6e-05	4.5e-05	5.6e-05	Hillslope	0.75	-0.33	0.33	0.82	0.56	0.19	0.001	0.054	0
Bacteria	Actinobacteria	Thermoleophilia	Solirubrobacterales	480-2	Unassigned_Genus	OTU_520	Winter	15 cm +	0.000264	0.000652	0.000252	0.000314	Hillslope	1.31	-1.37	0.32	1.45	1.56	0.28	0.001	0.003	0
Bacteria	Actinobacteria	Thermoleophilia	Solirubrobacterales	480-2	Unassigned_Genus	OTU_16078	Winter	15 cm +	1.8e-05	5.7e-05	2.1e-05	1.5e-05	Hillslope	1.69	-1.43	-0.54	1.72	1.31	1.73	0	0.001	0.285
Bacteria	Actinobacteria	Thermoleophilia	Solirubrobacterales	480-2	Unassigned_Genus	OTU_3462	Winter	15 cm +	5e-06	5.8e-05	1.6e-05	1e-06	Hillslope	3.52	-1.84	-3.93	5.34	3.56	3.08	0.022	0.1	0
Bacteria	Acidobacteria	Acidobacteria	Subgroup_4	Unknown_Family	Blastocatella	OTU_600	Winter	15 cm +	0.000326	0.00053	0.000254	0.000317	Hillslope	0.7	-1.06	0.32	0.63	0.93	0.49	0	0	0.014
Bacteria	Elusimicrobia	Elusimicrobia	Lineage_IIa	Unassigned_Family	Unassigned_Genus	OTU_2649	Winter	15 cm +	4.3e-05	7.1e-05	2.2e-05	3.4e-05	Hillslope	0.72	-1.71	0.63	0.45	1.66	1.65	0	0.001	0.175
Bacteria	Elusimicrobia	Elusimicrobia	Lineage_IIb	Unassigned_Family	Unassigned_Genus	OTU_2137	Winter	15 cm +	0.000148	0.000162	8e-05	6.6e-05	Hillslope	0.13	-1.02	-0.27	0.07	0.98	0.54	0	0.001	0.065
Bacteria	Acidobacteria	Acidobacteria	Subgroup_3	Unknown_Family	Candidatus_Solibacter	OTU_15270	Winter	15 cm +	0.000113	0.000174	0.000152	9.3e-05	Hillslope	0.62	-0.2	-0.71	0.04	0.19	0.49	0	0.001	0
Bacteria	Chloroflexi	JG30-KF-CM66	Unassigned_Order	Unassigned_Family	Unassigned_Genus	OTU_2624	Winter	15 cm +	1.9e-05	3.6e-05	1.4e-05	2.2e-05	Hillslope	0.94	-1.31	0.59	0.86	1.88	1.77	0	0.018	0.247
Bacteria	Chloroflexi	TK10	Unassigned_Order	Unassigned_Family	Unassigned_Genus	OTU_4658	Winter	15 cm +	1.4e-05	2.2e-05	8e-06	0	Hillslope	0.65	-1.51	-9.61	1.13	2.07	1.54	0.047	0.013	0
Bacteria	Chloroflexi	TK10	Unassigned_Order	Unassigned_Family	Unassigned_Genus	OTU_11565	Winter	15 cm +	2.8e-05	4.4e-05	4e-05	2.3e-05	Hillslope	0.65	-0.12	-0.78	1.14	0.72	0.7	0.049	0.702	0
Bacteria	Chloroflexi	Chloroflexia	Chloroflexales	Roseiflexaceae	Roseiflexus	OTU_3387	Winter	15 cm +	6.8e-05	8.1e-05	3.6e-05	3.8e-05	Hillslope	0.26	-1.18	0.08	0	1.1	0.89	0	0.001	0.826
Bacteria	Chloroflexi	Chloroflexia	Chloroflexales	Roseiflexaceae	Roseiflexus	OTU_622	Winter	15 cm +	0.000303	0.000398	0.000188	0.000198	Hillslope	0.4	-1.08	0.08	0.1	0.82	0.26	0	0	0.293
Bacteria	Chloroflexi	Anaerolineae	Anaerolineales	Anaerolineaceae	Unassigned_Genus	OTU_1694	Winter	15 cm +	1e-06	1.1e-05	1e-06	0	Hillslope	4.16	-3.18	-6.92	6.1	5.15	4.37	0.018	0.042	0
Bacteria	Chloroflexi	Anaerolineae	Anaerolineales	Anaerolineaceae	Unassigned_Genus	OTU_1383	Winter	15 cm +	6e-06	6e-05	2e-05	1e-06	Hillslope	3.32	-1.57	-4.21	5.05	3.26	2.24	0.023	0.13	0
Bacteria	Chloroflexi	KD4-96	Unassigned_Order	Unassigned_Family	Unassigned_Genus	OTU_11442	Winter	15 cm +	4e-06	9.9e-05	4e-06	0	Hillslope	4.7	-4.61	-8.66	6.63	6.58	5.81	0.013	0.018	0
Bacteria	Chloroflexi	KD4-96	Unassigned_Order	Unassigned_Family	Unassigned_Genus	OTU_15821	Winter	15 cm +	4.4e-05	0.000226	0.000134	5.3e-05	Hillslope	2.36	-0.75	-1.34	3.81	2.17	0.47	0.032	0.312	0
Bacteria	Chloroflexi	KD4-96	Unassigned_Order	Unassigned_Family	Unassigned_Genus	OTU_15190	Winter	15 cm +	0.000222	0.000394	0.0003	0.000377	Hillslope	0.83	-0.39	0.33	0.35	0.11	1.04	0	0	0.276
Bacteria	Chloroflexi	KD4-96	Unassigned_Order	Unassigned_Family	Unassigned_Genus	OTU_10359	Winter	15 cm +	9.8e-05	0.000309	0.000127	8.9e-05	Hillslope	1.65	-1.28	-0.52	2.61	2.23	0.45	0.029	0.062	0
Bacteria	Chloroflexi	KD4-96	Unassigned_Order	Unassigned_Family	Unassigned_Genus	OTU_138	Winter	15 cm +	0.003032	0.004004	0.00313	0.003707	Hillslope	0.4	-0.36	0.24	0.1	0.08	1.59	0	0	0.673
Bacteria	Chloroflexi	KD4-96	Unassigned_Order	Unassigned_Family	Unassigned_Genus	OTU_2067	Winter	15 cm +	6.1e-05	0.000336	0.000158	0.000101	Hillslope	2.45	-1.09	-0.65	3.44	2.02	0.37	0.013	0.083	0
Bacteria	Firmicutes	Clostridia	Clostridiales	Ruminococcaceae	Incertae_Sedis	OTU_5351	Winter	15 cm +	0	3e-06	1e-06	0	Hillslope	8.1	-1.18	-6.92	9.77	3.15	2.38	0.003	0.266	0
Bacteria	Firmicutes	Negativicutes	Selenomonadales	Veillonellaceae	Pelosinus	OTU_3376	Winter	15 cm +	2e-06	1.5e-05	2e-06	0	Hillslope	2.76	-2.96	-7.63	4.01	4.52	4.16	0.017	0.029	0
Bacteria	Firmicutes	Bacilli	Bacillales	Paenibacillaceae	Paenibacillus	OTU_7127	Winter	15 cm +	3e-06	1e-05	8e-06	1e-06	Hillslope	1.84	-0.35	-3.79	2.75	1.73	2.02	0.02	0.614	0
Bacteria	Candidate_division_WS3	Unassigned_Class	Unassigned_Order	Unassigned_Family	Unassigned_Genus	OTU_1611	Winter	15 cm +	4e-06	3.7e-05	2.5e-05	3e-06	Hillslope	3.16	-0.58	-2.84	4.65	1.96	1.65	0.018	0.406	0
Bacteria	Candidate_division_WS3	Unassigned_Class	Unassigned_Order	Unassigned_Family	Unassigned_Genus	OTU_680	Winter	15 cm +	1e-06	1.8e-05	4e-06	0	Hillslope	3.66	-2.28	-8.55	5.2	3.57	2.89	0.014	0.034	0
Bacteria	Bacteroidetes	Sphingobacteriia	Sphingobacteriales	env.OPS_17	Unassigned_Genus	OTU_3785	Winter	15 cm +	7e-06	2.4e-05	1.5e-05	2e-06	Hillslope	1.78	-0.64	-3.26	2.8	1.72	1.48	0.028	0.27	0
Bacteria	Bacteroidetes	Sphingobacteriia	Sphingobacteriales	Chitinophagaceae	Chitinophaga	OTU_11625	Winter	15 cm +	2.8e-05	8.4e-05	3e-05	1.4e-05	Hillslope	1.59	-1.5	-1.13	0.79	0.77	1.76	0	0	0.016
Bacteria	Bacteroidetes	Sphingobacteriia	Sphingobacteriales	Chitinophagaceae	Unassigned_Genus	OTU_16076	Winter	15 cm +	2e-05	4.7e-05	7e-06	2.6e-05	Hillslope	1.25	-2.8	1.94	1.16	3.37	3.23	0	0.004	0.024
Bacteria	Bacteroidetes	Sphingobacteriia	Sphingobacteriales	Chitinophagaceae	Flavihumibacter	OTU_969	Winter	15 cm +	3e-06	3.2e-05	8e-06	1e-06	Hillslope	3.41	-1.95	-3.86	4.28	3.21	3.45	0.005	0.046	0
Bacteria	Bacteroidetes	Sphingobacteriia	Sphingobacteriales	Chitinophagaceae	Unassigned_Genus	OTU_1914	Winter	15 cm +	0.000311	0.000386	0.000301	0.000204	Hillslope	0.31	-0.36	-0.56	0.16	0.36	0.35	0	0.001	0
Bacteria	Bacteroidetes	Sphingobacteriia	Sphingobacteriales	Chitinophagaceae	Unassigned_Genus	OTU_480	Winter	15 cm +	0	4.7e-05	9e-06	0	Hillslope	12.19	-2.38	-9.8	13.86	4.36	3.59	0.002	0.079	0
Bacteria	Bacteroidetes	Sphingobacteriia	Sphingobacteriales	Chitinophagaceae	Ferruginibacter	OTU_16693	Winter	15 cm +	1e-06	1.3e-05	9e-06	0	Hillslope	3.35	-0.51	-9.88	5.12	2.34	1.17	0.023	0.578	0
Bacteria	Bacteroidetes	Sphingobacteriia	Sphingobacteriales	Chitinophagaceae	Unassigned_Genus	OTU_2118	Winter	15 cm +	4.2e-05	8.1e-05	6.3e-05	2.5e-05	Hillslope	0.97	-0.37	-1.33	1.59	0.99	0	0.035	0.267	0
Bacteria	Bacteroidetes	Sphingobacteriia	Sphingobacteriales	Chitinophagaceae	Unassigned_Genus	OTU_438	Winter	15 cm +	0.000121	0.00017	0.000155	0.000103	Hillslope	0.49	-0.13	-0.6	0.21	0.5	0.94	0	0.48	0.016
Bacteria	Bacteroidetes	Cytophagia	Cytophagales	Flammeovirgaceae	Flexithrix	OTU_2215	Winter	15 cm +	3e-06	1.6e-05	1e-05	1e-06	Hillslope	2.46	-0.75	-3.2	3.99	2.19	2.02	0.033	0.318	0
Bacteria	Bacteroidetes	Cytophagia	Cytophagales	Cytophagaceae	Unassigned_Genus	OTU_13574	Winter	15 cm +	2e-06	3.8e-05	7e-06	0	Hillslope	4.6	-2.46	-9.45	6.55	4.32	3.29	0.014	0.065	0
Bacteria	Bacteroidetes	Cytophagia	Cytophagales	Cytophagaceae	Unassigned_Genus	OTU_2317	Winter	15 cm +	0	3.7e-05	2e-06	0	Hillslope	11.87	-4.23	-7.63	13.15	5.98	5.43	0.001	0.016	0
Bacteria	Bacteroidetes	Cytophagia	Cytophagales	Cytophagaceae	Ohtaekwangia	OTU_591	Winter	15 cm +	7e-06	0.00012	8.5e-05	1.4e-05	Hillslope	4.17	-0.49	-2.63	5.86	2.12	1.01	0.013	0.545	0
Bacteria	Armatimonadetes	Unassigned_Class	Unassigned_Order	Unassigned_Family	Unassigned_Genus	OTU_3103	Winter	15 cm +	8e-06	2.5e-05	2.1e-05	7e-06	Hillslope	1.74	-0.29	-1.58	2.81	1.29	1.16	0.032	0.56	0
Bacteria	Planctomycetes	OM190	Unassigned_Order	Unassigned_Family	Unassigned_Genus	OTU_7983	Winter	15 cm +	7e-06	4.7e-05	1.2e-05	1e-06	Hillslope	2.84	-2	-4.45	4.5	3.64	3.27	0.029	0.077	0
Bacteria	Planctomycetes	Planctomycetacia	Planctomycetales	Planctomycetaceae	Unassigned_Genus	OTU_3529	Winter	15 cm +	3.8e-05	6.6e-05	5e-06	1.8e-05	Hillslope	0.82	-3.77	1.87	0.67	5.05	5.08	0	0.01	0.194
Bacteria	Planctomycetes	Planctomycetacia	Planctomycetales	Planctomycetaceae	Unassigned_Genus	OTU_2016	Winter	15 cm +	2.3e-05	4.8e-05	2.7e-05	3.2e-05	Hillslope	1.09	-0.84	0.24	0.52	0.63	0.72	0	0	0.247
Bacteria	Planctomycetes	Planctomycetacia	Planctomycetales	Planctomycetaceae	Pirellula	OTU_3087	Winter	15 cm +	0	3e-06	2e-06	0	Hillslope	8.1	-0.64	-7.47	9.77	2.61	1.83	0.003	0.514	0
Bacteria	Planctomycetes	Phycisphaerae	WD2101_soil_group	Unassigned_Family	Unassigned_Genus	OTU_2774	Winter	15 cm +	1.6e-05	3.1e-05	1.7e-05	2e-06	Hillslope	0.96	-0.81	-2.97	1.67	1.66	1.79	0.048	0.124	0
Bacteria	Planctomycetes	Phycisphaerae	CCM11a	Unassigned_Family	Unassigned_Genus	OTU_1276	Winter	15 cm +	3e-06	4.1e-05	7e-06	0	Hillslope	3.61	-2.59	-9.41	5.44	4.36	2.89	0.021	0.052	0
Bacteria	Planctomycetes	OM190	Unassigned_Order	Unassigned_Family	Unassigned_Genus	OTU_3604	Winter	15 cm +	1e-06	1.5e-05	1e-05	0	Hillslope	4.42	-0.62	-9.97	5.93	1.63	0.33	0.009	0.257	0
Bacteria	Verrucomicrobia	OPB35_soil_group	Unassigned_Order	Unassigned_Family	Unassigned_Genus	OTU_2637	Winter	15 cm +	0	0.000118	2e-06	0	Hillslope	13.52	-5.89	-7.63	15.19	7.86	7.09	0.001	0.01	0
Bacteria	Verrucomicrobia	OPB35_soil_group	Unassigned_Order	Unassigned_Family	Unassigned_Genus	OTU_14546	Winter	15 cm +	2e-06	1.9e-05	3e-06	0	Hillslope	3.44	-2.69	-8.21	5.25	4.52	3.33	0.023	0.052	0
Bacteria	Verrucomicrobia	OPB35_soil_group	Unassigned_Order	Unassigned_Family	Unassigned_Genus	OTU_248	Winter	15 cm +	0.001885	0.002186	0.001892	0.001704	Hillslope	0.21	-0.21	-0.15	0.19	0.27	0.65	0	0.007	0.464
Bacteria	Verrucomicrobia	Spartobacteria	Chthoniobacterales	Xiphinematobacteraceae	Candidatus_Xiphinematobacter	OTU_2033	Winter	15 cm +	1.8e-05	4.2e-05	3.1e-05	1.3e-05	Hillslope	1.21	-0.44	-1.27	1.8	1.27	1.19	0.02	0.31	0
Bacteria	Verrucomicrobia	Spartobacteria	Chthoniobacterales	FukuN18_freshwater_group	Unassigned_Genus	OTU_3815	Winter	15 cm +	0	1.1e-05	2e-06	0	Hillslope	5.61	-2.58	-7.49	7.54	4.55	3.78	0.009	0.066	0
Bacteria	Verrucomicrobia	Spartobacteria	Chthoniobacterales	DA101_soil_group	Unassigned_Genus	OTU_4958	Winter	15 cm +	0.000337	0.000826	0.000275	0.000529	Hillslope	1.29	-1.59	0.94	1.76	2.05	0.03	0.01	0.007	0
Bacteria	Verrucomicrobia	Spartobacteria	Chthoniobacterales	DA101_soil_group	Unassigned_Genus	OTU_11467	Winter	15 cm +	0.000258	0.00068	0.000185	0.00039	Hillslope	1.4	-1.88	1.08	1.67	2.16	0.88	0.003	0.003	0
Bacteria	Verrucomicrobia	Spartobacteria	Chthoniobacterales	DA101_soil_group	Unassigned_Genus	OTU_9015	Winter	15 cm +	3.9e-05	0.000139	9.7e-05	4.5e-05	Hillslope	1.83	-0.52	-1.1	2.74	1.47	0.24	0.02	0.298	0
Bacteria	Acidobacteria	Subgroup_26	Unassigned_Order	Unassigned_Family	Unassigned_Genus	OTU_8420	Winter	15 cm +	5e-06	6.8e-05	2.4e-05	1e-06	Hillslope	3.87	-1.5	-5.41	5.63	3.26	2.81	0.017	0.152	0
Bacteria	Gemmatimonadetes	Gemmatimonadetes	Gemmatimonadales	Gemmatimonadaceae	Unassigned_Genus	OTU_1751	Winter	15 cm +	2e-06	2.2e-05	1e-05	0	Hillslope	3.45	-1.15	-9.95	5.27	3.12	2.35	0.023	0.274	0
Bacteria	Gemmatimonadetes	Gemmatimonadetes	Gemmatimonadales	Gemmatimonadaceae	Unassigned_Genus	OTU_15447	Winter	15 cm +	1e-05	2e-05	1.1e-05	6e-06	Hillslope	1.04	-0.89	-0.88	0.77	1.26	1.98	0	0.017	0.106
Bacteria	Gemmatimonadetes	Gemmatimonadetes	Gemmatimonadales	Gemmatimonadaceae	Unassigned_Genus	OTU_15511	Winter	15 cm +	5.2e-05	8e-05	5.9e-05	6.2e-05	Hillslope	0.62	-0.42	0.06	0.13	0.23	0.29	0	0	0.524
Bacteria	Gemmatimonadetes	Gemmatimonadetes	Gemmatimonadales	Gemmatimonadaceae	Unassigned_Genus	OTU_15242	Winter	15 cm +	0.00087	0.001158	0.000982	0.001075	Hillslope	0.41	-0.24	0.13	0.29	0.14	1.31	0	0	0.804
Bacteria	Gemmatimonadetes	Gemmatimonadetes	Gemmatimonadales	Gemmatimonadaceae	Gemmatimonas	OTU_4360	Winter	15 cm +	1.3e-05	7.6e-05	4.7e-05	2e-05	Hillslope	2.53	-0.7	-1.24	3.81	1.94	0.79	0.021	0.286	0
Bacteria	Gemmatimonadetes	Gemmatimonadetes	Gemmatimonadales	Gemmatimonadaceae	Unassigned_Genus	OTU_3907	Winter	15 cm +	2.2e-05	0.000103	6.6e-05	9e-06	Hillslope	2.25	-0.63	-2.94	3.14	1.39	1.34	0.012	0.159	0
Bacteria	Proteobacteria	Deltaproteobacteria	GR-WP33-30	Unassigned_Family	Unassigned_Genus	OTU_4402	Winter	15 cm +	8e-06	4.3e-05	2.2e-05	4e-06	Hillslope	2.45	-1.01	-2.44	4.12	2.64	2.09	0.04	0.253	0
Bacteria	Proteobacteria	Deltaproteobacteria	GR-WP33-30	Unassigned_Family	Unassigned_Genus	OTU_3667	Winter	15 cm +	1.7e-05	8.1e-05	6.5e-05	1.6e-05	Hillslope	2.27	-0.32	-2.05	3.8	1.88	0.61	0.039	0.693	0
Bacteria	Nitrospirae	Nitrospira	Nitrospirales	0319-6A21	Unassigned_Genus	OTU_1024	Winter	15 cm +	4.3e-05	0.000157	0.000117	8e-05	Hillslope	1.86	-0.42	-0.56	3.18	1.74	0.17	0.044	0.523	0
Bacteria	Acidobacteria	Acidobacteria	Subgroup_17	Unassigned_Family	Unassigned_Genus	OTU_1657	Winter	15 cm +	5.5e-05	0.000132	9.8e-05	6.8e-05	Hillslope	1.26	-0.43	-0.53	2.11	1.29	0.13	0.039	0.332	0
Bacteria	Acidobacteria	Acidobacteria	Subgroup_17	Unassigned_Family	Unassigned_Genus	OTU_10107	Winter	15 cm +	1e-06	8e-06	1e-06	0	Hillslope	4.02	-2.76	-6.92	5.96	4.73	3.96	0.019	0.057	0
Bacteria	Acidobacteria	Acidobacteria	Subgroup_25	Unassigned_Family	Unassigned_Genus	OTU_2859	Winter	15 cm +	8e-06	6.3e-05	1.2e-05	0	Hillslope	2.92	-2.4	-10.22	4.62	4.11	2.06	0.029	0.057	0
Bacteria	Acidobacteria	Acidobacteria	Subgroup_5	Unassigned_Family	Unassigned_Genus	OTU_17477	Winter	15 cm +	3e-06	1.1e-05	7e-06	0	Hillslope	2.02	-0.57	-9.52	3.28	1.94	0.89	0.033	0.41	0
Bacteria	Acidobacteria	Acidobacteria	Subgroup_6	Unassigned_Family	Unassigned_Genus	OTU_16311	Winter	15 cm +	3.4e-05	4.6e-05	2.5e-05	1.7e-05	Hillslope	0.47	-0.88	-0.57	0.45	1.09	0.96	0	0.005	0.026
Bacteria	Acidobacteria	Acidobacteria	Subgroup_6	Unassigned_Family	Unassigned_Genus	OTU_11731	Winter	15 cm +	0.000105	0.000127	7.2e-05	6.5e-05	Hillslope	0.27	-0.82	-0.14	0.04	0.67	0.43	0	0	0.261
Bacteria	Acidobacteria	Acidobacteria	Subgroup_6	Unassigned_Family	Unassigned_Genus	OTU_11551	Winter	15 cm +	0.000319	0.000766	0.000411	0.000363	Hillslope	1.26	-0.9	-0.18	2.15	1.81	0.13	0.043	0.115	0
Bacteria	Acidobacteria	Acidobacteria	Subgroup_6	Unassigned_Family	Unassigned_Genus	OTU_13041	Winter	15 cm +	2e-05	4.3e-05	3.1e-05	2.5e-05	Hillslope	1.12	-0.45	-0.3	0.59	0.27	0.63	0	0	0.081
Bacteria	Acidobacteria	Acidobacteria	Subgroup_6	Unassigned_Family	Unassigned_Genus	OTU_6474	Winter	15 cm +	5.4e-05	9.8e-05	8.8e-05	9.5e-05	Hillslope	0.86	-0.15	0.1	0.13	0.21	0.47	0	0.015	0.509
Bacteria	Acidobacteria	Acidobacteria	Subgroup_6	Unassigned_Family	Unassigned_Genus	OTU_4043	Winter	15 cm +	0.000367	0.00045	0.000357	0.000323	Hillslope	0.29	-0.33	-0.15	0.01	0.01	0.83	0	0	0.593
Bacteria	Acidobacteria	Acidobacteria	Subgroup_6	Unassigned_Family	Unassigned_Genus	OTU_11764	Winter	15 cm +	4.7e-05	8.3e-05	4.5e-05	2.5e-05	Hillslope	0.81	-0.88	-0.86	0.72	0.92	0.89	0	0.001	0
Bacteria	Acidobacteria	Acidobacteria	Subgroup_6	Unassigned_Family	Unassigned_Genus	OTU_11735	Winter	15 cm +	2.5e-05	4.1e-05	1.2e-05	1.9e-05	Hillslope	0.71	-1.77	0.63	0.05	2.24	2.56	0	0.006	0.427
Bacteria	Acidobacteria	Acidobacteria	Subgroup_6	Unassigned_Family	Unassigned_Genus	OTU_14145	Winter	15 cm +	0	5e-06	2e-06	0	Hillslope	9.1	-1.61	-7.49	10.77	3.58	2.81	0.003	0.163	0
Bacteria	Acidobacteria	Acidobacteria	Subgroup_6	Unassigned_Family	Unassigned_Genus	OTU_213	Winter	15 cm +	0.000481	0.000569	0.000472	0.000369	Hillslope	0.24	-0.27	-0.36	0.2	0.29	0.77	0	0.002	0.087
Bacteria	Acidobacteria	Subgroup_22	Unassigned_Order	Unassigned_Family	Unassigned_Genus	OTU_34	Winter	15 cm +	6e-06	2e-05	7e-06	1e-06	Hillslope	1.76	-1.52	-3.75	2.54	2.63	2.93	0.016	0.06	0
Bacteria	Acidobacteria	Subgroup_22	Unassigned_Order	Unassigned_Family	Unassigned_Genus	OTU_58	Winter	15 cm +	0.000735	0.00321	0.00094	0.000468	Hillslope	2.13	-1.77	-1.01	3.72	3.37	0.47	0.048	0.094	0
Bacteria	Proteobacteria	Deltaproteobacteria	Myxococcales	0319-6G20	Unassigned_Genus	OTU_4491	Winter	15 cm +	1e-06	9e-06	6e-06	1e-06	Hillslope	4.2	-0.72	-3.41	6.14	2.56	2.18	0.017	0.437	0
Bacteria	Proteobacteria	Gammaproteobacteria	Xanthomonadales	Solimonadaceae	Unassigned_Genus	OTU_2719	Winter	15 cm +	2e-06	8.8e-05	1.2e-05	0	Hillslope	5.47	-2.92	-10.18	7.26	4.7	3.34	0.008	0.04	0
Bacteria	Proteobacteria	Betaproteobacteria	Burkholderiales	Comamonadaceae	Rhizobacter	OTU_2969	Winter	15 cm +	4e-06	5.2e-05	2.9e-05	9e-06	Hillslope	3.58	-0.83	-1.76	5.11	2.39	1.45	0.015	0.309	0
Bacteria	Proteobacteria	Betaproteobacteria	Burkholderiales	Comamonadaceae	Unassigned_Genus	OTU_11315	Winter	15 cm +	0	3e-06	2e-06	0	Hillslope	8.1	-0.44	-7.66	9.77	2.41	1.64	0.003	0.662	0
Bacteria	Proteobacteria	Betaproteobacteria	Nitrosomonadales	Nitrosomonadaceae	Unassigned_Genus	OTU_890	Winter	15 cm +	0.00027	0.000406	0.000315	0.000233	Hillslope	0.59	-0.36	-0.44	0.23	0.1	0.22	0	0	0
Bacteria	Proteobacteria	Betaproteobacteria	Nitrosomonadales	Nitrosomonadaceae	Unassigned_Genus	OTU_268	Winter	15 cm +	0.000406	0.00056	0.00043	0.000375	Hillslope	0.46	-0.38	-0.2	0.13	0.12	1.01	0	0	0.548
Bacteria	Proteobacteria	Betaproteobacteria	Nitrosomonadales	Nitrosomonadaceae	Unassigned_Genus	OTU_6879	Winter	15 cm +	1.3e-05	0.000131	0.0001	2.3e-05	Hillslope	3.32	-0.39	-2.09	4.96	2.03	0.61	0.02	0.64	0
Bacteria	Proteobacteria	Gammaproteobacteria	Legionellales	Coxiellaceae	Aquicella	OTU_4072	Winter	15 cm +	1e-06	2.5e-05	0	7e-06	Hillslope	4.82	-11.29	9.39	5.61	10.56	12.44	0.002	0.001	0.004
Bacteria	Proteobacteria	Gammaproteobacteria	Xanthomonadales	Unassigned_Family	Unassigned_Genus	OTU_18532	Winter	15 cm +	0	5e-06	3e-06	1e-06	Hillslope	3.6	-0.87	-2.39	5.54	2.7	2.3	0.024	0.353	0
Bacteria	Proteobacteria	Gammaproteobacteria	Xanthomonadales	Xanthomonadales_Incertae_Sedis	Steroidobacter	OTU_1698	Winter	15 cm +	4.6e-05	0.00011	8.5e-05	5.1e-05	Hillslope	1.27	-0.37	-0.75	1.41	0.75	0.56	0.001	0.119	0
Bacteria	Proteobacteria	Deltaproteobacteria	Myxococcales	Unassigned_Family	Unassigned_Genus	OTU_1976	Winter	15 cm +	0	4.9e-05	2e-06	0	Hillslope	12.27	-4.78	-7.49	13.94	6.75	5.98	0.002	0.016	0
Bacteria	Proteobacteria	Deltaproteobacteria	Myxococcales	Haliangiaceae	Haliangium	OTU_12741	Winter	15 cm +	1.4e-05	3.1e-05	1.2e-05	1.3e-05	Hillslope	1.13	-1.36	0.12	1.09	1.85	2.08	0	0.012	0.897
Bacteria	Proteobacteria	Deltaproteobacteria	Myxococcales	Haliangiaceae	Haliangium	OTU_122	Winter	15 cm +	0.001609	0.002078	0.001365	0.001322	Hillslope	0.37	-0.61	-0.05	0.33	0.59	0.56	0	0.001	0.827
Bacteria	Proteobacteria	Deltaproteobacteria	Myxococcales	Haliangiaceae	Haliangium	OTU_6937	Winter	15 cm +	2e-06	5e-06	4e-06	1e-06	Hillslope	1.67	-0.5	-2.75	2.84	2.06	2.17	0.042	0.52	0
Bacteria	Proteobacteria	Deltaproteobacteria	Myxococcales	Haliangiaceae	Haliangium	OTU_1346	Winter	15 cm +	0	0.000178	5e-06	0	Hillslope	14.12	-5.17	-8.95	15.79	7	5.84	0.001	0.012	0
Bacteria	Proteobacteria	Deltaproteobacteria	Myxococcales	Haliangiaceae	Haliangium	OTU_479	Winter	15 cm +	0.000138	0.000237	0.000217	0.000154	Hillslope	0.78	-0.13	-0.5	0.25	0.49	0.61	0	0.469	0.002
Bacteria	Proteobacteria	Deltaproteobacteria	Myxococcales	Haliangiaceae	Haliangium	OTU_1900	Winter	15 cm +	1.9e-05	0.000107	8.7e-05	4e-05	Hillslope	2.49	-0.3	-1.14	2.7	0.69	0.48	0.001	0.18	0
Bacteria	Proteobacteria	Deltaproteobacteria	Myxococcales	Haliangiaceae	Haliangium	OTU_374	Winter	15 cm +	0.00015	0.000182	0.000149	0.00012	Hillslope	0.28	-0.29	-0.3	0.42	0.49	0.12	0.021	0.053	0
Bacteria	Proteobacteria	Deltaproteobacteria	Myxococcales	0319-6G20	Unassigned_Genus	OTU_7691	Winter	15 cm +	1e-06	7e-06	5e-06	0	Hillslope	2.95	-0.48	-9.01	4.8	2.24	0.68	0.034	0.587	0
Bacteria	Proteobacteria	Alphaproteobacteria	Rhodospirillales	Acetobacteraceae	Unassigned_Genus	OTU_408	Winter	15 cm +	3.7e-05	7.6e-05	5.4e-05	3.5e-05	Hillslope	1.05	-0.5	-0.63	1.53	1.02	0.42	0.017	0.122	0
Bacteria	Proteobacteria	Alphaproteobacteria	Rhodospirillales	Acetobacteraceae	Acidiphilium	OTU_3125	Winter	15 cm +	1e-06	5e-06	5e-06	2e-06	Hillslope	2.42	-0.15	-1.49	4.23	1.99	1.34	0.049	0.948	0
Bacteria	Proteobacteria	Alphaproteobacteria	Rhodospirillales	DA111	Unassigned_Genus	OTU_13190	Winter	15 cm +	9e-06	1.7e-05	2e-06	4e-06	Hillslope	0.92	-3.27	1.25	0.86	4.54	4.73	0	0.014	0.384
Bacteria	Proteobacteria	Alphaproteobacteria	Rhizobiales	KF-JG30-B3	Unassigned_Genus	OTU_18550	Winter	15 cm +	0	5e-06	2e-06	0	Hillslope	9.07	-1.58	-7.49	10.74	3.55	2.78	0.003	0.168	0
Bacteria	Proteobacteria	Alphaproteobacteria	Rhizobiales	A0839	Unassigned_Genus	OTU_1833	Winter	15 cm +	4e-06	0.000118	7e-06	0	Hillslope	5	-4.13	-9.39	6.87	5.95	4.74	0.011	0.019	0
Bacteria	Proteobacteria	Alphaproteobacteria	Rhizobiales	JG34-KF-361	Unassigned_Genus	OTU_1369	Winter	15 cm +	9.8e-05	0.000119	9.3e-05	9.8e-05	Hillslope	0.29	-0.36	0.08	0.19	0.29	0.48	0	0	0.63
Bacteria	Proteobacteria	Alphaproteobacteria	Caulobacterales	Caulobacteraceae	Phenylobacterium	OTU_1993	Winter	15 cm +	1.2e-05	1.8e-05	1.2e-05	1.7e-05	Hillslope	0.61	-0.59	0.5	0.59	1.12	1.08	0	0.093	0.091
Bacteria	Proteobacteria	Alphaproteobacteria	Rhizobiales	Rhizobiaceae	Kaistia	OTU_3092	Winter	15 cm +	2e-06	2.5e-05	1.5e-05	2e-06	Hillslope	3.62	-0.69	-3.19	5.48	2.51	1.83	0.022	0.45	0
Bacteria	Proteobacteria	Alphaproteobacteria	Rhizobiales	Bradyrhizobiaceae	Bradyrhizobium	OTU_10406	Winter	15 cm +	0.000217	0.000674	0.000443	0.000455	Hillslope	1.63	-0.6	0.04	1.3	0.39	0.36	0	0	0.775
Bacteria	Actinobacteria	Acidimicrobiia	Acidimicrobiales	Acidimicrobiaceae	CL500-29_marine_group	OTU_1144	Winter	15 cm +	1e-06	5e-06	2e-06	0	Hillslope	2.31	-1.45	-7.63	3.49	3.01	2.65	0.022	0.13	0
Bacteria	Actinobacteria	Acidimicrobiia	Acidimicrobiales	Acidimicrobiaceae	CL500-29_marine_group	OTU_6932	Winter	15 cm +	5e-06	1.8e-05	5e-06	0	Hillslope	2	-1.87	-8.95	3.06	3.19	2.55	0.024	0.056	0
Bacteria	Actinobacteria	Acidimicrobiia	Acidimicrobiales	Unassigned_Family	Unassigned_Genus	OTU_18872	Winter	15 cm +	8.3e-05	0.000129	0.000121	9.5e-05	Hillslope	0.63	-0.09	-0.35	0.6	0.21	0.61	0	0.188	0.032
Bacteria	Actinobacteria	Acidimicrobiia	Acidimicrobiales	Unassigned_Family	Unassigned_Genus	OTU_250	Winter	15 cm +	0.000565	0.001607	0.00084	0.000768	Hillslope	1.51	-0.94	-0.13	2.53	1.96	0.09	0.039	0.132	0
Bacteria	Actinobacteria	Actinobacteria	Micromonosporales	Micromonosporaceae	Asanoa	OTU_1558	Winter	15 cm +	0.000117	0.000368	0.000191	0.000274	Hillslope	1.65	-0.95	0.52	2.27	1.48	0.13	0.011	0.033	0
Bacteria	Actinobacteria	Actinobacteria	Micromonosporales	Micromonosporaceae	Asanoa	OTU_1979	Winter	15 cm +	1e-06	1.1e-05	5e-06	0	Hillslope	3.17	-1.04	-9.06	4.98	2.88	1.74	0.028	0.286	0
Bacteria	Actinobacteria	Actinobacteria	Micromonosporales	Micromonosporaceae	Unassigned_Genus	OTU_1492	Winter	15 cm +	0.00018	0.000251	0.000151	0.000149	Hillslope	0.48	-0.73	-0.02	0.74	1	0.01	0.025	0.013	0
Bacteria	Actinobacteria	Actinobacteria	Frankiales	Geodermatophilaceae	Modestobacter	OTU_9280	Winter	15 cm +	0	2e-06	2e-06	0	Hillslope	7.87	-0.2	-7.66	9.53	2.17	1.4	0.003	0.906	0
Bacteria	Actinobacteria	Actinobacteria	Frankiales	Nakamurellaceae	Nakamurella	OTU_7941	Winter	15 cm +	1.7e-05	3.4e-05	2.1e-05	2.3e-05	Hillslope	0.99	-0.68	0.13	0.69	0.49	0.73	0	0	0.601
Bacteria	Actinobacteria	MB-A2-108	Unassigned_Order	Unassigned_Family	Unassigned_Genus	OTU_3511	Winter	15 cm +	1.3e-05	4.3e-05	3e-05	6e-06	Hillslope	1.69	-0.54	-2.31	2.78	1.61	1.3	0.036	0.329	0
Bacteria	Actinobacteria	MB-A2-108	Unassigned_Order	Unassigned_Family	Unassigned_Genus	OTU_5648	Winter	15 cm +	2e-05	3.4e-05	2.4e-05	1.2e-05	Hillslope	0.79	-0.54	-0.93	1	0.91	0.91	0.005	0.052	0
Bacteria	Actinobacteria	MB-A2-108	Unassigned_Order	Unassigned_Family	Unassigned_Genus	OTU_17917	Winter	15 cm +	5e-06	1.5e-05	4e-06	0	Hillslope	1.56	-1.72	-8.8	2.69	3.1	2.5	0.046	0.073	0
Bacteria	Actinobacteria	Thermoleophilia	Gaiellales	Unassigned_Family	Unassigned_Genus	OTU_12252	Winter	15 cm +	7e-06	2.8e-05	9e-06	1.9e-05	Hillslope	2.11	-1.65	1.06	1.8	1.69	2.03	0	0.001	0.053
Bacteria	Actinobacteria	Thermoleophilia	Gaiellales	Unassigned_Family	Unassigned_Genus	OTU_976	Winter	15 cm +	7e-05	0.000283	0.000207	3.8e-05	Hillslope	2.01	-0.45	-2.43	3.2	1.73	0.6	0.03	0.48	0
Bacteria	Actinobacteria	Thermoleophilia	Gaiellales	Unassigned_Family	Unassigned_Genus	OTU_109	Winter	15 cm +	0.00291	0.00762	0.005587	0.003997	Hillslope	1.39	-0.45	-0.48	2.26	1.25	0.25	0.034	0.288	0
Bacteria	Actinobacteria	Thermoleophilia	Gaiellales	Unassigned_Family	Unassigned_Genus	OTU_16776	Winter	15 cm +	0.000104	0.000227	0.000135	0.00021	Hillslope	1.13	-0.75	0.63	1.73	1.35	0.25	0.024	0.073	0
Bacteria	Actinobacteria	Thermoleophilia	Gaiellales	Unassigned_Family	Unassigned_Genus	OTU_1498	Winter	15 cm +	1e-05	6.4e-05	3.6e-05	1.3e-05	Hillslope	2.63	-0.84	-1.5	3.64	1.78	1.43	0.011	0.14	0
Bacteria	Actinobacteria	Thermoleophilia	Gaiellales	Gaiellaceae	Gaiella	OTU_13580	Winter	15 cm +	0.000121	0.000282	0.000209	0.000232	Hillslope	1.22	-0.43	0.15	1.84	1.07	0.04	0.021	0.224	0
Bacteria	Actinobacteria	Thermoleophilia	Gaiellales	Unassigned_Family	Unassigned_Genus	OTU_12551	Winter	15 cm +	6.9e-05	0.000231	7.2e-05	0.000152	Hillslope	1.74	-1.69	1.08	2.65	2.61	0.6	0.023	0.031	0
Bacteria	Actinobacteria	Thermoleophilia	Gaiellales	Unassigned_Family	Unassigned_Genus	OTU_6136	Winter	15 cm +	3.4e-05	9.8e-05	4.9e-05	6.7e-05	Hillslope	1.53	-1	0.46	2.17	1.66	0.31	0.014	0.049	0
Bacteria	Actinobacteria	Thermoleophilia	Gaiellales	Unassigned_Family	Unassigned_Genus	OTU_3920	Winter	15 cm +	0.000183	0.000333	0.000146	0.000218	Hillslope	0.86	-1.18	0.57	1.05	1.41	0.11	0.004	0.004	0
Bacteria	Actinobacteria	Thermoleophilia	Gaiellales	Unassigned_Family	Unassigned_Genus	OTU_16054	Winter	15 cm +	5e-06	3.5e-05	2.5e-05	6e-06	Hillslope	2.79	-0.49	-1.95	4.18	1.8	1.16	0.021	0.455	0
Bacteria	Actinobacteria	Thermoleophilia	Gaiellales	Unassigned_Family	Unassigned_Genus	OTU_716	Winter	15 cm +	0.000228	0.000539	0.000209	0.000283	Hillslope	1.24	-1.37	0.44	2.12	2.25	0.15	0.044	0.046	0
Bacteria	Actinobacteria	Thermoleophilia	Solirubrobacterales	YNPFFP1	Unassigned_Genus	OTU_13701	Winter	15 cm +	3.3e-05	5.6e-05	4.5e-05	5.6e-05	Hillslope	0.75	-0.33	0.33	0.82	0.56	0.19	0.001	0.054	0
Bacteria	Actinobacteria	Thermoleophilia	Solirubrobacterales	480-2	Unassigned_Genus	OTU_520	Winter	15 cm +	0.000264	0.000652	0.000252	0.000314	Hillslope	1.31	-1.37	0.32	1.45	1.56	0.28	0.001	0.003	0
Bacteria	Actinobacteria	Thermoleophilia	Solirubrobacterales	480-2	Unassigned_Genus	OTU_16078	Winter	15 cm +	1.8e-05	5.7e-05	2.1e-05	1.5e-05	Hillslope	1.69	-1.43	-0.54	1.72	1.31	1.73	0	0.001	0.285
Bacteria	Actinobacteria	Thermoleophilia	Solirubrobacterales	480-2	Unassigned_Genus	OTU_3462	Winter	15 cm +	5e-06	5.8e-05	1.6e-05	1e-06	Hillslope	3.52	-1.84	-3.93	5.34	3.56	3.08	0.022	0.1	0
Bacteria	Acidobacteria	Acidobacteria	Subgroup_4	Unknown_Family	Blastocatella	OTU_600	Winter	15 cm +	0.000326	0.00053	0.000254	0.000317	Hillslope	0.7	-1.06	0.32	0.63	0.93	0.49	0	0	0.014
Bacteria	Elusimicrobia	Elusimicrobia	Lineage_IIa	Unassigned_Family	Unassigned_Genus	OTU_2649	Winter	15 cm +	4.3e-05	7.1e-05	2.2e-05	3.4e-05	Hillslope	0.72	-1.71	0.63	0.45	1.66	1.65	0	0.001	0.175
Bacteria	Elusimicrobia	Elusimicrobia	Lineage_IIb	Unassigned_Family	Unassigned_Genus	OTU_2137	Winter	15 cm +	0.000148	0.000162	8e-05	6.6e-05	Hillslope	0.13	-1.02	-0.27	0.07	0.98	0.54	0	0.001	0.065
Bacteria	Acidobacteria	Acidobacteria	Subgroup_3	Unknown_Family	Candidatus_Solibacter	OTU_15270	Winter	15 cm +	0.000113	0.000174	0.000152	9.3e-05	Hillslope	0.62	-0.2	-0.71	0.04	0.19	0.49	0	0.001	0
Bacteria	Chloroflexi	JG30-KF-CM66	Unassigned_Order	Unassigned_Family	Unassigned_Genus	OTU_2624	Winter	15 cm +	1.9e-05	3.6e-05	1.4e-05	2.2e-05	Hillslope	0.94	-1.31	0.59	0.86	1.88	1.77	0	0.018	0.247
Bacteria	Chloroflexi	TK10	Unassigned_Order	Unassigned_Family	Unassigned_Genus	OTU_4658	Winter	15 cm +	1.4e-05	2.2e-05	8e-06	0	Hillslope	0.65	-1.51	-9.61	1.13	2.07	1.54	0.047	0.013	0
Bacteria	Chloroflexi	TK10	Unassigned_Order	Unassigned_Family	Unassigned_Genus	OTU_11565	Winter	15 cm +	2.8e-05	4.4e-05	4e-05	2.3e-05	Hillslope	0.65	-0.12	-0.78	1.14	0.72	0.7	0.049	0.702	0
Bacteria	Chloroflexi	Chloroflexia	Chloroflexales	Roseiflexaceae	Roseiflexus	OTU_3387	Winter	15 cm +	6.8e-05	8.1e-05	3.6e-05	3.8e-05	Hillslope	0.26	-1.18	0.08	0	1.1	0.89	0	0.001	0.826
Bacteria	Chloroflexi	Chloroflexia	Chloroflexales	Roseiflexaceae	Roseiflexus	OTU_622	Winter	15 cm +	0.000303	0.000398	0.000188	0.000198	Hillslope	0.4	-1.08	0.08	0.1	0.82	0.26	0	0	0.293
Bacteria	Chloroflexi	Anaerolineae	Anaerolineales	Anaerolineaceae	Unassigned_Genus	OTU_1694	Winter	15 cm +	1e-06	1.1e-05	1e-06	0	Hillslope	4.16	-3.18	-6.92	6.1	5.15	4.37	0.018	0.042	0
Bacteria	Chloroflexi	Anaerolineae	Anaerolineales	Anaerolineaceae	Unassigned_Genus	OTU_1383	Winter	15 cm +	6e-06	6e-05	2e-05	1e-06	Hillslope	3.32	-1.57	-4.21	5.05	3.26	2.24	0.023	0.13	0
Bacteria	Chloroflexi	KD4-96	Unassigned_Order	Unassigned_Family	Unassigned_Genus	OTU_11442	Winter	15 cm +	4e-06	9.9e-05	4e-06	0	Hillslope	4.7	-4.61	-8.66	6.63	6.58	5.81	0.013	0.018	0
Bacteria	Chloroflexi	KD4-96	Unassigned_Order	Unassigned_Family	Unassigned_Genus	OTU_15821	Winter	15 cm +	4.4e-05	0.000226	0.000134	5.3e-05	Hillslope	2.36	-0.75	-1.34	3.81	2.17	0.47	0.032	0.312	0
Bacteria	Chloroflexi	KD4-96	Unassigned_Order	Unassigned_Family	Unassigned_Genus	OTU_15190	Winter	15 cm +	0.000222	0.000394	0.0003	0.000377	Hillslope	0.83	-0.39	0.33	0.35	0.11	1.04	0	0	0.276
Bacteria	Chloroflexi	KD4-96	Unassigned_Order	Unassigned_Family	Unassigned_Genus	OTU_10359	Winter	15 cm +	9.8e-05	0.000309	0.000127	8.9e-05	Hillslope	1.65	-1.28	-0.52	2.61	2.23	0.45	0.029	0.062	0
Bacteria	Chloroflexi	KD4-96	Unassigned_Order	Unassigned_Family	Unassigned_Genus	OTU_138	Winter	15 cm +	0.003032	0.004004	0.00313	0.003707	Hillslope	0.4	-0.36	0.24	0.1	0.08	1.59	0	0	0.673
Bacteria	Chloroflexi	KD4-96	Unassigned_Order	Unassigned_Family	Unassigned_Genus	OTU_2067	Winter	15 cm +	6.1e-05	0.000336	0.000158	0.000101	Hillslope	2.45	-1.09	-0.65	3.44	2.02	0.37	0.013	0.083	0
Bacteria	Firmicutes	Clostridia	Clostridiales	Ruminococcaceae	Incertae_Sedis	OTU_5351	Winter	15 cm +	0	3e-06	1e-06	0	Hillslope	8.1	-1.18	-6.92	9.77	3.15	2.38	0.003	0.266	0
Bacteria	Firmicutes	Negativicutes	Selenomonadales	Veillonellaceae	Pelosinus	OTU_3376	Winter	15 cm +	2e-06	1.5e-05	2e-06	0	Hillslope	2.76	-2.96	-7.63	4.01	4.52	4.16	0.017	0.029	0
Bacteria	Firmicutes	Bacilli	Bacillales	Paenibacillaceae	Paenibacillus	OTU_7127	Winter	15 cm +	3e-06	1e-05	8e-06	1e-06	Hillslope	1.84	-0.35	-3.79	2.75	1.73	2.02	0.02	0.614	0
Bacteria	Candidate_division_WS3	Unassigned_Class	Unassigned_Order	Unassigned_Family	Unassigned_Genus	OTU_1611	Winter	15 cm +	4e-06	3.7e-05	2.5e-05	3e-06	Hillslope	3.16	-0.58	-2.84	4.65	1.96	1.65	0.018	0.406	0
Bacteria	Candidate_division_WS3	Unassigned_Class	Unassigned_Order	Unassigned_Family	Unassigned_Genus	OTU_680	Winter	15 cm +	1e-06	1.8e-05	4e-06	0	Hillslope	3.66	-2.28	-8.55	5.2	3.57	2.89	0.014	0.034	0
Bacteria	Bacteroidetes	Sphingobacteriia	Sphingobacteriales	NS11-12_marine_group	Unassigned_Genus	OTU_9849	Snowmelt	0 to 5 cm	2.5e-05	0	4.1e-05	2.3e-05	Hillslope	-11.27	12	-0.83	10.85	11.55	12.31	0	0.001	0.878
Bacteria	Bacteroidetes	Sphingobacteriia	Sphingobacteriales	NS11-12_marine_group	Unassigned_Genus	OTU_3221	Snowmelt	0 to 5 cm	7e-06	0	1.3e-05	2e-06	Hillslope	-9.47	10.36	-2.62	9.03	11.17	11.85	0	0.002	0.488
Bacteria	Bacteroidetes	Sphingobacteriia	Sphingobacteriales	Sphingobacteriaceae	Mucilaginibacter	OTU_4698	Snowmelt	0 to 5 cm	1.3e-05	0	0.000142	1.5e-05	Hillslope	-10.34	13.8	-3.24	10.27	14.73	15.02	0	0.002	0.502
Bacteria	Bacteroidetes	Sphingobacteriia	Sphingobacteriales	Saprospiraceae	Unassigned_Genus	OTU_3626	Snowmelt	0 to 5 cm	2.5e-05	0	8.9e-05	9e-06	Hillslope	-11.3	13.12	-3.25	11.04	13.23	14.04	0	0.001	0.462
Bacteria	Bacteroidetes	Sphingobacteriia	Sphingobacteriales	Saprospiraceae	Unassigned_Genus	OTU_134	Snowmelt	0 to 5 cm	0.000176	0	0.000217	5.9e-05	Hillslope	-14.11	14.41	-1.87	13.66	14.21	14.6	0	0.001	0.732
Bacteria	Bacteroidetes	Sphingobacteriia	Sphingobacteriales	Saprospiraceae	Unassigned_Genus	OTU_5708	Snowmelt	0 to 5 cm	9.3e-05	0	0.000225	5.3e-05	Hillslope	-13.18	14.46	-2.07	13.06	14.88	15.31	0	0.001	0.714
Bacteria	Bacteroidetes	Sphingobacteriia	Sphingobacteriales	Saprospiraceae	Unassigned_Genus	OTU_4748	Snowmelt	0 to 5 cm	1e-06	3e-06	2.5e-05	0	Hillslope	0.8	3.31	-11.29	2.74	5.28	4.51	0.325	0.038	0
Bacteria	Bacteroidetes	Sphingobacteriia	Sphingobacteriales	Chitinophagaceae	Unassigned_Genus	OTU_3543	Snowmelt	0 to 5 cm	2e-05	0	1.3e-05	5e-06	Hillslope	-10.95	10.36	-1.52	10.35	10.59	11.37	0	0.001	0.718
Bacteria	Bacteroidetes	Sphingobacteriia	Sphingobacteriales	PHOS-HE51	Unassigned_Genus	OTU_2546	Snowmelt	0 to 5 cm	1.9e-05	0	2.1e-05	8e-06	Hillslope	-10.89	11.05	-1.39	10.76	11.66	12.29	0	0.001	0.77
Bacteria	Bacteroidetes	Sphingobacteriia	Sphingobacteriales	KD3-93	Unassigned_Genus	OTU_2411	Snowmelt	0 to 5 cm	1.8e-05	0	0.000216	9.7e-05	Hillslope	-10.85	14.4	-1.15	10.77	14.36	14.66	0	0.001	0.854
Bacteria	Bacteroidetes	Sphingobacteriia	Sphingobacteriales	LiUU-11-161	Unassigned_Genus	OTU_17425	Snowmelt	0 to 5 cm	1.7e-05	0	3.8e-05	9e-06	Hillslope	-10.74	11.9	-2.07	9.98	12.06	12.61	0	0.001	0.637
Bacteria	Bacteroidetes	Sphingobacteriia	Sphingobacteriales	env.OPS_17	Unassigned_Genus	OTU_15226	Snowmelt	0 to 5 cm	8e-06	0	5e-06	3e-06	Hillslope	-9.61	8.94	-0.63	9.19	10.14	10.61	0	0.002	0.894
Bacteria	Bacteroidetes	Sphingobacteriia	Sphingobacteriales	env.OPS_17	Unassigned_Genus	OTU_645	Snowmelt	0 to 5 cm	0.000806	0.000306	0.000835	0.000496	Hillslope	-1.4	1.45	-0.75	2.24	2.32	0.53	0.031	0.039	0
Bacteria	Bacteroidetes	Sphingobacteriia	Sphingobacteriales	Chitinophagaceae	Unassigned_Genus	OTU_11013	Snowmelt	0 to 5 cm	1.8e-05	0	2.8e-05	1.5e-05	Hillslope	-10.79	11.45	-0.91	10.07	11.64	12.04	0	0.001	0.859
Bacteria	Bacteroidetes	Sphingobacteriia	Sphingobacteriales	Chitinophagaceae	Unassigned_Genus	OTU_1272	Snowmelt	0 to 5 cm	3.9e-05	0	2.3e-05	1.5e-05	Hillslope	-11.95	11.18	-0.65	10.77	11.23	11.52	0	0.001	0.9
Bacteria	Bacteroidetes	Sphingobacteriia	Sphingobacteriales	Chitinophagaceae	Unassigned_Genus	OTU_2197	Snowmelt	0 to 5 cm	8e-06	0	1.5e-05	2e-06	Hillslope	-9.72	10.55	-3	9.56	11.19	11.98	0	0.001	0.416
Bacteria	Bacteroidetes	Sphingobacteriia	Sphingobacteriales	Chitinophagaceae	Chitinophaga	OTU_2488	Snowmelt	0 to 5 cm	4.3e-05	0	5.6e-05	0	Hillslope	-12.06	12.45	-12.45	11.85	12.28	12.28	0	0.001	0
Bacteria	Bacteroidetes	Sphingobacteriia	Sphingobacteriales	Chitinophagaceae	Flavihumibacter	OTU_969	Snowmelt	0 to 5 cm	2.6e-05	0	1.7e-05	1.2e-05	Hillslope	-11.35	10.73	-0.53	10.95	11.44	11.68	0	0.002	0.922
Bacteria	Bacteroidetes	Sphingobacteriia	Sphingobacteriales	Chitinophagaceae	Unassigned_Genus	OTU_6707	Snowmelt	0 to 5 cm	3.6e-05	0	0.000133	3.3e-05	Hillslope	-11.82	13.7	-2.02	11.31	13.65	14.4	0	0.001	0.701
Bacteria	Bacteroidetes	Sphingobacteriia	Sphingobacteriales	Chitinophagaceae	Flavisolibacter	OTU_142	Snowmelt	0 to 5 cm	0.00364	0.001178	0.004812	0.002914	Hillslope	-1.63	2.03	-0.72	2.49	2.89	0.62	0.023	0.017	0
Bacteria	Bacteroidetes	Sphingobacteriia	Sphingobacteriales	Chitinophagaceae	Unassigned_Genus	OTU_5144	Snowmelt	0 to 5 cm	2.9e-05	0	4.9e-05	2.3e-05	Hillslope	-11.49	12.25	-1.08	10.61	12.63	12.85	0	0.001	0.841
Bacteria	Bacteroidetes	Sphingobacteriia	Sphingobacteriales	Chitinophagaceae	Unassigned_Genus	OTU_3980	Snowmelt	0 to 5 cm	2.2e-05	0	0.000108	8e-06	Hillslope	-11.11	13.39	-3.81	10.58	13.5	14.19	0	0.001	0.375
Bacteria	Bacteroidetes	Sphingobacteriia	Sphingobacteriales	Chitinophagaceae	Ferruginibacter	OTU_858	Snowmelt	0 to 5 cm	0.000469	0.000291	0.000643	0.000304	Hillslope	-0.69	1.15	-1.08	1.36	1.85	0.6	0.081	0.04	0
Bacteria	Bacteroidetes	Sphingobacteriia	Sphingobacteriales	Chitinophagaceae	Ferruginibacter	OTU_553	Snowmelt	0 to 5 cm	0.000212	0.000142	0.000284	0.000165	Hillslope	-0.58	1	-0.79	0.93	1.42	0.4	0.031	0.017	0
Bacteria	Bacteroidetes	Sphingobacteriia	Sphingobacteriales	Chitinophagaceae	Unassigned_Genus	OTU_2993	Snowmelt	0 to 5 cm	1.2e-05	0	4.4e-05	2e-06	Hillslope	-10.19	12.11	-4.33	9.98	12.46	13.45	0	0.001	0.267
Bacteria	Bacteroidetes	Sphingobacteriia	Sphingobacteriales	PHOS-HE51	Unassigned_Genus	OTU_3416	Snowmelt	0 to 5 cm	8e-06	0	3.2e-05	1.2e-05	Hillslope	-9.73	11.64	-1.36	9.3	11.7	12.23	0	0.001	0.775
Bacteria	Bacteroidetes	Sphingobacteriia	Sphingobacteriales	AKYH767	Unassigned_Genus	OTU_608	Snowmelt	0 to 5 cm	0.000233	9.6e-05	0.000389	0.000192	Hillslope	-1.28	2.02	-1.02	2.49	3.24	0.92	0.077	0.04	0
Bacteria	Bacteroidetes	Sphingobacteriia	Sphingobacteriales	AKYH767	Unassigned_Genus	OTU_358	Snowmelt	0 to 5 cm	1.4e-05	0	1e-05	3e-06	Hillslope	-10.45	9.92	-1.66	9.82	10.31	10.97	0	0.001	0.672
Bacteria	Bacteroidetes	Sphingobacteriia	Sphingobacteriales	NS11-12_marine_group	Unassigned_Genus	OTU_1011	Snowmelt	0 to 5 cm	0.000122	4.5e-05	0.000101	5.4e-05	Hillslope	-1.44	1.17	-0.92	1.7	1.46	0.35	0.003	0.006	0
Bacteria	Bacteroidetes	Flavobacteriia	Flavobacteriales	Flavobacteriaceae	Flavobacterium	OTU_3467	Snowmelt	0 to 5 cm	4.1e-05	0	4.2e-05	3.1e-05	Hillslope	-12.02	12.03	-0.43	11.37	12.16	12.49	0	0.001	0.943
Bacteria	Bacteroidetes	Cytophagia	Cytophagales	Cytophagaceae	Sporocytophaga	OTU_3689	Snowmelt	0 to 5 cm	7e-06	0	4e-05	3e-06	Hillslope	-9.53	11.96	-3.61	9.69	11.69	13.19	0	0.001	0.363
Bacteria	Bacteroidetes	Cytophagia	Cytophagales	Flammeovirgaceae	Flexithrix	OTU_2215	Snowmelt	0 to 5 cm	2.2e-05	0	3.1e-05	8e-06	Hillslope	-11.1	11.58	-1.94	9.52	11.48	12.28	0	0.001	0.653
Bacteria	Bacteroidetes	Cytophagia	Cytophagales	Cytophagaceae	Unassigned_Genus	OTU_5664	Snowmelt	0 to 5 cm	1.3e-05	0	4e-05	1.6e-05	Hillslope	-10.34	11.98	-1.36	10.09	11.76	12.3	0	0.001	0.776
Bacteria	Bacteroidetes	Cytophagia	Cytophagales	Cytophagaceae	Cytophaga	OTU_6046	Snowmelt	0 to 5 cm	3e-05	0	0.000102	4.5e-05	Hillslope	-11.54	13.31	-1.17	10.69	14.07	14.47	0	0.001	0.849
Bacteria	Bacteroidetes	Cytophagia	Cytophagales	Cytophagaceae	Unassigned_Genus	OTU_2244	Snowmelt	0 to 5 cm	5.6e-05	2.7e-05	0.000167	1.5e-05	Hillslope	-1.03	2.6	-3.52	2.25	3.8	2.98	0.116	0.021	0
Bacteria	Bacteroidetes	Cytophagia	Cytophagales	Cytophagaceae	Unassigned_Genus	OTU_3463	Snowmelt	0 to 5 cm	1e-05	0	2.6e-05	9e-06	Hillslope	-9.99	11.33	-1.51	9.79	12.15	12.42	0	0.002	0.749
Bacteria	Bacteroidetes	Cytophagia	Cytophagales	Cytophagaceae	Adhaeribacter	OTU_11741	Snowmelt	0 to 5 cm	5.2e-05	0	9.7e-05	4.6e-05	Hillslope	-12.35	13.25	-1.08	11.19	12.98	13.47	0	0.001	0.85
Bacteria	Candidate_division_BRC1	Unassigned_Class	Unassigned_Order	Unassigned_Family	Unassigned_Genus	OTU_1159	Snowmelt	0 to 5 cm	0.000175	8.1e-05	0.000251	0.000106	Hillslope	-1.11	1.63	-1.24	1.79	2.34	1.03	0.032	0.018	0
Bacteria	Candidate_division_BRC1	Unassigned_Class	Unassigned_Order	Unassigned_Family	Unassigned_Genus	OTU_5035	Snowmelt	0 to 5 cm	2.1e-05	0	2.7e-05	9e-06	Hillslope	-11.06	11.41	-1.54	10.25	10.82	11.75	0	0.001	0.725
Bacteria	Planctomycetes	OM190	Unassigned_Order	Unassigned_Family	Unassigned_Genus	OTU_4647	Snowmelt	0 to 5 cm	1.4e-05	0	4.5e-05	1.3e-05	Hillslope	-10.48	12.12	-1.74	10.34	11.82	12.69	0	0.001	0.709
Bacteria	Planctomycetes	vadinHA49	Unassigned_Order	Unassigned_Family	Unassigned_Genus	OTU_15142	Snowmelt	0 to 5 cm	8e-06	0	9e-06	8e-06	Hillslope	-9.67	9.76	-0.04	9.35	10.53	10.83	0	0.002	0.998
Bacteria	Planctomycetes	vadinHA49	Unassigned_Order	Unassigned_Family	Unassigned_Genus	OTU_3084	Snowmelt	0 to 5 cm	7e-06	0	5e-06	5e-06	Hillslope	-9.43	9.02	0.06	8.62	9.7	10.3	0	0.002	0.994
Bacteria	Planctomycetes	Planctomycetacia	Planctomycetales	Planctomycetaceae	Unassigned_Genus	OTU_5115	Snowmelt	0 to 5 cm	1.1e-05	0	1.7e-05	6e-06	Hillslope	-10.11	10.77	-1.57	9.45	11.28	11.81	0	0.001	0.72
Bacteria	Planctomycetes	Planctomycetacia	Planctomycetales	Planctomycetaceae	Unassigned_Genus	OTU_5310	Snowmelt	0 to 5 cm	9e-06	0	5e-06	1e-06	Hillslope	-9.8	8.94	-2.38	9.07	10.14	10.6	0	0.002	0.479
Bacteria	Planctomycetes	Planctomycetacia	Planctomycetales	Planctomycetaceae	Unassigned_Genus	OTU_5757	Snowmelt	0 to 5 cm	4e-06	0	1.3e-05	7e-06	Hillslope	-8.68	10.37	-0.88	8.56	11.17	11.57	0	0.002	0.859
Bacteria	Planctomycetes	Planctomycetacia	Planctomycetales	Planctomycetaceae	Unassigned_Genus	OTU_5540	Snowmelt	0 to 5 cm	8e-06	0	1.2e-05	6e-06	Hillslope	-9.6	10.2	-1.04	9.39	10.18	10.93	0	0.001	0.813
Bacteria	Planctomycetes	Planctomycetacia	Planctomycetales	Planctomycetaceae	Unassigned_Genus	OTU_5922	Snowmelt	0 to 5 cm	1.4e-05	0	2.6e-05	1.6e-05	Hillslope	-10.47	11.34	-0.69	9.64	11.29	11.81	0	0.001	0.896
Bacteria	Planctomycetes	Planctomycetacia	Planctomycetales	Planctomycetaceae	Unassigned_Genus	OTU_16823	Snowmelt	0 to 5 cm	9e-06	0	1.1e-05	7e-06	Hillslope	-9.77	10.06	-0.69	8.71	10.35	11	0	0.001	0.887
Bacteria	Planctomycetes	Planctomycetacia	Planctomycetales	Planctomycetaceae	Unassigned_Genus	OTU_5449	Snowmelt	0 to 5 cm	8e-06	0	2e-06	1e-06	Hillslope	-9.57	7.93	-1.37	9.4	9.13	9.6	0	0.003	0.693
Bacteria	Planctomycetes	Planctomycetacia	Planctomycetales	Planctomycetaceae	Unassigned_Genus	OTU_4864	Snowmelt	0 to 5 cm	1.1e-05	0	5e-06	3e-06	Hillslope	-10.08	8.94	-0.61	9.46	10.14	10.44	0	0.002	0.896
Bacteria	Planctomycetes	Planctomycetacia	Planctomycetales	Planctomycetaceae	Unassigned_Genus	OTU_15265	Snowmelt	0 to 5 cm	3e-06	0	3e-06	0	Hillslope	-8.26	8.39	-8.39	8.25	9.59	9.59	0	0.003	0.001
Bacteria	Planctomycetes	Planctomycetacia	Planctomycetales	Planctomycetaceae	Gemmata	OTU_13105	Snowmelt	0 to 5 cm	4e-06	0	2e-06	0	Hillslope	-8.59	7.54	-7.54	8.17	8.73	8.73	0	0.003	0.001
Bacteria	Planctomycetes	Planctomycetacia	Planctomycetales	Planctomycetaceae	Unassigned_Genus	OTU_6210	Snowmelt	0 to 5 cm	1.7e-05	0	2e-05	1.8e-05	Hillslope	-10.74	10.99	-0.21	9.84	11.25	11.46	0	0.001	0.972
Bacteria	Planctomycetes	Planctomycetacia	Planctomycetales	Planctomycetaceae	Unassigned_Genus	OTU_1335	Snowmelt	0 to 5 cm	3e-06	2e-06	1.5e-05	0	Hillslope	-0.74	3.08	-10.59	2.46	4.86	3.51	0.31	0.036	0
Bacteria	Planctomycetes	Planctomycetacia	Planctomycetales	Planctomycetaceae	Unassigned_Genus	OTU_17437	Snowmelt	0 to 5 cm	2.5e-05	0	2.7e-05	1.7e-05	Hillslope	-11.29	11.42	-0.69	10.63	11.06	11.74	0	0.001	0.895
Bacteria	Planctomycetes	Planctomycetacia	Planctomycetales	Planctomycetaceae	Unassigned_Genus	OTU_5663	Snowmelt	0 to 5 cm	1.7e-05	0	4.2e-05	2.4e-05	Hillslope	-10.71	12.04	-0.82	9.41	11.48	12.05	0	0.001	0.877
Bacteria	Planctomycetes	Planctomycetacia	Planctomycetales	Planctomycetaceae	Gemmata	OTU_4454	Snowmelt	0 to 5 cm	2.2e-05	0	8e-06	5e-06	Hillslope	-11.08	9.66	-0.77	10.71	10.58	10.84	0	0.002	0.87
Bacteria	Planctomycetes	Planctomycetacia	Planctomycetales	Planctomycetaceae	Gemmata	OTU_3737	Snowmelt	0 to 5 cm	1.3e-05	0	5.8e-05	1.5e-05	Hillslope	-10.36	12.49	-1.9	9.68	12.55	13.23	0	0.001	0.692
Bacteria	Planctomycetes	Planctomycetacia	Planctomycetales	Planctomycetaceae	Gemmata	OTU_3941	Snowmelt	0 to 5 cm	2.7e-05	0	1.9e-05	1.1e-05	Hillslope	-11.41	10.91	-0.8	10.7	10.7	11.17	0	0.001	0.869
Bacteria	Planctomycetes	Planctomycetacia	Planctomycetales	Planctomycetaceae	Gemmata	OTU_535	Snowmelt	0 to 5 cm	8e-06	0	7e-06	3e-06	Hillslope	-9.57	9.49	-1.45	8.91	9.8	10.82	0	0.001	0.717
Bacteria	Planctomycetes	Planctomycetacia	Planctomycetales	Planctomycetaceae	Gemmata	OTU_4451	Snowmelt	0 to 5 cm	8e-06	0	6e-06	5e-06	Hillslope	-9.63	9.19	-0.21	9.07	9.82	10.32	0	0.002	0.969
Bacteria	Planctomycetes	Planctomycetacia	Planctomycetales	Planctomycetaceae	Gemmata	OTU_1416	Snowmelt	0 to 5 cm	5.2e-05	0	0.0001	1.1e-05	Hillslope	-12.35	13.29	-3.23	11.85	13.53	13.97	0	0.001	0.462
Bacteria	Planctomycetes	Planctomycetacia	Planctomycetales	Planctomycetaceae	Planctomyces	OTU_2310	Snowmelt	0 to 5 cm	8.7e-05	0	0.000102	6e-05	Hillslope	-13.09	13.31	-0.77	12.18	12.19	12.99	0	0.001	0.894
Bacteria	Planctomycetes	Planctomycetacia	Planctomycetales	Planctomycetaceae	Planctomyces	OTU_3281	Snowmelt	0 to 5 cm	1.4e-05	0	5e-06	4e-06	Hillslope	-10.48	8.89	-0.24	9.92	9.64	10.05	0	0.002	0.963
Bacteria	Planctomycetes	Planctomycetacia	Planctomycetales	Planctomycetaceae	Planctomyces	OTU_6958	Snowmelt	0 to 5 cm	4e-06	0	7e-06	4e-06	Hillslope	-8.73	9.41	-0.72	8.55	10.61	10.88	0	0.002	0.881
Bacteria	Planctomycetes	Planctomycetacia	Planctomycetales	Planctomycetaceae	Planctomyces	OTU_6921	Snowmelt	0 to 5 cm	1e-05	0	5e-06	2e-06	Hillslope	-9.94	9.02	-1.19	9.14	9.7	10.46	0	0.002	0.769
Bacteria	Planctomycetes	Planctomycetacia	Planctomycetales	Planctomycetaceae	Unassigned_Genus	OTU_1283	Snowmelt	0 to 5 cm	0.000412	0.000177	0.000449	0.000321	Hillslope	-1.22	1.34	-0.48	1.87	2.01	0.43	0.024	0.025	0
Bacteria	Planctomycetes	Planctomycetacia	Planctomycetales	Planctomycetaceae	Unassigned_Genus	OTU_3833	Snowmelt	0 to 5 cm	2.1e-05	0	1.5e-05	1.8e-05	Hillslope	-11.02	10.52	0.28	9.77	10.62	10.94	0	0.001	0.96
Bacteria	Planctomycetes	Planctomycetacia	Planctomycetales	Planctomycetaceae	Unassigned_Genus	OTU_3544	Snowmelt	0 to 5 cm	1.7e-05	0	1.8e-05	1.7e-05	Hillslope	-10.72	10.8	-0.03	9.69	11.12	11.34	0	0.001	1
Bacteria	Planctomycetes	Planctomycetacia	Planctomycetales	Planctomycetaceae	Pirellula	OTU_2759	Snowmelt	0 to 5 cm	1e-05	0	1.2e-05	2e-06	Hillslope	-10.02	10.19	-2.25	9.61	10.43	11.13	0	0.001	0.537
Bacteria	Planctomycetes	Planctomycetacia	Planctomycetales	Planctomycetaceae	Unassigned_Genus	OTU_3987	Snowmelt	0 to 5 cm	1.3e-05	0	5e-06	3e-06	Hillslope	-10.33	8.9	-0.55	9.95	9.66	10.37	0	0.002	0.906
Bacteria	Planctomycetes	Planctomycetacia	Planctomycetales	Planctomycetaceae	Unassigned_Genus	OTU_1785	Snowmelt	0 to 5 cm	4.4e-05	0	3.2e-05	3.1e-05	Hillslope	-12.1	11.67	-0.09	10.89	10.95	11.73	0	0.001	0.991
Bacteria	Planctomycetes	Planctomycetacia	Planctomycetales	Planctomycetaceae	Unassigned_Genus	OTU_2130	Snowmelt	0 to 5 cm	0.000101	0	7.6e-05	5.8e-05	Hillslope	-13.3	12.9	-0.4	13.04	12.25	12.5	0	0.001	0.948
Bacteria	Planctomycetes	Planctomycetacia	Planctomycetales	Planctomycetaceae	Unassigned_Genus	OTU_8819	Snowmelt	0 to 5 cm	1.4e-05	0	5e-06	5e-06	Hillslope	-10.49	9.02	-0.15	9.81	9.7	10.01	0	0.002	0.978
Bacteria	Planctomycetes	Planctomycetacia	Planctomycetales	Planctomycetaceae	Unassigned_Genus	OTU_2849	Snowmelt	0 to 5 cm	4e-06	0	3e-06	2e-06	Hillslope	-8.65	8.39	-0.61	8.51	9.59	10.05	0	0.003	0.892
Bacteria	Planctomycetes	Planctomycetacia	Planctomycetales	Planctomycetaceae	Pir4_lineage	OTU_3547	Snowmelt	0 to 5 cm	9e-06	0	1.8e-05	6e-06	Hillslope	-9.8	10.78	-1.62	9.79	11.98	12.3	0	0.002	0.723
Bacteria	Planctomycetes	Planctomycetacia	Planctomycetales	Planctomycetaceae	Pir4_lineage	OTU_2258	Snowmelt	0 to 5 cm	0.000107	0	9.9e-05	4.8e-05	Hillslope	-13.38	13.27	-1.03	11.8	12.51	13.22	0	0.001	0.855
Bacteria	Planctomycetes	Planctomycetacia	Planctomycetales	Planctomycetaceae	Pirellula	OTU_3532	Snowmelt	0 to 5 cm	1.7e-05	0	6e-06	4e-06	Hillslope	-10.71	9.3	-0.5	10.02	10.15	10.43	0	0.002	0.917
Bacteria	Planctomycetes	Planctomycetacia	Planctomycetales	Planctomycetaceae	Pir4_lineage	OTU_2292	Snowmelt	0 to 5 cm	1.2e-05	0	7e-06	6e-06	Hillslope	-10.19	9.52	-0.18	9.92	10.23	10.65	0	0.002	0.974
Bacteria	Planctomycetes	Planctomycetacia	Planctomycetales	Planctomycetaceae	Pir4_lineage	OTU_7820	Snowmelt	0 to 5 cm	5e-06	0	1.2e-05	6e-06	Hillslope	-9.1	10.19	-0.94	9.09	10.82	11.32	0	0.001	0.843
Bacteria	Planctomycetes	Planctomycetacia	Planctomycetales	Planctomycetaceae	Pirellula	OTU_4607	Snowmelt	0 to 5 cm	2.9e-05	0	1e-05	7e-06	Hillslope	-11.48	9.91	-0.43	10.12	10.59	10.95	0	0.002	0.935
Bacteria	Planctomycetes	Planctomycetacia	Planctomycetales	Planctomycetaceae	Pirellula	OTU_1943	Snowmelt	0 to 5 cm	8.7e-05	0	8.2e-05	2.9e-05	Hillslope	-13.08	12.99	-1.52	12.57	12.78	13.3	0	0.001	0.768
Bacteria	Planctomycetes	Planctomycetacia	Planctomycetales	Planctomycetaceae	Pirellula	OTU_15531	Snowmelt	0 to 5 cm	1.2e-05	0	4e-06	4e-06	Hillslope	-10.22	8.75	-0.29	9.84	9.37	9.87	0	0.002	0.953
Bacteria	Planctomycetes	Planctomycetacia	Planctomycetales	Planctomycetaceae	Pirellula	OTU_5447	Snowmelt	0 to 5 cm	7e-06	0	1e-05	3e-06	Hillslope	-9.49	9.99	-1.68	9.12	10.97	11.55	0	0.002	0.687
Bacteria	Planctomycetes	Planctomycetacia	Planctomycetales	Planctomycetaceae	Pirellula	OTU_3326	Snowmelt	0 to 5 cm	9e-06	0	5e-06	0	Hillslope	-9.86	8.94	-8.94	9.52	10.14	10.14	0	0.002	0.001
Bacteria	Planctomycetes	Planctomycetacia	Planctomycetales	Planctomycetaceae	Unassigned_Genus	OTU_5831	Snowmelt	0 to 5 cm	1e-05	0	3.1e-05	2e-06	Hillslope	-9.9	11.59	-3.81	9.42	11.41	12.83	0	0.001	0.314
Bacteria	Planctomycetes	Phycisphaerae	Phycisphaerales	Phycisphaeraceae	CL500-3	OTU_4161	Snowmelt	0 to 5 cm	8e-06	0	1.3e-05	9e-06	Hillslope	-9.58	10.39	-0.63	9.39	10.38	11.09	0	0.001	0.899
Bacteria	Planctomycetes	Phycisphaerae	WD2101_soil_group	Unassigned_Family	Unassigned_Genus	OTU_5884	Snowmelt	0 to 5 cm	5e-06	0	1.6e-05	1e-06	Hillslope	-8.95	10.62	-4.06	8.9	11.47	12.12	0	0.002	0.245
Bacteria	Planctomycetes	Phycisphaerae	WD2101_soil_group	Unassigned_Family	Unassigned_Genus	OTU_344	Snowmelt	0 to 5 cm	0.000566	0.000245	0.000491	0.000339	Hillslope	-1.21	1	-0.54	1.49	1.35	0.2	0.004	0.011	0
Bacteria	Planctomycetes	Phycisphaerae	WD2101_soil_group	Unassigned_Family	Unassigned_Genus	OTU_1075	Snowmelt	0 to 5 cm	0.000517	0.000187	0.000407	0.000336	Hillslope	-1.47	1.12	-0.28	1.72	1.38	0.06	0.002	0.005	0
Bacteria	Planctomycetes	Phycisphaerae	WD2101_soil_group	Unassigned_Family	Unassigned_Genus	OTU_2736	Snowmelt	0 to 5 cm	0.000203	4.9e-05	0.000248	0.000108	Hillslope	-2.06	2.34	-1.2	2.84	3.13	1.13	0.011	0.01	0
Bacteria	Planctomycetes	Phycisphaerae	WD2101_soil_group	Unassigned_Family	Unassigned_Genus	OTU_4617	Snowmelt	0 to 5 cm	1.5e-05	0	1.6e-05	6e-06	Hillslope	-10.5	10.69	-1.53	10.09	11.25	11.68	0	0.001	0.725
Bacteria	Planctomycetes	Phycisphaerae	WD2101_soil_group	Unassigned_Family	Unassigned_Genus	OTU_10871	Snowmelt	0 to 5 cm	2.3e-05	0	4.5e-05	3e-06	Hillslope	-11.16	12.14	-3.9	9.7	11.64	13.34	0	0.001	0.323
Bacteria	Planctomycetes	Phycisphaerae	WD2101_soil_group	Unassigned_Family	Unassigned_Genus	OTU_1768	Snowmelt	0 to 5 cm	0.000318	0.000103	0.0003	0.000148	Hillslope	-1.62	1.54	-1.02	1.99	1.94	0.41	0.004	0.006	0
Bacteria	Planctomycetes	Phycisphaerae	WD2101_soil_group	Unassigned_Family	Unassigned_Genus	OTU_205	Snowmelt	0 to 5 cm	0.000795	0.000247	0.000725	0.000653	Hillslope	-1.68	1.55	-0.15	2.15	2.02	0.03	0.006	0.008	0
Bacteria	Planctomycetes	Phycisphaerae	WD2101_soil_group	Unassigned_Family	Unassigned_Genus	OTU_3374	Snowmelt	0 to 5 cm	4.8e-05	0	5.2e-05	3.7e-05	Hillslope	-12.24	12.35	-0.52	10.92	11.42	12.25	0	0.001	0.929
Bacteria	Planctomycetes	Phycisphaerae	WD2101_soil_group	Unassigned_Family	Unassigned_Genus	OTU_6460	Snowmelt	0 to 5 cm	1.7e-05	0	7e-06	2e-06	Hillslope	-10.7	9.44	-1.88	9.89	10.32	10.95	0	0.002	0.618
Bacteria	Planctomycetes	Phycisphaerae	CPla-3_termite_group	Unassigned_Family	Unassigned_Genus	OTU_9322	Snowmelt	0 to 5 cm	2.2e-05	0	2.9e-05	7e-06	Hillslope	-11.1	11.5	-2.14	10.91	11.93	12.25	0	0.001	0.609
Bacteria	Verrucomicrobia	OPB35_soil_group	Unassigned_Order	Unassigned_Family	Unassigned_Genus	OTU_5028	Snowmelt	0 to 5 cm	4e-06	2e-06	3.7e-05	0	Hillslope	-1.03	4.33	-11.84	2.88	6.16	5.04	0.222	0.017	0
Bacteria	Verrucomicrobia	OPB35_soil_group	Unassigned_Order	Unassigned_Family	Unassigned_Genus	OTU_1816	Snowmelt	0 to 5 cm	3.7e-05	0	2.5e-05	2e-05	Hillslope	-11.84	11.27	-0.27	11.39	11.14	11.73	0	0.001	0.965
Bacteria	Verrucomicrobia	OPB35_soil_group	Unassigned_Order	Unassigned_Family	Unassigned_Genus	OTU_1598	Snowmelt	0 to 5 cm	7e-06	0	7e-06	6e-06	Hillslope	-9.47	9.4	-0.18	9.4	10.18	10.67	0	0.002	0.974
Bacteria	Verrucomicrobia	OPB35_soil_group	Unassigned_Order	Unassigned_Family	Unassigned_Genus	OTU_9852	Snowmelt	0 to 5 cm	7e-06	0	1.8e-05	2e-06	Hillslope	-9.49	10.85	-2.91	8.99	11.26	11.87	0	0.001	0.429
Bacteria	Verrucomicrobia	OPB35_soil_group	Unassigned_Order	Unassigned_Family	Unassigned_Genus	OTU_11423	Snowmelt	0 to 5 cm	0.000108	0	8.6e-05	6.2e-05	Hillslope	-13.4	13.07	-0.48	11.95	12.91	13.11	0	0.001	0.94
Bacteria	Verrucomicrobia	OPB35_soil_group	Unassigned_Order	Unassigned_Family	Unassigned_Genus	OTU_12494	Snowmelt	0 to 5 cm	8e-06	0	1.1e-05	4e-06	Hillslope	-9.56	10.15	-1.41	9.42	10.41	11.47	0	0.001	0.746
Bacteria	Verrucomicrobia	OPB35_soil_group	Unassigned_Order	Unassigned_Family	Unassigned_Genus	OTU_6169	Snowmelt	0 to 5 cm	1.8e-05	0	2.5e-05	1.4e-05	Hillslope	-10.83	11.26	-0.85	10.8	11.72	12.1	0	0.001	0.872
Bacteria	Verrucomicrobia	OPB35_soil_group	Unassigned_Order	Unassigned_Family	Unassigned_Genus	OTU_582	Snowmelt	0 to 5 cm	7.6e-05	0	0.000174	5.8e-05	Hillslope	-12.9	14.09	-1.57	12.34	14.12	14.47	0	0.001	0.782
Bacteria	Verrucomicrobia	OPB35_soil_group	Unassigned_Order	Unassigned_Family	Unassigned_Genus	OTU_5797	Snowmelt	0 to 5 cm	1e-05	0	1e-05	4e-06	Hillslope	-10.03	9.94	-1.45	9.74	11.14	11.41	0	0.002	0.735
Bacteria	Verrucomicrobia	OPB35_soil_group	Unassigned_Order	Unassigned_Family	Unassigned_Genus	OTU_17949	Snowmelt	0 to 5 cm	2.4e-05	0	6.2e-05	1.6e-05	Hillslope	-11.24	12.59	-1.96	11.27	12.13	13.2	0	0.001	0.679
Bacteria	Verrucomicrobia	OPB35_soil_group	Unassigned_Order	Unassigned_Family	Unassigned_Genus	OTU_6138	Snowmelt	0 to 5 cm	5e-06	0	1.6e-05	2e-06	Hillslope	-9.05	10.65	-2.87	8.66	11.72	12.25	0	0.002	0.455
Bacteria	Verrucomicrobia	Spartobacteria	Chthoniobacterales	Chthoniobacteraceae	Chthoniobacter	OTU_1442	Snowmelt	0 to 5 cm	9.1e-05	0	5.9e-05	2.8e-05	Hillslope	-13.14	12.53	-1.07	12.08	13.02	13.19	0	0.001	0.848
Bacteria	Verrucomicrobia	Spartobacteria	Chthoniobacterales	Chthoniobacteraceae	Chthoniobacter	OTU_199	Snowmelt	0 to 5 cm	0.001472	0.000731	0.002018	0.000954	Hillslope	-1.01	1.47	-1.08	1.86	2.31	0.21	0.062	0.035	0
Bacteria	Verrucomicrobia	Spartobacteria	Chthoniobacterales	Chthoniobacteraceae	Chthoniobacter	OTU_88	Snowmelt	0 to 5 cm	0.005817	0.002642	0.007315	0.004599	Hillslope	-1.14	1.47	-0.67	1.72	2.08	0.36	0.021	0.016	0
Bacteria	Verrucomicrobia	Spartobacteria	Chthoniobacterales	Unassigned_Family	Unassigned_Genus	OTU_4104	Snowmelt	0 to 5 cm	1e-05	0	1.5e-05	0	Hillslope	-9.9	10.51	-10.51	9.61	10.77	10.77	0	0.001	0
Bacteria	Verrucomicrobia	Spartobacteria	Chthoniobacterales	Unassigned_Family	Unassigned_Genus	OTU_5666	Snowmelt	0 to 5 cm	1.1e-05	0	2.1e-05	1.1e-05	Hillslope	-10.11	11	-0.87	9.86	11.35	11.73	0	0.001	0.863
Bacteria	Verrucomicrobia	Spartobacteria	Chthoniobacterales	LD29	Unassigned_Genus	OTU_5789	Snowmelt	0 to 5 cm	1.3e-05	2.5e-05	7.4e-05	7e-06	Hillslope	0.91	1.56	-3.41	1.65	2.42	2.31	0.058	0.032	0
Bacteria	Verrucomicrobia	Verrucomicrobiae	Verrucomicrobiales	Verrucomicrobiaceae	Unassigned_Genus	OTU_5662	Snowmelt	0 to 5 cm	7e-06	0	1.6e-05	1.1e-05	Hillslope	-9.37	10.68	-0.63	8.78	11.16	11.48	0	0.001	0.903
Bacteria	Verrucomicrobia	Verrucomicrobiae	Verrucomicrobiales	Verrucomicrobiaceae	Unassigned_Genus	OTU_2398	Snowmelt	0 to 5 cm	2.8e-05	0	2.9e-05	2.1e-05	Hillslope	-11.45	11.49	-0.47	11	11.13	11.65	0	0.001	0.933
Bacteria	Verrucomicrobia	Verrucomicrobiae	Verrucomicrobiales	Verrucomicrobiaceae	Unassigned_Genus	OTU_5471	Snowmelt	0 to 5 cm	1.7e-05	0	7e-06	4e-06	Hillslope	-10.73	9.46	-0.81	9.97	10.07	10.55	0	0.001	0.857
Bacteria	Verrucomicrobia	Verrucomicrobiae	Verrucomicrobiales	Verrucomicrobiaceae	Verrucomicrobium	OTU_9478	Snowmelt	0 to 5 cm	1.5e-05	0	1.7e-05	1.3e-05	Hillslope	-10.52	10.71	-0.4	10.45	10.77	11.44	0	0.001	0.942
Bacteria	Verrucomicrobia	Verrucomicrobiae	Verrucomicrobiales	Verrucomicrobiaceae	Unassigned_Genus	OTU_6568	Snowmelt	0 to 5 cm	4e-06	0	2e-06	2e-06	Hillslope	-8.77	7.93	-0.69	8.49	9.13	9.6	0	0.003	0.868
Bacteria	Lentisphaerae	WCHB1-41	Unassigned_Order	Unassigned_Family	Unassigned_Genus	OTU_5674	Snowmelt	0 to 5 cm	6e-06	0	1e-05	1e-06	Hillslope	-9.12	9.94	-2.9	8.73	11.14	11.61	0	0.002	0.418
Bacteria	Verrucomicrobia	Opitutae	Opitutales	Opitutaceae	Opitutus	OTU_518	Snowmelt	0 to 5 cm	0.000905	0.000351	0.000934	0.000631	Hillslope	-1.37	1.41	-0.57	1.78	1.83	0.51	0.007	0.008	0
Bacteria	Verrucomicrobia	Opitutae	Opitutales	Opitutaceae	Opitutus	OTU_10702	Snowmelt	0 to 5 cm	4e-06	0	1.1e-05	0	Hillslope	-8.54	10.13	-10.13	8.5	10.99	10.99	0	0.002	0
Bacteria	Verrucomicrobia	Opitutae	Opitutales	Opitutaceae	Alterococcus	OTU_4381	Snowmelt	0 to 5 cm	6e-06	0	2e-06	0	Hillslope	-9.34	7.54	-7.54	9.02	8.73	8.73	0	0.003	0.001
Bacteria	Acidobacteria	Holophagae	Subgroup_10	Sva0725	Unassigned_Genus	OTU_2512	Snowmelt	0 to 5 cm	4.9e-05	0	0.000103	4.1e-05	Hillslope	-12.25	13.33	-1.34	11.42	12.87	13.47	0	0.001	0.804
Bacteria	Proteobacteria	Deltaproteobacteria	Desulfobacterales	Nitrospinaceae	Unassigned_Genus	OTU_4268	Snowmelt	0 to 5 cm	2.3e-05	0	2.8e-05	1.3e-05	Hillslope	-11.14	11.46	-1.15	11.77	11.23	11.81	0.001	0.001	0.809
Bacteria	Gemmatimonadetes	Gemmatimonadetes	Gemmatimonadales	Gemmatimonadaceae	Unassigned_Genus	OTU_5130	Snowmelt	0 to 5 cm	1.2e-05	0	7e-06	2e-06	Hillslope	-10.24	9.44	-2.19	9.94	10.32	10.95	0	0.002	0.543
Bacteria	Gemmatimonadetes	Gemmatimonadetes	Gemmatimonadales	Gemmatimonadaceae	Gemmatimonas	OTU_697	Snowmelt	0 to 5 cm	0.000637	0.000387	0.000693	0.000446	Hillslope	-0.72	0.84	-0.64	1.16	1.28	0.25	0.032	0.029	0
Bacteria	Gemmatimonadetes	Gemmatimonadetes	Gemmatimonadales	Gemmatimonadaceae	Gemmatimonas	OTU_12836	Snowmelt	0 to 5 cm	5.5e-05	0	4.6e-05	3.3e-05	Hillslope	-12.42	12.18	-0.48	11.48	12.06	12.48	0	0.001	0.937
Bacteria	Gemmatimonadetes	Gemmatimonadetes	Gemmatimonadales	Gemmatimonadaceae	Gemmatimonas	OTU_635	Snowmelt	0 to 5 cm	0.001652	0.000875	0.001564	0.001246	Hillslope	-0.92	0.84	-0.33	1.14	1.11	0.05	0.004	0.009	0
Bacteria	Gemmatimonadetes	Gemmatimonadetes	Gemmatimonadales	Gemmatimonadaceae	Gemmatimonas	OTU_78	Snowmelt	0 to 5 cm	0.003172	0.001299	0.005056	0.002819	Hillslope	-1.29	1.96	-0.84	2.07	2.75	0.8	0.031	0.015	0
Bacteria	Gemmatimonadetes	Gemmatimonadetes	Gemmatimonadales	Gemmatimonadaceae	Unassigned_Genus	OTU_4913	Snowmelt	0 to 5 cm	2.3e-05	0	2.1e-05	1.4e-05	Hillslope	-11.17	11.04	-0.58	11.04	10.87	11.58	0	0.001	0.913
Bacteria	Gemmatimonadetes	Gemmatimonadetes	Gemmatimonadales	Gemmatimonadaceae	Unassigned_Genus	OTU_2972	Snowmelt	0 to 5 cm	2.7e-05	0	7.7e-05	1.9e-05	Hillslope	-11.41	12.91	-2	11.71	12.48	13.69	0	0.001	0.685
Bacteria	Gemmatimonadetes	Gemmatimonadetes	Gemmatimonadales	Gemmatimonadaceae	Unassigned_Genus	OTU_4042	Snowmelt	0 to 5 cm	1e-05	0	1.7e-05	7e-06	Hillslope	-9.91	10.71	-1.35	9.81	11.52	12.2	0	0.002	0.776
Bacteria	Gemmatimonadetes	Gemmatimonadetes	S0134_terrestrial_group	Unassigned_Family	Unassigned_Genus	OTU_2150	Snowmelt	0 to 5 cm	2.8e-05	0	9.5e-05	5e-06	Hillslope	-11.43	13.21	-4.3	11.18	13.6	14.2	0	0.001	0.303
Bacteria	Gemmatimonadetes	Gemmatimonadetes	S0134_terrestrial_group	Unassigned_Family	Unassigned_Genus	OTU_1707	Snowmelt	0 to 5 cm	0.000102	6.6e-05	0.000328	5.1e-05	Hillslope	-0.63	2.31	-2.68	1.97	3.64	2.06	0.278	0.035	0
Bacteria	Gemmatimonadetes	Gemmatimonadetes	BD2-11_terrestrial_group	Unassigned_Family	Unassigned_Genus	OTU_2627	Snowmelt	0 to 5 cm	2.4e-05	0	1.9e-05	1.6e-05	Hillslope	-11.22	10.92	-0.32	9.86	10.83	11.54	0	0.001	0.956
Bacteria	Gemmatimonadetes	Gemmatimonadetes	AT425-EubC11_terrestrial_group	Unassigned_Family	Unassigned_Genus	OTU_3570	Snowmelt	0 to 5 cm	2.1e-05	0	4.1e-05	1.7e-05	Hillslope	-11.03	11.99	-1.26	10.48	11.77	12.18	0	0.001	0.794
Bacteria	Proteobacteria	Deltaproteobacteria	GR-WP33-30	Unassigned_Family	Unassigned_Genus	OTU_973	Snowmelt	0 to 5 cm	3e-06	0	9e-06	1e-06	Hillslope	-8.17	9.78	-3.22	8.15	10.98	11.44	0	0.002	0.346
Bacteria	Acidobacteria	Acidobacteria	Subgroup_6	Unassigned_Family	Unassigned_Genus	OTU_13874	Snowmelt	0 to 5 cm	1.1e-05	0	1.6e-05	2e-06	Hillslope	-10.07	10.66	-2.84	9.97	11.18	11.71	0	0.001	0.435
Bacteria	Acidobacteria	Acidobacteria	Subgroup_6	Unassigned_Family	Unassigned_Genus	OTU_4059	Snowmelt	0 to 5 cm	8.3e-05	0	3.6e-05	1.1e-05	Hillslope	-13.02	11.83	-1.7	13.19	11.39	12.33	0	0.001	0.707
Bacteria	Acidobacteria	Acidobacteria	Subgroup_6	Unassigned_Family	Unassigned_Genus	OTU_933	Snowmelt	0 to 5 cm	0.000109	0	0.000161	7e-05	Hillslope	-13.41	13.98	-1.21	12.59	14	14.18	0	0.001	0.838
Bacteria	Acidobacteria	Acidobacteria	Subgroup_6	Unassigned_Family	Unassigned_Genus	OTU_1806	Snowmelt	0 to 5 cm	5.5e-05	0	0.000302	2.9e-05	Hillslope	-12.41	14.88	-3.38	11.16	14.89	15.35	0	0.001	0.49
Bacteria	Acidobacteria	Acidobacteria	Subgroup_6	Unassigned_Family	Unassigned_Genus	OTU_5337	Snowmelt	0 to 5 cm	2.8e-05	0	3.7e-05	2.3e-05	Hillslope	-11.45	11.84	-0.7	10.16	11.19	11.71	0	0.001	0.894
Bacteria	Acidobacteria	Acidobacteria	Subgroup_6	Unassigned_Family	Unassigned_Genus	OTU_15150	Snowmelt	0 to 5 cm	0.001323	0.000391	0.001034	0.000954	Hillslope	-1.76	1.4	-0.12	2.65	2.29	0.06	0.021	0.045	0
Bacteria	Acidobacteria	Acidobacteria	Subgroup_6	Unassigned_Family	Unassigned_Genus	OTU_10577	Snowmelt	0 to 5 cm	1e-05	0	1.6e-05	7e-06	Hillslope	-9.89	10.66	-1.13	9.29	10.23	11.13	0	0.001	0.799
Bacteria	Acidobacteria	Acidobacteria	Subgroup_6	Unassigned_Family	Unassigned_Genus	OTU_666	Snowmelt	0 to 5 cm	4.1e-05	0	6.4e-05	2.7e-05	Hillslope	-12.01	12.64	-1.23	11.54	12.35	12.91	0	0.001	0.812
Bacteria	Acidobacteria	Acidobacteria	Subgroup_6	Unassigned_Family	Unassigned_Genus	OTU_627	Snowmelt	0 to 5 cm	5.8e-05	0	8.3e-05	2.2e-05	Hillslope	-12.51	13.01	-1.93	13.06	12.55	13.5	0.001	0.001	0.693
Bacteria	Acidobacteria	Acidobacteria	Subgroup_6	Unassigned_Family	Unassigned_Genus	OTU_5304	Snowmelt	0 to 5 cm	7e-06	0	1e-05	0	Hillslope	-9.37	9.96	-9.96	8.87	10.62	10.62	0	0.002	0
Bacteria	Acidobacteria	Acidobacteria	Subgroup_6	Unassigned_Family	Unassigned_Genus	OTU_17090	Snowmelt	0 to 5 cm	5.2e-05	0	6.8e-05	4.8e-05	Hillslope	-12.35	12.73	-0.51	11.21	12.45	12.92	0	0.001	0.935
Bacteria	Acidobacteria	Acidobacteria	Subgroup_6	Unassigned_Family	Unassigned_Genus	OTU_1093	Snowmelt	0 to 5 cm	0.000336	8.8e-05	0.000271	0.00022	Hillslope	-1.93	1.62	-0.3	2.66	2.34	0.17	0.011	0.019	0
Bacteria	Acidobacteria	Subgroup_22	Unassigned_Order	Unassigned_Family	Unassigned_Genus	OTU_731	Snowmelt	0 to 5 cm	6e-06	0	1e-06	0	Hillslope	-9.2	7.12	-7.12	8.91	8.32	8.32	0	0.003	0.001
Bacteria	Acidobacteria	Holophagae	Subgroup_7	Unassigned_Family	Unassigned_Genus	OTU_17846	Snowmelt	0 to 5 cm	3.4e-05	0	3.7e-05	8e-06	Hillslope	-11.74	11.87	-2.15	11.45	12.14	12.72	0	0.001	0.625
Bacteria	Acidobacteria	Holophagae	Subgroup_7	Unassigned_Family	Unassigned_Genus	OTU_15897	Snowmelt	0 to 5 cm	9e-06	0	3.4e-05	1.7e-05	Hillslope	-9.79	11.74	-1.01	9.45	12	12.57	0	0.001	0.85
Bacteria	Acidobacteria	Holophagae	Subgroup_7	Unassigned_Family	Unassigned_Genus	OTU_776	Snowmelt	0 to 5 cm	0.000546	0.000192	0.000607	0.000418	Hillslope	-1.51	1.66	-0.54	1.66	1.83	0.44	0.001	0.002	0
Bacteria	Acidobacteria	Holophagae	Subgroup_7	Unassigned_Family	Unassigned_Genus	OTU_3296	Snowmelt	0 to 5 cm	1.1e-05	0	3e-06	3e-06	Hillslope	-10.16	8.39	-0.07	9.73	9.59	10.05	0	0.003	0.992
Bacteria	Proteobacteria	Deltaproteobacteria	Desulfuromonadales	Geobacteraceae	Geobacter	OTU_29	Snowmelt	0 to 5 cm	3e-06	0	6e-06	0	Hillslope	-8.09	9.29	-9.29	8.06	10.49	10.49	0	0.002	0.001
Bacteria	Proteobacteria	Deltaproteobacteria	Bdellovibrionales	Bdellovibrionaceae	Bdellovibrio	OTU_7738	Snowmelt	0 to 5 cm	5e-06	0	1e-05	0	Hillslope	-9.02	10.02	-10.02	8.81	10.64	10.64	0	0.001	0
Bacteria	Proteobacteria	Deltaproteobacteria	Myxococcales	0319-6G20	Unassigned_Genus	OTU_7519	Snowmelt	0 to 5 cm	1.2e-05	0	1.7e-05	4e-06	Hillslope	-10.27	10.76	-2.04	9.59	10.99	11.83	0	0.001	0.616
Bacteria	Proteobacteria	Deltaproteobacteria	Myxococcales	0319-6G20	Unassigned_Genus	OTU_13051	Snowmelt	0 to 5 cm	1.2e-05	0	1.3e-05	0	Hillslope	-10.18	10.34	-10.34	9.49	10.95	10.95	0	0.001	0
Bacteria	Proteobacteria	Deltaproteobacteria	Myxococcales	0319-6G20	Unassigned_Genus	OTU_15067	Snowmelt	0 to 5 cm	6e-06	0	2.2e-05	0	Hillslope	-9.12	11.13	-11.13	8.53	11.42	11.42	0	0.001	0
Bacteria	Proteobacteria	Deltaproteobacteria	Myxococcales	0319-6G20	Unassigned_Genus	OTU_5966	Snowmelt	0 to 5 cm	9e-06	0	3e-06	2e-06	Hillslope	-9.78	8.41	-0.58	9.05	9.61	10.08	0	0.003	0.898
Bacteria	Proteobacteria	TA18	Unassigned_Order	Unassigned_Family	Unassigned_Genus	OTU_2734	Snowmelt	0 to 5 cm	2.3e-05	0	8e-06	8e-06	Hillslope	-11.18	9.7	-0.06	11.05	10.34	10.66	0	0.002	0.994
Bacteria	Proteobacteria	Deltaproteobacteria	Myxococcales	Unassigned_Family	Unassigned_Genus	OTU_4483	Snowmelt	0 to 5 cm	7e-06	0	3.3e-05	5e-06	Hillslope	-9.49	11.67	-2.77	9.15	12	12.69	0	0.001	0.495
Bacteria	Proteobacteria	Deltaproteobacteria	Myxococcales	Unassigned_Family	Unassigned_Genus	OTU_2239	Snowmelt	0 to 5 cm	1.4e-05	0	4.6e-05	1.4e-05	Hillslope	-10.4	12.16	-1.7	10.51	11.35	12.16	0	0.001	0.702
Bacteria	Proteobacteria	Betaproteobacteria	Burkholderiales	Burkholderiaceae	Candidatus_Glomeribacter	OTU_4893	Snowmelt	0 to 5 cm	3e-06	0	3e-06	0	Hillslope	-8.27	8.41	-8.41	8.19	9.61	9.61	0	0.003	0.001
Bacteria	Proteobacteria	Betaproteobacteria	SC-I-84	Unassigned_Family	Unassigned_Genus	OTU_7436	Snowmelt	0 to 5 cm	0.000256	0.000119	0.000341	0.000162	Hillslope	-1.1	1.51	-1.07	2.1	2.51	0.85	0.072	0.049	0
Bacteria	Proteobacteria	Betaproteobacteria	TRA3-20	Unassigned_Family	Unassigned_Genus	OTU_20	Snowmelt	0 to 5 cm	0.002201	0.000854	0.002415	0.00163	Hillslope	-1.37	1.5	-0.57	1.96	2.1	0.13	0.015	0.015	0
Bacteria	Proteobacteria	Betaproteobacteria	Nitrosomonadales	Nitrosomonadaceae	Nitrosospira	OTU_990	Snowmelt	0 to 5 cm	0.000406	0.000235	0.000519	0.000291	Hillslope	-0.79	1.15	-0.83	1.5	1.83	0.33	0.07	0.038	0
Bacteria	Proteobacteria	Betaproteobacteria	Nitrosomonadales	Nitrosomonadaceae	Unassigned_Genus	OTU_39	Snowmelt	0 to 5 cm	0.005556	0.0017	0.005466	0.004407	Hillslope	-1.71	1.68	-0.31	1.84	1.84	0.25	0.001	0.002	0
Bacteria	Proteobacteria	Betaproteobacteria	Nitrosomonadales	Nitrosomonadaceae	Unassigned_Genus	OTU_208	Snowmelt	0 to 5 cm	5.6e-05	0	9.5e-05	2.9e-05	Hillslope	-12.45	13.22	-1.73	12.61	13.21	13.72	0	0.001	0.737
Bacteria	Proteobacteria	Gammaproteobacteria	Chromatiales	Ectothiorhodospiraceae	Thioalkalispira	OTU_2444	Snowmelt	0 to 5 cm	3.1e-05	0	3.9e-05	2.8e-05	Hillslope	-11.62	11.93	-0.5	11.25	11.56	12.36	0	0.001	0.933
Bacteria	Proteobacteria	Gammaproteobacteria	Xanthomonadales	Unassigned_Family	Unassigned_Genus	OTU_1332	Snowmelt	0 to 5 cm	1.5e-05	0	9.9e-05	1e-05	Hillslope	-10.59	13.28	-3.27	10.2	13	14.34	0	0.001	0.47
Bacteria	Proteobacteria	Gammaproteobacteria	Unassigned_Order	Unassigned_Family	Unassigned_Genus	OTU_3116	Snowmelt	0 to 5 cm	1.4e-05	0	3.4e-05	1.9e-05	Hillslope	-10.49	11.74	-0.84	10.51	11.66	12.28	0	0.001	0.876
Bacteria	Proteobacteria	Gammaproteobacteria	Legionellales	Coxiellaceae	Aquicella	OTU_3468	Snowmelt	0 to 5 cm	1.3e-05	2.1e-05	7.2e-05	9e-06	Hillslope	0.74	1.79	-2.95	1.57	2.94	2.61	0.106	0.046	0
Bacteria	Proteobacteria	Gammaproteobacteria	Legionellales	Coxiellaceae	Aquicella	OTU_3379	Snowmelt	0 to 5 cm	4.7e-05	0	2.3e-05	1.8e-05	Hillslope	-12.2	11.17	-0.38	11.65	12	12.22	0	0.002	0.95
Bacteria	Proteobacteria	Gammaproteobacteria	Legionellales	Legionellaceae	Legionella	OTU_8487	Snowmelt	0 to 5 cm	1.7e-05	0	5e-06	2e-06	Hillslope	-10.7	8.94	-1.11	9.95	10.14	10.61	0	0.002	0.791
Bacteria	Proteobacteria	Gammaproteobacteria	Legionellales	Legionellaceae	Legionella	OTU_3409	Snowmelt	0 to 5 cm	3.6e-05	0	2.5e-05	2.2e-05	Hillslope	-11.83	11.31	-0.23	10.5	11.74	12.09	0	0.001	0.971
Bacteria	Proteobacteria	Gammaproteobacteria	Legionellales	Legionellaceae	Legionella	OTU_7252	Snowmelt	0 to 5 cm	9e-06	0	6e-06	2e-06	Hillslope	-9.76	9.29	-1.55	9.17	10.49	10.96	0	0.002	0.697
Bacteria	Proteobacteria	Gammaproteobacteria	Legionellales	Legionellaceae	Legionella	OTU_5091	Snowmelt	0 to 5 cm	9e-06	0	3e-06	4e-06	Hillslope	-9.78	8.41	0.04	9.42	9.61	9.88	0	0.003	0.997
Bacteria	Proteobacteria	Gammaproteobacteria	Xanthomonadales	Unassigned_Family	Unassigned_Genus	OTU_16593	Snowmelt	0 to 5 cm	1.5e-05	0	1.2e-05	1.1e-05	Hillslope	-10.5	10.18	-0.02	9.67	10.42	10.86	0	0.001	1
Bacteria	Proteobacteria	Gammaproteobacteria	Xanthomonadales	Unassigned_Family	Unassigned_Genus	OTU_8252	Snowmelt	0 to 5 cm	2.6e-05	0	3.2e-05	1.6e-05	Hillslope	-11.36	11.63	-1	10.71	11.51	11.89	0	0.001	0.841
Bacteria	Proteobacteria	Gammaproteobacteria	Xanthomonadales	Unassigned_Family	Unassigned_Genus	OTU_2752	Snowmelt	0 to 5 cm	1.2e-05	0	5e-06	0	Hillslope	-10.21	9.02	-9.02	9.63	9.7	9.7	0	0.002	0
Bacteria	Proteobacteria	Gammaproteobacteria	Xanthomonadales	Xanthomonadales_Incertae_Sedis	Steroidobacter	OTU_5494	Snowmelt	0 to 5 cm	6e-06	0	9e-06	4e-06	Hillslope	-9.11	9.74	-1.08	8.65	10.59	11.25	0	0.002	0.811
Bacteria	Proteobacteria	Deltaproteobacteria	Myxococcales	mle1-27	Unassigned_Genus	OTU_5820	Snowmelt	0 to 5 cm	4e-06	5e-06	4.3e-05	0	Hillslope	0.33	3.11	-12.08	2.07	4.91	3.65	0.612	0.036	0
Bacteria	Proteobacteria	Deltaproteobacteria	Myxococcales	mle1-27	Unassigned_Genus	OTU_5060	Snowmelt	0 to 5 cm	1.1e-05	0	1.6e-05	6e-06	Hillslope	-10.04	10.68	-1.48	9.72	11.34	11.66	0	0.001	0.735
Bacteria	Proteobacteria	Deltaproteobacteria	Myxococcales	Polyangiaceae	Sorangium	OTU_2250	Snowmelt	0 to 5 cm	1.7e-05	0	3.5e-05	1.9e-05	Hillslope	-10.72	11.76	-0.87	11.05	11.62	12.31	0.001	0.001	0.871
Bacteria	Proteobacteria	Deltaproteobacteria	Myxococcales	Polyangiaceae	Sorangium	OTU_1165	Snowmelt	0 to 5 cm	1e-05	0	3.6e-05	1e-06	Hillslope	-9.9	11.81	-5.25	9.83	12	13.11	0	0.001	0.152
Bacteria	Proteobacteria	Deltaproteobacteria	Myxococcales	Phaselicystidaceae	Phaselicystis	OTU_158	Snowmelt	0 to 5 cm	0.001246	0.000921	0.002002	0.00069	Hillslope	-0.44	1.12	-1.54	1.09	1.8	0.24	0.166	0.04	0
Bacteria	Proteobacteria	Deltaproteobacteria	Myxococcales	Unassigned_Family	Unassigned_Genus	OTU_49	Snowmelt	0 to 5 cm	0.001774	0.001074	0.004461	0.002391	Hillslope	-0.72	2.05	-0.9	1.89	3.23	0.89	0.192	0.035	0
Bacteria	Proteobacteria	Deltaproteobacteria	Myxococcales	Unassigned_Family	Unassigned_Genus	OTU_12655	Snowmelt	0 to 5 cm	8e-06	0	4.7e-05	9e-06	Hillslope	-9.56	12.21	-2.37	9.43	12.09	12.84	0	0.001	0.584
Bacteria	Proteobacteria	Deltaproteobacteria	Myxococcales	Unassigned_Family	Unassigned_Genus	OTU_2233	Snowmelt	0 to 5 cm	1.8e-05	0	2e-05	1.1e-05	Hillslope	-10.84	10.98	-0.9	10.2	11.02	11.54	0	0.001	0.855
Bacteria	Proteobacteria	Deltaproteobacteria	Myxococcales	Sandaracinaceae	Unassigned_Genus	OTU_869	Snowmelt	0 to 5 cm	0.00017	6.1e-05	0.000478	5.4e-05	Hillslope	-1.48	2.97	-3.14	2.74	4.23	2.94	0.063	0.017	0
Bacteria	Proteobacteria	Deltaproteobacteria	Myxococcales	Sandaracinaceae	Unassigned_Genus	OTU_3000	Snowmelt	0 to 5 cm	1.8e-05	0	3.1e-05	1.1e-05	Hillslope	-10.85	11.61	-1.49	10.43	11.7	12.4	0	0.001	0.753
Bacteria	Proteobacteria	Deltaproteobacteria	Myxococcales	Sandaracinaceae	Unassigned_Genus	OTU_1645	Snowmelt	0 to 5 cm	1.7e-05	0	0.000123	1.2e-05	Hillslope	-10.72	13.58	-3.31	10.07	13.56	14.02	0	0.001	0.45
Bacteria	Proteobacteria	Deltaproteobacteria	Myxococcales	Sandaracinaceae	Unassigned_Genus	OTU_4047	Snowmelt	0 to 5 cm	7e-06	0	1.9e-05	3e-06	Hillslope	-9.5	10.89	-2.63	9.26	11.97	12.3	0	0.002	0.507
Bacteria	Proteobacteria	Deltaproteobacteria	Myxococcales	Sandaracinaceae	Unassigned_Genus	OTU_792	Snowmelt	0 to 5 cm	0.000271	0.000181	0.0009	8.4e-05	Hillslope	-0.58	2.31	-3.42	1.72	3.51	2.47	0.251	0.028	0
Bacteria	Proteobacteria	Deltaproteobacteria	Myxococcales	Haliangiaceae	Haliangium	OTU_7801	Snowmelt	0 to 5 cm	1.6e-05	0	1.2e-05	5e-06	Hillslope	-10.64	10.18	-1.31	9.24	10.42	11.27	0	0.001	0.763
Bacteria	Proteobacteria	Deltaproteobacteria	Myxococcales	Unassigned_Family	Unassigned_Genus	OTU_3964	Snowmelt	0 to 5 cm	1e-05	0	6e-06	6e-06	Hillslope	-10.03	9.29	-0.11	9.55	10.49	10.74	0	0.002	0.986
Bacteria	Proteobacteria	Deltaproteobacteria	Myxococcales	Haliangiaceae	Haliangium	OTU_1051	Snowmelt	0 to 5 cm	0.000288	0.000189	0.000442	0.000306	Hillslope	-0.6	1.22	-0.53	1.15	1.79	0.04	0.073	0.022	0
Bacteria	Proteobacteria	Deltaproteobacteria	Myxococcales	Haliangiaceae	Haliangium	OTU_2164	Snowmelt	0 to 5 cm	0.00012	6.8e-05	0.000174	7.6e-05	Hillslope	-0.81	1.35	-1.2	1.1	1.67	0.66	0.01	0.005	0
Bacteria	Proteobacteria	Deltaproteobacteria	Myxococcales	Haliangiaceae	Haliangium	OTU_1071	Snowmelt	0 to 5 cm	4.1e-05	6.3e-05	0.000144	5.8e-05	Hillslope	0.61	1.2	-1.32	1	1.65	0.52	0.035	0.013	0
Bacteria	Proteobacteria	Deltaproteobacteria	Myxococcales	Haliangiaceae	Haliangium	OTU_14757	Snowmelt	0 to 5 cm	1.4e-05	0	4e-05	1.5e-05	Hillslope	-10.42	11.96	-1.42	9.79	12.03	13.12	0	0.001	0.782
Bacteria	Proteobacteria	Deltaproteobacteria	Myxococcales	Haliangiaceae	Haliangium	OTU_5150	Snowmelt	0 to 5 cm	7e-06	0	2.3e-05	4e-06	Hillslope	-9.39	11.14	-2.36	8.95	11.28	12.43	0	0.001	0.569
Bacteria	Proteobacteria	Deltaproteobacteria	Myxococcales	Haliangiaceae	Haliangium	OTU_3110	Snowmelt	0 to 5 cm	8e-06	0	8e-06	4e-06	Hillslope	-9.7	9.7	-1.15	8.85	10.34	11.13	0	0.002	0.794
Bacteria	Proteobacteria	Deltaproteobacteria	Myxococcales	Haliangiaceae	Haliangium	OTU_7829	Snowmelt	0 to 5 cm	1.4e-05	0	1.7e-05	1.3e-05	Hillslope	-10.47	10.73	-0.39	10.4	11.25	11.57	0	0.001	0.945
Bacteria	Proteobacteria	Deltaproteobacteria	Myxococcales	Nannocystaceae	Nannocystis	OTU_3988	Snowmelt	0 to 5 cm	6e-06	0	5e-06	1e-06	Hillslope	-9.18	8.94	-1.9	9.14	10.14	10.61	0	0.002	0.598
Bacteria	Proteobacteria	Deltaproteobacteria	Myxococcales	mle1-27	Unassigned_Genus	OTU_4057	Snowmelt	0 to 5 cm	1e-05	0	1.7e-05	8e-06	Hillslope	-9.98	10.77	-1.16	8.93	11.2	11.55	0	0.001	0.801
Bacteria	Proteobacteria	Deltaproteobacteria	Myxococcales	mle1-27	Unassigned_Genus	OTU_4728	Snowmelt	0 to 5 cm	1.3e-05	0	6e-06	2e-06	Hillslope	-10.37	9.3	-1.36	9.58	10.15	10.54	0	0.002	0.73
Bacteria	Proteobacteria	Deltaproteobacteria	Myxococcales	mle1-27	Unassigned_Genus	OTU_4964	Snowmelt	0 to 5 cm	3e-06	0	1.6e-05	1e-06	Hillslope	-8.08	10.68	-3.64	8.05	11.12	12.05	0	0.001	0.304
Bacteria	Proteobacteria	Deltaproteobacteria	Myxococcales	mle1-27	Unassigned_Genus	OTU_2333	Snowmelt	0 to 5 cm	2.4e-05	0	3.3e-05	7e-06	Hillslope	-11.23	11.67	-2.2	10.18	12.11	12.62	0	0.001	0.61
Bacteria	Proteobacteria	Deltaproteobacteria	Myxococcales	mle1-27	Unassigned_Genus	OTU_16841	Snowmelt	0 to 5 cm	1.6e-05	0	3.4e-05	8e-06	Hillslope	-10.67	11.74	-2.08	10.34	11.1	12.17	0	0.001	0.619
Bacteria	Proteobacteria	Deltaproteobacteria	Myxococcales	Unassigned_Family	Unassigned_Genus	OTU_15348	Snowmelt	0 to 5 cm	1.2e-05	0	1e-05	5e-06	Hillslope	-10.26	9.99	-1.15	9.59	10.97	11.21	0	0.002	0.796
Bacteria	Proteobacteria	Deltaproteobacteria	Myxococcales	Unassigned_Family	Unassigned_Genus	OTU_4877	Snowmelt	0 to 5 cm	1.7e-05	0	2.2e-05	1e-05	Hillslope	-10.76	11.12	-1.2	9.84	10.67	11.61	0	0.001	0.794
Bacteria	Proteobacteria	Deltaproteobacteria	Myxococcales	Unassigned_Family	Unassigned_Genus	OTU_5290	Snowmelt	0 to 5 cm	0.000226	0.000119	0.000326	0.000133	Hillslope	-0.92	1.45	-1.29	1.71	2.27	0.74	0.064	0.034	0
Bacteria	Proteobacteria	Deltaproteobacteria	Myxococcales	Unassigned_Family	Unassigned_Genus	OTU_2732	Snowmelt	0 to 5 cm	1.4e-05	0	5.7e-05	2.1e-05	Hillslope	-10.42	12.47	-1.42	9.47	12.26	12.72	0	0.001	0.774
Bacteria	Proteobacteria	Deltaproteobacteria	Myxococcales	Cystobacteraceae	Anaeromyxobacter	OTU_8218	Snowmelt	0 to 5 cm	4e-06	2e-06	1.3e-05	0	Hillslope	-1.23	2.87	-10.38	2.95	4.61	3.01	0.153	0.04	0
Bacteria	Proteobacteria	Deltaproteobacteria	Myxococcales	Unassigned_Family	Unassigned_Genus	OTU_6462	Snowmelt	0 to 5 cm	1.4e-05	0	2e-05	3e-06	Hillslope	-10.4	10.98	-2.94	9.9	11.1	12.27	0	0.001	0.442
Bacteria	Proteobacteria	Deltaproteobacteria	Myxococcales	Unassigned_Family	Unassigned_Genus	OTU_11733	Snowmelt	0 to 5 cm	5e-06	0	6e-06	0	Hillslope	-8.96	9.29	-9.29	8.69	10.49	10.49	0	0.002	0.001
Bacteria	Proteobacteria	Deltaproteobacteria	Desulfuromonadales	GR-WP33-58	Unassigned_Genus	OTU_7742	Snowmelt	0 to 5 cm	6e-06	0	7e-06	1e-06	Hillslope	-9.29	9.52	-2.48	9.06	10.23	10.97	0	0.002	0.475
Bacteria	Proteobacteria	Deltaproteobacteria	Myxococcales	0319-6G20	Unassigned_Genus	OTU_2666	Snowmelt	0 to 5 cm	4.6e-05	2.3e-05	7.3e-05	2.5e-05	Hillslope	-1.02	1.69	-1.57	1.66	2.38	1.52	0.034	0.016	0
Bacteria	Proteobacteria	Alphaproteobacteria	Rickettsiales	SM2D12	Unassigned_Genus	OTU_3333	Snowmelt	0 to 5 cm	2.2e-05	0	2.4e-05	6e-06	Hillslope	-11.13	11.21	-1.91	10.36	11.04	11.86	0	0.001	0.645
Bacteria	Proteobacteria	Deltaproteobacteria	Bdellovibrionales	Bacteriovoracaceae	Peredibacter	OTU_6408	Snowmelt	0 to 5 cm	6e-06	4e-06	2.3e-05	0	Hillslope	-0.4	2.42	-11.18	1.41	3.49	2.32	0.339	0.019	0
Bacteria	Proteobacteria	Deltaproteobacteria	Bdellovibrionales	Bacteriovoracaceae	Peredibacter	OTU_8692	Snowmelt	0 to 5 cm	1.1e-05	0	2.6e-05	8e-06	Hillslope	-10.12	11.34	-1.79	9.32	11.95	12.31	0	0.001	0.687
Bacteria	Proteobacteria	Alphaproteobacteria	Rickettsiales	Rickettsiaceae	Rickettsia	OTU_5998	Snowmelt	0 to 5 cm	1.9e-05	0	2.2e-05	1e-06	Hillslope	-10.91	11.13	-4.57	9.67	11.63	12.51	0	0.001	0.197
Bacteria	Proteobacteria	Alphaproteobacteria	Rhodospirillales	Acetobacteraceae	Roseomonas	OTU_2430	Snowmelt	0 to 5 cm	1.4e-05	0	1e-05	4e-06	Hillslope	-10.41	9.89	-1.24	10.38	10.11	11.21	0	0.001	0.776
Bacteria	Proteobacteria	Alphaproteobacteria	Rhodospirillales	Acetobacteraceae	Unassigned_Genus	OTU_1164	Snowmelt	0 to 5 cm	5e-06	0	1.4e-05	0	Hillslope	-8.88	10.46	-10.46	8.82	11.13	11.13	0	0.001	0
Bacteria	Proteobacteria	Alphaproteobacteria	Rhodospirillales	Acetobacteraceae	Acidocella	OTU_3880	Snowmelt	0 to 5 cm	1.8e-05	0	2.3e-05	9e-06	Hillslope	-10.81	11.19	-1.4	10.57	11.96	12.31	0	0.002	0.769
Bacteria	Proteobacteria	Alphaproteobacteria	Rhodospirillales	Acetobacteraceae	Unassigned_Genus	OTU_7711	Snowmelt	0 to 5 cm	4.6e-05	0	6.7e-05	1e-05	Hillslope	-12.17	12.71	-2.78	11.21	11.97	13.09	0	0.001	0.51
Bacteria	Proteobacteria	Alphaproteobacteria	Rhodospirillales	DA111	Unassigned_Genus	OTU_3668	Snowmelt	0 to 5 cm	8e-06	0	1.8e-05	3e-06	Hillslope	-9.66	10.81	-2.67	9.44	11.14	12.15	0	0.001	0.491
Bacteria	Proteobacteria	Alphaproteobacteria	Rhodospirillales	DA111	Unassigned_Genus	OTU_3585	Snowmelt	0 to 5 cm	5e-06	0	7e-06	0	Hillslope	-8.83	9.36	-9.36	8.54	9.71	9.71	0	0.001	0
Bacteria	Proteobacteria	Alphaproteobacteria	Rhodospirillales	Rhodospirillaceae	Skermanella	OTU_371	Snowmelt	0 to 5 cm	0.000757	0.000279	0.001291	0.000451	Hillslope	-1.44	2.21	-1.52	2.57	3.33	1.33	0.054	0.026	0
Bacteria	Proteobacteria	Alphaproteobacteria	4-Org1-14	Unassigned_Family	Unassigned_Genus	OTU_4289	Snowmelt	0 to 5 cm	5e-06	0	3e-06	0	Hillslope	-8.99	8.41	-8.41	8.96	9.61	9.61	0	0.003	0.001
Bacteria	Proteobacteria	Alphaproteobacteria	Rhodospirillales	Rhodospirillales_Incertae_Sedis	Candidatus_Alysiosphaera	OTU_8469	Snowmelt	0 to 5 cm	4e-05	0	0.000108	3e-05	Hillslope	-11.98	13.4	-1.83	10.95	12.64	13.15	0	0.001	0.704
Bacteria	Proteobacteria	Alphaproteobacteria	Rhodospirillales	Rhodospirillales_Incertae_Sedis	Candidatus_Alysiosphaera	OTU_1025	Snowmelt	0 to 5 cm	1.7e-05	0	2.3e-05	7e-06	Hillslope	-10.69	11.19	-1.76	10.39	11.21	11.68	0	0.001	0.673
Bacteria	Proteobacteria	Alphaproteobacteria	Rickettsiales	Holosporaceae	Unassigned_Genus	OTU_11737	Snowmelt	0 to 5 cm	7e-06	0	2e-06	0	Hillslope	-9.41	7.54	-7.54	9.01	8.73	8.73	0	0.003	0.001
Bacteria	Proteobacteria	Alphaproteobacteria	Rickettsiales	AKIW1012	Unassigned_Genus	OTU_5887	Snowmelt	0 to 5 cm	1.2e-05	0	2.9e-05	1.6e-05	Hillslope	-10.2	11.51	-0.89	10.06	12.53	12.8	0	0.002	0.873
Bacteria	Proteobacteria	Alphaproteobacteria	Rhodospirillales	Rhodospirillaceae	Unassigned_Genus	OTU_4373	Snowmelt	0 to 5 cm	1e-05	0	1.1e-05	6e-06	Hillslope	-9.99	10.11	-0.78	9.09	10.38	11	0	0.001	0.871
Bacteria	Proteobacteria	Alphaproteobacteria	Rhodospirillales	Rhodospirillaceae	Unassigned_Genus	OTU_3483	Snowmelt	0 to 5 cm	5e-06	0	1.7e-05	1e-05	Hillslope	-9.06	10.7	-0.77	8.98	10.53	11.32	0	0.001	0.877
Bacteria	Proteobacteria	Alphaproteobacteria	Sphingomonadales	Erythrobacteraceae	Altererythrobacter	OTU_106	Snowmelt	0 to 5 cm	0.00196	0.000981	0.003061	0.001641	Hillslope	-1	1.64	-0.9	2.01	2.67	0.78	0.087	0.043	0
Bacteria	Proteobacteria	Alphaproteobacteria	Rhizobiales	JG34-KF-361	Unassigned_Genus	OTU_13478	Snowmelt	0 to 5 cm	1.9e-05	0	8e-06	7e-06	Hillslope	-10.9	9.68	-0.32	10.74	10.61	11.22	0	0.002	0.955
Bacteria	Proteobacteria	Alphaproteobacteria	Rhizobiales	Rhizobiales_Incertae_Sedis	Bauldia	OTU_1722	Snowmelt	0 to 5 cm	4.5e-05	0	0.000115	5.2e-05	Hillslope	-12.13	13.49	-1.16	10.82	13.14	13.68	0	0.001	0.839
Bacteria	Proteobacteria	Alphaproteobacteria	Caulobacterales	Caulobacteraceae	Unassigned_Genus	OTU_17508	Snowmelt	0 to 5 cm	3.3e-05	0	2e-05	1.3e-05	Hillslope	-11.67	11	-0.67	10.69	11.71	11.88	0	0.001	0.9
Bacteria	Proteobacteria	Alphaproteobacteria	Rhizobiales	Rhizobiaceae	Kaistia	OTU_9743	Snowmelt	0 to 5 cm	4e-06	0	4.9e-05	2e-06	Hillslope	-8.69	12.27	-4.44	8.67	12.71	13.63	0	0.001	0.26
Bacteria	Proteobacteria	Alphaproteobacteria	Rhizobiales	Rhizobiales_Incertae_Sedis	Nordella	OTU_7771	Snowmelt	0 to 5 cm	1.3e-05	0	1.9e-05	2e-06	Hillslope	-10.32	10.92	-3.68	9.7	10.84	12.18	0	0.001	0.304
Bacteria	Proteobacteria	Alphaproteobacteria	Rhizobiales	Phyllobacteriaceae	Mesorhizobium	OTU_76	Snowmelt	0 to 5 cm	0.001556	0.000994	0.002626	0.001851	Hillslope	-0.65	1.4	-0.5	1.43	2.2	0.38	0.119	0.035	0
Bacteria	Proteobacteria	Alphaproteobacteria	Rhizobiales	Phyllobacteriaceae	Mesorhizobium	OTU_10704	Snowmelt	0 to 5 cm	3.3e-05	0	8.9e-05	9e-06	Hillslope	-11.7	13.12	-3.38	11.87	12.97	13.76	0	0.001	0.428
Bacteria	Proteobacteria	Alphaproteobacteria	Rhizobiales	Xanthobacteraceae	Unassigned_Genus	OTU_837	Snowmelt	0 to 5 cm	0.000424	0.000185	0.000444	0.000346	Hillslope	-1.2	1.26	-0.36	1.79	1.89	0.2	0.02	0.025	0
Bacteria	Proteobacteria	Alphaproteobacteria	Rhizobiales	Xanthobacteraceae	Unassigned_Genus	OTU_14693	Snowmelt	0 to 5 cm	9e-06	0	1.7e-05	1e-05	Hillslope	-9.86	10.73	-0.75	9.14	11.09	11.51	0	0.001	0.883
Bacteria	Proteobacteria	Alphaproteobacteria	Rhizobiales	Xanthobacteraceae	Unassigned_Genus	OTU_17487	Snowmelt	0 to 5 cm	1e-05	0	2.2e-05	4e-06	Hillslope	-9.95	11.13	-2.65	9.46	11.99	12.38	0	0.002	0.506
Bacteria	Proteobacteria	Alphaproteobacteria	Rhizobiales	Methylobacteriaceae	Methylobacterium	OTU_2492	Snowmelt	0 to 5 cm	8e-06	0	2.5e-05	6e-06	Hillslope	-9.7	11.3	-1.99	9.52	11.8	12.41	0	0.001	0.647
Bacteria	Proteobacteria	Alphaproteobacteria	Rhodobacterales	Rhodobacteraceae	Unassigned_Genus	OTU_930	Snowmelt	0 to 5 cm	1.5e-05	0	2.1e-05	1.3e-05	Hillslope	-10.5	11.05	-0.72	10.24	10.43	11.24	0	0.001	0.885
Bacteria	Proteobacteria	Alphaproteobacteria	Rhodobacterales	Rhodobacteraceae	Albimonas	OTU_7289	Snowmelt	0 to 5 cm	8e-06	0	1.3e-05	6e-06	Hillslope	-9.7	10.29	-1.1	9.69	10.67	11.14	0	0.001	0.805
Bacteria	Proteobacteria	Alphaproteobacteria	Rhodobacterales	Rhodobacteraceae	Rhodobacter	OTU_19042	Snowmelt	0 to 5 cm	5e-06	0	2.5e-05	3e-06	Hillslope	-9	11.27	-3.13	9.68	11.14	12.07	0.001	0.001	0.396
Bacteria	Proteobacteria	Alphaproteobacteria	Rhizobiales	Phyllobacteriaceae	Unassigned_Genus	OTU_3895	Snowmelt	0 to 5 cm	1.3e-05	0	2.4e-05	6e-06	Hillslope	-10.35	11.24	-1.99	10.13	11.27	12.14	0	0.001	0.638
Bacteria	Proteobacteria	Alphaproteobacteria	Caulobacterales	Hyphomonadaceae	Unassigned_Genus	OTU_2460	Snowmelt	0 to 5 cm	9e-06	0	2.4e-05	6e-06	Hillslope	-9.86	11.25	-2.14	9.74	11.53	12.12	0	0.001	0.605
Bacteria	Proteobacteria	Alphaproteobacteria	Rickettsiales	SM2D12	Unassigned_Genus	OTU_5428	Snowmelt	0 to 5 cm	5e-06	0	2.6e-05	8e-06	Hillslope	-9.07	11.34	-1.79	8.25	11.06	11.96	0	0.001	0.676
Bacteria	Proteobacteria	Alphaproteobacteria	Rickettsiales	SM2D12	Unassigned_Genus	OTU_14008	Snowmelt	0 to 5 cm	7e-06	0	1.3e-05	4e-06	Hillslope	-9.46	10.35	-1.58	9.13	10.8	11.72	0	0.001	0.715
Bacteria	Actinobacteria	Acidimicrobiia	Acidimicrobiales	Acidimicrobiaceae	Unassigned_Genus	OTU_17828	Snowmelt	0 to 5 cm	4e-06	0	2.2e-05	6e-06	Hillslope	-8.69	11.08	-1.85	8.46	11.18	11.64	0	0.001	0.65
Bacteria	Actinobacteria	Acidimicrobiia	Acidimicrobiales	Acidimicrobiaceae	CL500-29_marine_group	OTU_2167	Snowmelt	0 to 5 cm	3.4e-05	0	7.1e-05	3.1e-05	Hillslope	-11.75	12.8	-1.22	10.4	12.46	12.8	0	0.001	0.812
Bacteria	Actinobacteria	Acidimicrobiia	Acidimicrobiales	Iamiaceae	Iamia	OTU_4691	Snowmelt	0 to 5 cm	3e-06	0	2.7e-05	7e-06	Hillslope	-8.14	11.42	-2.05	8.1	11.1	11.96	0	0.001	0.618
Bacteria	Actinobacteria	Acidimicrobiia	Acidimicrobiales	Unassigned_Family	Unassigned_Genus	OTU_478	Snowmelt	0 to 5 cm	0.000486	0.000222	0.000435	0.000423	Hillslope	-1.13	0.97	-0.04	1.42	1.3	0.01	0.005	0.011	0
Bacteria	Actinobacteria	Acidimicrobiia	Acidimicrobiales	Unassigned_Family	Unassigned_Genus	OTU_2498	Snowmelt	0 to 5 cm	3.6e-05	0	2e-05	1.3e-05	Hillslope	-11.82	10.96	-0.58	11.31	11.9	12.12	0	0.002	0.917
Bacteria	Actinobacteria	Acidimicrobiia	Acidimicrobiales	Unassigned_Family	Unassigned_Genus	OTU_12003	Snowmelt	0 to 5 cm	7e-06	0	8e-06	6e-06	Hillslope	-9.35	9.69	-0.49	9.28	10.33	10.85	0	0.002	0.923
Bacteria	Actinobacteria	Acidimicrobiia	Acidimicrobiales	Unassigned_Family	Unassigned_Genus	OTU_2484	Snowmelt	0 to 5 cm	6e-06	0	3e-06	2e-06	Hillslope	-9.14	8.39	-0.57	9.09	9.59	9.84	0	0.003	0.897
Bacteria	Actinobacteria	Acidimicrobiia	Acidimicrobiales	Unassigned_Family	Unassigned_Genus	OTU_16681	Snowmelt	0 to 5 cm	5.1e-05	0	6.2e-05	2.6e-05	Hillslope	-12.32	12.6	-1.23	11.86	12.9	13.23	0	0.001	0.818
Bacteria	Actinobacteria	Acidimicrobiia	Acidimicrobiales	Unassigned_Family	Unassigned_Genus	OTU_3879	Snowmelt	0 to 5 cm	1.5e-05	0	3.8e-05	9e-06	Hillslope	-10.55	11.89	-2.09	10.06	11.53	12.39	0	0.001	0.625
Bacteria	Actinobacteria	Acidimicrobiia	Acidimicrobiales	Iamiaceae	Iamia	OTU_5533	Snowmelt	0 to 5 cm	7e-06	0	8e-06	0	Hillslope	-9.36	9.69	-9.69	8.72	10.33	10.33	0	0.002	0
Bacteria	Actinobacteria	Actinobacteria	Streptosporangiales	Thermomonosporaceae	Actinoallomurus	OTU_17882	Snowmelt	0 to 5 cm	1.4e-05	0	1.8e-05	2e-06	Hillslope	-10.43	10.78	-3.04	9.93	10.82	12.05	0	0.001	0.412
Bacteria	Actinobacteria	Actinobacteria	Propionibacteriales	Propionibacteriaceae	Unassigned_Genus	OTU_12213	Snowmelt	0 to 5 cm	1.3e-05	0	1.3e-05	8e-06	Hillslope	-10.38	10.38	-0.73	9.32	10.63	11.7	0	0.001	0.888
Bacteria	Actinobacteria	Actinobacteria	Frankiales	Frankiaceae	Frankia	OTU_7320	Snowmelt	0 to 5 cm	1.5e-05	0	2.3e-05	9e-06	Hillslope	-10.54	11.15	-1.38	9.52	11.29	11.8	0	0.001	0.762
Bacteria	Actinobacteria	Actinobacteria	Micromonosporales	Micromonosporaceae	Unassigned_Genus	OTU_13658	Snowmelt	0 to 5 cm	3.1e-05	0	6.8e-05	1.7e-05	Hillslope	-11.6	12.74	-1.98	11.59	12.63	13.14	0	0.001	0.673
Bacteria	Actinobacteria	Actinobacteria	Micromonosporales	Micromonosporaceae	Luedemannella	OTU_12728	Snowmelt	0 to 5 cm	8e-06	0	3e-06	1e-06	Hillslope	-9.66	8.39	-1.82	8.78	9.59	10.05	0	0.003	0.593
Bacteria	Actinobacteria	MB-A2-108	Unassigned_Order	Unassigned_Family	Unassigned_Genus	OTU_1350	Snowmelt	0 to 5 cm	8.3e-05	0	7.9e-05	5.8e-05	Hillslope	-13.01	12.94	-0.43	13.33	12.79	13.59	0	0.001	0.948
Bacteria	Actinobacteria	Thermoleophilia	Gaiellales	Unassigned_Family	Unassigned_Genus	OTU_723	Snowmelt	0 to 5 cm	5.7e-05	0	0.000135	7.8e-05	Hillslope	-12.47	13.72	-0.8	12.83	13.26	13.96	0.001	0.001	0.898
Bacteria	Actinobacteria	Thermoleophilia	Gaiellales	Gaiellaceae	Gaiella	OTU_1712	Snowmelt	0 to 5 cm	1.7e-05	0	3.2e-05	1.5e-05	Hillslope	-10.76	11.67	-1.14	11.37	11.21	12.49	0.001	0.001	0.822
Bacteria	Actinobacteria	Thermoleophilia	Solirubrobacterales	480-2	Unassigned_Genus	OTU_847	Snowmelt	0 to 5 cm	0.000382	0.000249	0.000709	0.000529	Hillslope	-0.61	1.51	-0.42	1.46	2.34	0.21	0.152	0.032	0
Bacteria	Actinobacteria	Thermoleophilia	Solirubrobacterales	Solirubrobacteraceae	Solirubrobacter	OTU_338	Snowmelt	0 to 5 cm	0.00128	0.000741	0.002475	0.001881	Hillslope	-0.79	1.74	-0.4	1.13	2.09	0.04	0.015	0.004	0
Bacteria	Actinobacteria	Thermoleophilia	Solirubrobacterales	0319-6M6	Unassigned_Genus	OTU_2438	Snowmelt	0 to 5 cm	2e-05	0	3.4e-05	2e-05	Hillslope	-10.93	11.72	-0.77	11.21	11.64	12.19	0	0.001	0.886
Bacteria	Acidobacteria	Acidobacteria	Subgroup_4	2020-11-24	Unassigned_Genus	OTU_1584	Snowmelt	0 to 5 cm	0.000118	0	8.4e-05	7.7e-05	Hillslope	-13.53	13.03	-0.11	11.54	13.22	13.33	0	0.001	0.99
Bacteria	Acidobacteria	Acidobacteria	Subgroup_4	RB41	Unassigned_Genus	OTU_9626	Snowmelt	0 to 5 cm	6e-06	0	2e-06	1e-06	Hillslope	-9.32	7.54	-0.97	9.29	8.73	9.2	0	0.003	0.79
Bacteria	Acidobacteria	Acidobacteria	Subgroup_4	Unknown_Family	Blastocatella	OTU_15750	Snowmelt	0 to 5 cm	1.5e-05	0	9e-06	1e-06	Hillslope	-10.52	9.83	-2.79	9.57	10.62	11.31	0	0.002	0.425
Bacteria	Acidobacteria	Acidobacteria	Subgroup_4	RB41	Unassigned_Genus	OTU_5705	Snowmelt	0 to 5 cm	6e-06	0	3.1e-05	2e-06	Hillslope	-9.15	11.61	-4.36	8.89	12.47	13.12	0	0.002	0.249
Bacteria	Acidobacteria	Acidobacteria	Subgroup_4	RB41	Unassigned_Genus	OTU_12516	Snowmelt	0 to 5 cm	7.3e-05	0	4e-05	2.3e-05	Hillslope	-12.84	11.98	-0.79	12.1	11.54	11.93	0	0.001	0.881
Bacteria	Elusimicrobia	Elusimicrobia	Lineage_IIa	Unassigned_Family	Unassigned_Genus	OTU_5045	Snowmelt	0 to 5 cm	3.3e-05	0	2.3e-05	2.7e-05	Hillslope	-11.67	11.2	0.22	10.99	11.18	11.59	0	0.001	0.971
Bacteria	Elusimicrobia	Elusimicrobia	Lineage_IIa	Unassigned_Family	Unassigned_Genus	OTU_3267	Snowmelt	0 to 5 cm	4.7e-05	0	2.5e-05	2.1e-05	Hillslope	-12.2	11.26	-0.25	10.48	10.97	11.28	0	0.001	0.966
Bacteria	Elusimicrobia	Elusimicrobia	Lineage_IIa	Unassigned_Family	Unassigned_Genus	OTU_5161	Snowmelt	0 to 5 cm	1.6e-05	0	1.1e-05	5e-06	Hillslope	-10.66	10.05	-1.21	10.41	10.98	11.38	0	0.002	0.787
Bacteria	Elusimicrobia	Elusimicrobia	Lineage_IIc	Unassigned_Family	Unassigned_Genus	OTU_7452	Snowmelt	0 to 5 cm	9e-06	0	6e-06	5e-06	Hillslope	-9.75	9.29	-0.31	9.34	10.49	10.8	0	0.002	0.954
Bacteria	Elusimicrobia	Elusimicrobia	Lineage_IIb	Unassigned_Family	Unassigned_Genus	OTU_8298	Snowmelt	0 to 5 cm	6e-06	0	4e-06	2e-06	Hillslope	-9.25	8.58	-0.64	8.59	9.25	9.72	0	0.002	0.882
Bacteria	Elusimicrobia	Elusimicrobia	Lineage_IIb	Unassigned_Family	Unassigned_Genus	OTU_4869	Snowmelt	0 to 5 cm	1.5e-05	0	1e-05	5e-06	Hillslope	-10.58	9.91	-0.89	9.77	10.59	11.18	0	0.002	0.852
Bacteria	Elusimicrobia	Elusimicrobia	Lineage_IV	Unassigned_Family	Unassigned_Genus	OTU_887	Snowmelt	0 to 5 cm	2.6e-05	6.5e-05	0.000254	0.000111	Hillslope	1.3	1.97	-1.19	2.18	2.87	1.16	0.04	0.021	0
Bacteria	Acidobacteria	Acidobacteria	Subgroup_3	Unknown_Family	Bryobacter	OTU_354	Snowmelt	0 to 5 cm	1.1e-05	0	3.2e-05	2e-06	Hillslope	-10.08	11.63	-3.89	9.76	11.86	12.94	0	0.001	0.307
Bacteria	Acidobacteria	Acidobacteria	Subgroup_3	Unknown_Family	Bryobacter	OTU_5450	Snowmelt	0 to 5 cm	1e-05	0	1.2e-05	7e-06	Hillslope	-9.99	10.19	-0.68	9.14	11.13	11.47	0	0.002	0.894
Bacteria	Chloroflexi	TK10	Unassigned_Order	Unassigned_Family	Unassigned_Genus	OTU_4658	Snowmelt	0 to 5 cm	4e-06	0	3e-06	3e-06	Hillslope	-8.73	8.39	-0.03	8.15	9.59	10.05	0	0.003	0.999
Bacteria	Chloroflexi	TK10	Unassigned_Order	Unassigned_Family	Unassigned_Genus	OTU_8010	Snowmelt	0 to 5 cm	1e-05	0	1.1e-05	0	Hillslope	-9.94	10.05	-10.05	9.72	10.98	10.98	0	0.002	0
Bacteria	Chloroflexi	Ktedonobacteria	C0119	Unassigned_Family	Unassigned_Genus	OTU_3534	Snowmelt	0 to 5 cm	1e-05	0	7e-06	6e-06	Hillslope	-9.96	9.38	-0.16	9.17	9.99	10.57	0	0.001	0.977
Bacteria	Chloroflexi	Ktedonobacteria	C0119	Unassigned_Family	Unassigned_Genus	OTU_3456	Snowmelt	0 to 5 cm	1.8e-05	0	1.8e-05	1.8e-05	Hillslope	-10.83	10.83	-0.04	10.67	11.14	11.64	0	0.001	0.998
Bacteria	Chloroflexi	TK10	Unassigned_Order	Unassigned_Family	Unassigned_Genus	OTU_6539	Snowmelt	0 to 5 cm	1.2e-05	0	3e-06	0	Hillslope	-10.19	8.39	-8.39	9.74	9.59	9.59	0	0.003	0.001
Bacteria	Chloroflexi	Thermomicrobia	JG30-KF-CM45	Unassigned_Family	Unassigned_Genus	OTU_6447	Snowmelt	0 to 5 cm	3e-06	0	1.5e-05	1e-05	Hillslope	-8.03	10.5	-0.59	8.23	10.38	11.11	0	0.001	0.906
Bacteria	Chloroflexi	Thermomicrobia	JG30-KF-CM45	Unassigned_Family	Unassigned_Genus	OTU_1949	Snowmelt	0 to 5 cm	2.8e-05	0	1.1e-05	6e-06	Hillslope	-11.44	10.14	-0.87	11.8	10.07	11.1	0.001	0.001	0.854
Bacteria	Chloroflexi	Thermomicrobia	JG30-KF-CM45	Unassigned_Family	Unassigned_Genus	OTU_1984	Snowmelt	0 to 5 cm	3.4e-05	0	4e-05	3e-05	Hillslope	-11.72	11.97	-0.43	10.98	11.52	12.2	0	0.001	0.942
Bacteria	Chloroflexi	Thermomicrobia	JG30-KF-CM45	Unassigned_Family	Unassigned_Genus	OTU_9078	Snowmelt	0 to 5 cm	1.9e-05	0	4.2e-05	5e-06	Hillslope	-10.88	12.02	-3.04	10.68	11.38	12.53	0	0.001	0.435
Bacteria	Chloroflexi	Thermomicrobia	JG30-KF-CM45	Unassigned_Family	Unassigned_Genus	OTU_3191	Snowmelt	0 to 5 cm	2e-06	0	3.3e-05	1e-06	Hillslope	-7.77	11.68	-5.11	8.37	11.15	12.87	0.001	0.001	0.156
Bacteria	Chloroflexi	Thermomicrobia	AKYG1722	Unassigned_Family	Unassigned_Genus	OTU_5010	Snowmelt	0 to 5 cm	2.1e-05	0	4.6e-05	2.2e-05	Hillslope	-11.06	12.16	-1.03	10.47	11.66	12.22	0	0.001	0.84
Bacteria	Chloroflexi	Chloroflexia	Chloroflexales	Roseiflexaceae	Roseiflexus	OTU_7656	Snowmelt	0 to 5 cm	8e-06	0	5e-06	3e-06	Hillslope	-9.65	8.94	-0.58	9.3	10.14	10.61	0	0.002	0.903
Bacteria	Chloroflexi	Chloroflexia	Chloroflexales	Roseiflexaceae	Roseiflexus	OTU_3554	Snowmelt	0 to 5 cm	1.9e-05	0	1.4e-05	1.3e-05	Hillslope	-10.87	10.43	-0.09	10.12	10.68	10.99	0	0.001	0.99
Bacteria	Chloroflexi	Anaerolineae	Anaerolineales	Anaerolineaceae	Unassigned_Genus	OTU_3429	Snowmelt	0 to 5 cm	7e-06	0	7e-06	3e-06	Hillslope	-9.48	9.47	-1.07	9.02	10.08	10.56	0	0.001	0.799
Bacteria	Chloroflexi	Anaerolineae	Anaerolineales	Anaerolineaceae	Unassigned_Genus	OTU_3930	Snowmelt	0 to 5 cm	1.1e-05	0	2.6e-05	1.4e-05	Hillslope	-10.07	11.32	-0.9	9.26	11.55	11.84	0	0.001	0.859
Bacteria	Chloroflexi	Anaerolineae	Anaerolineales	Anaerolineaceae	Unassigned_Genus	OTU_3469	Snowmelt	0 to 5 cm	2.3e-05	0	1.9e-05	6e-06	Hillslope	-11.2	10.87	-1.66	10.51	11.07	11.48	0	0.001	0.689
Bacteria	Chloroflexi	Anaerolineae	Anaerolineales	Anaerolineaceae	Unassigned_Genus	OTU_3397	Snowmelt	0 to 5 cm	5e-06	0	4e-06	2e-06	Hillslope	-9.09	8.75	-0.93	8.68	9.37	9.85	0	0.002	0.814
Bacteria	Chloroflexi	Anaerolineae	Anaerolineales	Anaerolineaceae	Unassigned_Genus	OTU_4440	Snowmelt	0 to 5 cm	1.3e-05	0	7e-06	7e-06	Hillslope	-10.31	9.52	-0.01	10.03	10.23	10.62	0	0.002	1
Bacteria	Chloroflexi	Anaerolineae	Anaerolineales	Anaerolineaceae	Unassigned_Genus	OTU_3992	Snowmelt	0 to 5 cm	4e-06	0	9e-06	1e-06	Hillslope	-8.76	9.83	-3.27	8.74	10.62	11.31	0	0.002	0.33
Bacteria	Chloroflexi	Gitt-GS-136	Unassigned_Order	Unassigned_Family	Unassigned_Genus	OTU_10602	Snowmelt	0 to 5 cm	8.7e-05	0	0.000164	8.6e-05	Hillslope	-13.08	14	-0.92	13.21	13.51	14.5	0	0.001	0.886
Bacteria	Firmicutes	Bacilli	Lactobacillales	Carnobacteriaceae	Trichococcus	OTU_13875	Snowmelt	0 to 5 cm	3e-06	0	5e-06	1e-06	Hillslope	-8.35	8.94	-2.38	7.91	10.14	10.6	0	0.002	0.479
Bacteria	Firmicutes	Bacilli	Bacillales	Thermoactinomycetaceae	Thermoactinomyces	OTU_4587	Snowmelt	0 to 5 cm	5e-06	0	3e-06	3e-06	Hillslope	-8.98	8.41	-0.05	8.77	9.61	10.08	0	0.003	0.995
Bacteria	Firmicutes	Clostridia	Clostridiales	Clostridiaceae_1	Clostridium_sensu_stricto_1	OTU_2203	Snowmelt	0 to 5 cm	4e-06	0	1e-06	2e-06	Hillslope	-8.53	7.12	0.12	8.44	8.32	8.79	0	0.003	0.981
Bacteria	Firmicutes	Bacilli	Bacillales	Alicyclobacillaceae	Tumebacillus	OTU_3995	Snowmelt	0 to 5 cm	7e-06	0	1.8e-05	2e-06	Hillslope	-9.39	10.82	-3.04	9.31	11.22	12.18	0	0.001	0.418
Bacteria	Firmicutes	Bacilli	Bacillales	Paenibacillaceae	Paenibacillus	OTU_3559	Snowmelt	0 to 5 cm	3e-06	0	1.2e-05	1e-06	Hillslope	-8.41	10.21	-3.17	7.89	11.16	11.76	0	0.002	0.372
Bacteria	Firmicutes	Bacilli	Bacillales	Paenibacillaceae	Paenibacillus	OTU_5257	Snowmelt	0 to 5 cm	3e-06	0	3e-06	0	Hillslope	-8.23	8.39	-8.39	8.05	9.59	9.59	0	0.003	0.001
Bacteria	Firmicutes	Bacilli	Bacillales	Paenibacillaceae	Paenibacillus	OTU_15125	Snowmelt	0 to 5 cm	7e-06	0	2e-06	2e-06	Hillslope	-9.51	7.54	-0.29	9.29	8.73	9.2	0	0.003	0.949
Bacteria	Firmicutes	Bacilli	Bacillales	Paenibacillaceae	Unassigned_Genus	OTU_4789	Snowmelt	0 to 5 cm	7e-06	0	2.4e-05	7e-06	Hillslope	-9.5	11.25	-1.78	9	11.62	12.04	0	0.001	0.681
Bacteria	Chlamydiae	Chlamydiae	Chlamydiales	Parachlamydiaceae	Candidatus_Protochlamydia	OTU_10270	Snowmelt	0 to 5 cm	1.8e-05	0	2.1e-05	5e-06	Hillslope	-10.83	11.04	-2.07	9.18	11.29	11.79	0	0.001	0.607
Bacteria	Chlamydiae	Chlamydiae	Chlamydiales	Parachlamydiaceae	Neochlamydia	OTU_3972	Snowmelt	0 to 5 cm	2.4e-05	0	1.6e-05	1.4e-05	Hillslope	-11.23	10.68	-0.23	10.7	11.16	11.55	0	0.001	0.97
Bacteria	Chlamydiae	Chlamydiae	Chlamydiales	Parachlamydiaceae	Neochlamydia	OTU_9044	Snowmelt	0 to 5 cm	5e-06	0	1.1e-05	5e-06	Hillslope	-8.96	10.12	-1.22	8.87	10.75	11.27	0	0.001	0.782
Bacteria	WCHB1-60	Unassigned_Class	Unassigned_Order	Unassigned_Family	Unassigned_Genus	OTU_9361	Snowmelt	0 to 5 cm	3e-06	0	1e-05	2e-06	Hillslope	-8.15	9.91	-2.08	8.11	10.59	11.35	0	0.002	0.587
Bacteria	Candidate_division_TM7	Unassigned_Class	Unassigned_Order	Unassigned_Family	Unassigned_Genus	OTU_3894	Snowmelt	0 to 5 cm	2.3e-05	0	4.6e-05	1.6e-05	Hillslope	-11.19	12.17	-1.56	10.26	12.77	13.01	0	0.001	0.754
Bacteria	Candidate_division_TM7	Unassigned_Class	Unassigned_Order	Unassigned_Family	Unassigned_Genus	OTU_6473	Snowmelt	0 to 5 cm	9e-06	0	1e-05	7e-06	Hillslope	-9.76	9.99	-0.5	9.17	11.2	11.45	0	0.002	0.926
Bacteria	Candidate_division_TM7	Unassigned_Class	Unassigned_Order	Unassigned_Family	Unassigned_Genus	OTU_4590	Snowmelt	0 to 5 cm	2.4e-05	0	9e-06	5e-06	Hillslope	-11.21	9.82	-0.94	9.87	10.43	10.8	0	0.001	0.833
Bacteria	Candidate_division_TM7	Unassigned_Class	Unassigned_Order	Unassigned_Family	Unassigned_Genus	OTU_6001	Snowmelt	0 to 5 cm	1.9e-05	0	3.2e-05	3e-06	Hillslope	-10.92	11.65	-3.36	9.9	11.59	12.56	0	0.001	0.377
Bacteria	Firmicutes	Erysipelotrichia	Erysipelotrichales	Erysipelotrichaceae	Asteroleplasma	OTU_4337	Snowmelt	0 to 5 cm	7e-06	0	2.6e-05	0	Hillslope	-9.44	11.35	-11.35	8.9	11.68	11.68	0	0.001	0
Bacteria	Firmicutes	Erysipelotrichia	Erysipelotrichales	Erysipelotrichaceae	Asteroleplasma	OTU_4956	Snowmelt	0 to 5 cm	1.7e-05	1.1e-05	3.9e-05	6e-06	Hillslope	-0.59	1.81	-2.81	1.74	2.96	2.35	0.248	0.044	0
Bacteria	TM6	Unassigned_Class	Unassigned_Order	Unassigned_Family	Unassigned_Genus	OTU_5961	Snowmelt	0 to 5 cm	1.2e-05	0	6e-06	0	Hillslope	-10.23	9.19	-9.19	9.67	9.82	9.82	0	0.002	0
Bacteria	TM6	Unassigned_Class	Unassigned_Order	Unassigned_Family	Unassigned_Genus	OTU_5369	Snowmelt	0 to 5 cm	8e-06	0	1.9e-05	5e-06	Hillslope	-9.56	10.91	-2.01	9.45	11.13	11.9	0	0.001	0.625
Bacteria	Cyanobacteria	Chloroplast	Unassigned_Order	Unassigned_Family	Unassigned_Genus	OTU_5735	Snowmelt	0 to 5 cm	1.7e-05	0	2.6e-05	1.2e-05	Hillslope	-10.71	11.36	-1.09	10.44	11.71	12.25	0	0.001	0.828
Archaea	Thaumarchaeota	Soil_Crenarchaeotic_Group(SCG)	Unassigned_Order	Unassigned_Family	Unassigned_Genus	OTU_2708	Snowmelt	0 to 5 cm	4.2e-05	0	6.7e-05	3.5e-05	Hillslope	-12.04	12.71	-0.94	12.29	11.91	13.31	0	0.001	0.871
Bacteria	Bacteroidetes	Sphingobacteriia	Sphingobacteriales	NS11-12_marine_group	Unassigned_Genus	OTU_9849	Snowmelt	0 to 5 cm	2.5e-05	0	4.1e-05	2.3e-05	Hillslope	-11.27	12	-0.83	10.85	11.55	12.31	0	0.001	0.878
Bacteria	Bacteroidetes	Sphingobacteriia	Sphingobacteriales	NS11-12_marine_group	Unassigned_Genus	OTU_3221	Snowmelt	0 to 5 cm	7e-06	0	1.3e-05	2e-06	Hillslope	-9.47	10.36	-2.62	9.03	11.17	11.85	0	0.002	0.488
Bacteria	Bacteroidetes	Sphingobacteriia	Sphingobacteriales	Sphingobacteriaceae	Mucilaginibacter	OTU_4698	Snowmelt	0 to 5 cm	1.3e-05	0	0.000142	1.5e-05	Hillslope	-10.34	13.8	-3.24	10.27	14.73	15.02	0	0.002	0.502
Bacteria	Bacteroidetes	Sphingobacteriia	Sphingobacteriales	Saprospiraceae	Unassigned_Genus	OTU_3626	Snowmelt	0 to 5 cm	2.5e-05	0	8.9e-05	9e-06	Hillslope	-11.3	13.12	-3.25	11.04	13.23	14.04	0	0.001	0.462
Bacteria	Bacteroidetes	Sphingobacteriia	Sphingobacteriales	Saprospiraceae	Unassigned_Genus	OTU_134	Snowmelt	0 to 5 cm	0.000176	0	0.000217	5.9e-05	Hillslope	-14.11	14.41	-1.87	13.66	14.21	14.6	0	0.001	0.732
Bacteria	Bacteroidetes	Sphingobacteriia	Sphingobacteriales	Saprospiraceae	Unassigned_Genus	OTU_5708	Snowmelt	0 to 5 cm	9.3e-05	0	0.000225	5.3e-05	Hillslope	-13.18	14.46	-2.07	13.06	14.88	15.31	0	0.001	0.714
Bacteria	Bacteroidetes	Sphingobacteriia	Sphingobacteriales	Saprospiraceae	Unassigned_Genus	OTU_4748	Snowmelt	0 to 5 cm	1e-06	3e-06	2.5e-05	0	Hillslope	0.8	3.31	-11.29	2.74	5.28	4.51	0.325	0.038	0
Bacteria	Bacteroidetes	Sphingobacteriia	Sphingobacteriales	Chitinophagaceae	Unassigned_Genus	OTU_3543	Snowmelt	0 to 5 cm	2e-05	0	1.3e-05	5e-06	Hillslope	-10.95	10.36	-1.52	10.35	10.59	11.37	0	0.001	0.718
Bacteria	Bacteroidetes	Sphingobacteriia	Sphingobacteriales	PHOS-HE51	Unassigned_Genus	OTU_2546	Snowmelt	0 to 5 cm	1.9e-05	0	2.1e-05	8e-06	Hillslope	-10.89	11.05	-1.39	10.76	11.66	12.29	0	0.001	0.77
Bacteria	Bacteroidetes	Sphingobacteriia	Sphingobacteriales	KD3-93	Unassigned_Genus	OTU_2411	Snowmelt	0 to 5 cm	1.8e-05	0	0.000216	9.7e-05	Hillslope	-10.85	14.4	-1.15	10.77	14.36	14.66	0	0.001	0.854
Bacteria	Bacteroidetes	Sphingobacteriia	Sphingobacteriales	LiUU-11-161	Unassigned_Genus	OTU_17425	Snowmelt	0 to 5 cm	1.7e-05	0	3.8e-05	9e-06	Hillslope	-10.74	11.9	-2.07	9.98	12.06	12.61	0	0.001	0.637
Bacteria	Bacteroidetes	Sphingobacteriia	Sphingobacteriales	env.OPS_17	Unassigned_Genus	OTU_15226	Snowmelt	0 to 5 cm	8e-06	0	5e-06	3e-06	Hillslope	-9.61	8.94	-0.63	9.19	10.14	10.61	0	0.002	0.894
Bacteria	Bacteroidetes	Sphingobacteriia	Sphingobacteriales	env.OPS_17	Unassigned_Genus	OTU_645	Snowmelt	0 to 5 cm	0.000806	0.000306	0.000835	0.000496	Hillslope	-1.4	1.45	-0.75	2.24	2.32	0.53	0.031	0.039	0
Bacteria	Bacteroidetes	Sphingobacteriia	Sphingobacteriales	Chitinophagaceae	Unassigned_Genus	OTU_11013	Snowmelt	0 to 5 cm	1.8e-05	0	2.8e-05	1.5e-05	Hillslope	-10.79	11.45	-0.91	10.07	11.64	12.04	0	0.001	0.859
Bacteria	Bacteroidetes	Sphingobacteriia	Sphingobacteriales	Chitinophagaceae	Unassigned_Genus	OTU_1272	Snowmelt	0 to 5 cm	3.9e-05	0	2.3e-05	1.5e-05	Hillslope	-11.95	11.18	-0.65	10.77	11.23	11.52	0	0.001	0.9
Bacteria	Bacteroidetes	Sphingobacteriia	Sphingobacteriales	Chitinophagaceae	Unassigned_Genus	OTU_2197	Snowmelt	0 to 5 cm	8e-06	0	1.5e-05	2e-06	Hillslope	-9.72	10.55	-3	9.56	11.19	11.98	0	0.001	0.416
Bacteria	Bacteroidetes	Sphingobacteriia	Sphingobacteriales	Chitinophagaceae	Chitinophaga	OTU_2488	Snowmelt	0 to 5 cm	4.3e-05	0	5.6e-05	0	Hillslope	-12.06	12.45	-12.45	11.85	12.28	12.28	0	0.001	0
Bacteria	Bacteroidetes	Sphingobacteriia	Sphingobacteriales	Chitinophagaceae	Flavihumibacter	OTU_969	Snowmelt	0 to 5 cm	2.6e-05	0	1.7e-05	1.2e-05	Hillslope	-11.35	10.73	-0.53	10.95	11.44	11.68	0	0.002	0.922
Bacteria	Bacteroidetes	Sphingobacteriia	Sphingobacteriales	Chitinophagaceae	Unassigned_Genus	OTU_6707	Snowmelt	0 to 5 cm	3.6e-05	0	0.000133	3.3e-05	Hillslope	-11.82	13.7	-2.02	11.31	13.65	14.4	0	0.001	0.701
Bacteria	Bacteroidetes	Sphingobacteriia	Sphingobacteriales	Chitinophagaceae	Flavisolibacter	OTU_142	Snowmelt	0 to 5 cm	0.00364	0.001178	0.004812	0.002914	Hillslope	-1.63	2.03	-0.72	2.49	2.89	0.62	0.023	0.017	0
Bacteria	Bacteroidetes	Sphingobacteriia	Sphingobacteriales	Chitinophagaceae	Unassigned_Genus	OTU_5144	Snowmelt	0 to 5 cm	2.9e-05	0	4.9e-05	2.3e-05	Hillslope	-11.49	12.25	-1.08	10.61	12.63	12.85	0	0.001	0.841
Bacteria	Bacteroidetes	Sphingobacteriia	Sphingobacteriales	Chitinophagaceae	Unassigned_Genus	OTU_3980	Snowmelt	0 to 5 cm	2.2e-05	0	0.000108	8e-06	Hillslope	-11.11	13.39	-3.81	10.58	13.5	14.19	0	0.001	0.375
Bacteria	Bacteroidetes	Sphingobacteriia	Sphingobacteriales	Chitinophagaceae	Ferruginibacter	OTU_858	Snowmelt	0 to 5 cm	0.000469	0.000291	0.000643	0.000304	Hillslope	-0.69	1.15	-1.08	1.36	1.85	0.6	0.081	0.04	0
Bacteria	Bacteroidetes	Sphingobacteriia	Sphingobacteriales	Chitinophagaceae	Ferruginibacter	OTU_553	Snowmelt	0 to 5 cm	0.000212	0.000142	0.000284	0.000165	Hillslope	-0.58	1	-0.79	0.93	1.42	0.4	0.031	0.017	0
Bacteria	Bacteroidetes	Sphingobacteriia	Sphingobacteriales	Chitinophagaceae	Unassigned_Genus	OTU_2993	Snowmelt	0 to 5 cm	1.2e-05	0	4.4e-05	2e-06	Hillslope	-10.19	12.11	-4.33	9.98	12.46	13.45	0	0.001	0.267
Bacteria	Bacteroidetes	Sphingobacteriia	Sphingobacteriales	PHOS-HE51	Unassigned_Genus	OTU_3416	Snowmelt	0 to 5 cm	8e-06	0	3.2e-05	1.2e-05	Hillslope	-9.73	11.64	-1.36	9.3	11.7	12.23	0	0.001	0.775
Bacteria	Bacteroidetes	Sphingobacteriia	Sphingobacteriales	AKYH767	Unassigned_Genus	OTU_608	Snowmelt	0 to 5 cm	0.000233	9.6e-05	0.000389	0.000192	Hillslope	-1.28	2.02	-1.02	2.49	3.24	0.92	0.077	0.04	0
Bacteria	Bacteroidetes	Sphingobacteriia	Sphingobacteriales	AKYH767	Unassigned_Genus	OTU_358	Snowmelt	0 to 5 cm	1.4e-05	0	1e-05	3e-06	Hillslope	-10.45	9.92	-1.66	9.82	10.31	10.97	0	0.001	0.672
Bacteria	Bacteroidetes	Sphingobacteriia	Sphingobacteriales	NS11-12_marine_group	Unassigned_Genus	OTU_1011	Snowmelt	0 to 5 cm	0.000122	4.5e-05	0.000101	5.4e-05	Hillslope	-1.44	1.17	-0.92	1.7	1.46	0.35	0.003	0.006	0
Bacteria	Bacteroidetes	Flavobacteriia	Flavobacteriales	Flavobacteriaceae	Flavobacterium	OTU_3467	Snowmelt	0 to 5 cm	4.1e-05	0	4.2e-05	3.1e-05	Hillslope	-12.02	12.03	-0.43	11.37	12.16	12.49	0	0.001	0.943
Bacteria	Bacteroidetes	Cytophagia	Cytophagales	Cytophagaceae	Sporocytophaga	OTU_3689	Snowmelt	0 to 5 cm	7e-06	0	4e-05	3e-06	Hillslope	-9.53	11.96	-3.61	9.69	11.69	13.19	0	0.001	0.363
Bacteria	Bacteroidetes	Cytophagia	Cytophagales	Flammeovirgaceae	Flexithrix	OTU_2215	Snowmelt	0 to 5 cm	2.2e-05	0	3.1e-05	8e-06	Hillslope	-11.1	11.58	-1.94	9.52	11.48	12.28	0	0.001	0.653
Bacteria	Bacteroidetes	Cytophagia	Cytophagales	Cytophagaceae	Unassigned_Genus	OTU_5664	Snowmelt	0 to 5 cm	1.3e-05	0	4e-05	1.6e-05	Hillslope	-10.34	11.98	-1.36	10.09	11.76	12.3	0	0.001	0.776
Bacteria	Bacteroidetes	Cytophagia	Cytophagales	Cytophagaceae	Cytophaga	OTU_6046	Snowmelt	0 to 5 cm	3e-05	0	0.000102	4.5e-05	Hillslope	-11.54	13.31	-1.17	10.69	14.07	14.47	0	0.001	0.849
Bacteria	Bacteroidetes	Cytophagia	Cytophagales	Cytophagaceae	Unassigned_Genus	OTU_2244	Snowmelt	0 to 5 cm	5.6e-05	2.7e-05	0.000167	1.5e-05	Hillslope	-1.03	2.6	-3.52	2.25	3.8	2.98	0.116	0.021	0
Bacteria	Bacteroidetes	Cytophagia	Cytophagales	Cytophagaceae	Unassigned_Genus	OTU_3463	Snowmelt	0 to 5 cm	1e-05	0	2.6e-05	9e-06	Hillslope	-9.99	11.33	-1.51	9.79	12.15	12.42	0	0.002	0.749
Bacteria	Bacteroidetes	Cytophagia	Cytophagales	Cytophagaceae	Adhaeribacter	OTU_11741	Snowmelt	0 to 5 cm	5.2e-05	0	9.7e-05	4.6e-05	Hillslope	-12.35	13.25	-1.08	11.19	12.98	13.47	0	0.001	0.85
Bacteria	Candidate_division_BRC1	Unassigned_Class	Unassigned_Order	Unassigned_Family	Unassigned_Genus	OTU_1159	Snowmelt	0 to 5 cm	0.000175	8.1e-05	0.000251	0.000106	Hillslope	-1.11	1.63	-1.24	1.79	2.34	1.03	0.032	0.018	0
Bacteria	Candidate_division_BRC1	Unassigned_Class	Unassigned_Order	Unassigned_Family	Unassigned_Genus	OTU_5035	Snowmelt	0 to 5 cm	2.1e-05	0	2.7e-05	9e-06	Hillslope	-11.06	11.41	-1.54	10.25	10.82	11.75	0	0.001	0.725
Bacteria	Planctomycetes	OM190	Unassigned_Order	Unassigned_Family	Unassigned_Genus	OTU_4647	Snowmelt	0 to 5 cm	1.4e-05	0	4.5e-05	1.3e-05	Hillslope	-10.48	12.12	-1.74	10.34	11.82	12.69	0	0.001	0.709
Bacteria	Planctomycetes	vadinHA49	Unassigned_Order	Unassigned_Family	Unassigned_Genus	OTU_15142	Snowmelt	0 to 5 cm	8e-06	0	9e-06	8e-06	Hillslope	-9.67	9.76	-0.04	9.35	10.53	10.83	0	0.002	0.998
Bacteria	Planctomycetes	vadinHA49	Unassigned_Order	Unassigned_Family	Unassigned_Genus	OTU_3084	Snowmelt	0 to 5 cm	7e-06	0	5e-06	5e-06	Hillslope	-9.43	9.02	0.06	8.62	9.7	10.3	0	0.002	0.994
Bacteria	Planctomycetes	Planctomycetacia	Planctomycetales	Planctomycetaceae	Unassigned_Genus	OTU_5115	Snowmelt	0 to 5 cm	1.1e-05	0	1.7e-05	6e-06	Hillslope	-10.11	10.77	-1.57	9.45	11.28	11.81	0	0.001	0.72
Bacteria	Planctomycetes	Planctomycetacia	Planctomycetales	Planctomycetaceae	Unassigned_Genus	OTU_5310	Snowmelt	0 to 5 cm	9e-06	0	5e-06	1e-06	Hillslope	-9.8	8.94	-2.38	9.07	10.14	10.6	0	0.002	0.479
Bacteria	Planctomycetes	Planctomycetacia	Planctomycetales	Planctomycetaceae	Unassigned_Genus	OTU_5757	Snowmelt	0 to 5 cm	4e-06	0	1.3e-05	7e-06	Hillslope	-8.68	10.37	-0.88	8.56	11.17	11.57	0	0.002	0.859
Bacteria	Planctomycetes	Planctomycetacia	Planctomycetales	Planctomycetaceae	Unassigned_Genus	OTU_5540	Snowmelt	0 to 5 cm	8e-06	0	1.2e-05	6e-06	Hillslope	-9.6	10.2	-1.04	9.39	10.18	10.93	0	0.001	0.813
Bacteria	Planctomycetes	Planctomycetacia	Planctomycetales	Planctomycetaceae	Unassigned_Genus	OTU_5922	Snowmelt	0 to 5 cm	1.4e-05	0	2.6e-05	1.6e-05	Hillslope	-10.47	11.34	-0.69	9.64	11.29	11.81	0	0.001	0.896
Bacteria	Planctomycetes	Planctomycetacia	Planctomycetales	Planctomycetaceae	Unassigned_Genus	OTU_16823	Snowmelt	0 to 5 cm	9e-06	0	1.1e-05	7e-06	Hillslope	-9.77	10.06	-0.69	8.71	10.35	11	0	0.001	0.887
Bacteria	Planctomycetes	Planctomycetacia	Planctomycetales	Planctomycetaceae	Unassigned_Genus	OTU_5449	Snowmelt	0 to 5 cm	8e-06	0	2e-06	1e-06	Hillslope	-9.57	7.93	-1.37	9.4	9.13	9.6	0	0.003	0.693
Bacteria	Planctomycetes	Planctomycetacia	Planctomycetales	Planctomycetaceae	Unassigned_Genus	OTU_4864	Snowmelt	0 to 5 cm	1.1e-05	0	5e-06	3e-06	Hillslope	-10.08	8.94	-0.61	9.46	10.14	10.44	0	0.002	0.896
Bacteria	Planctomycetes	Planctomycetacia	Planctomycetales	Planctomycetaceae	Unassigned_Genus	OTU_15265	Snowmelt	0 to 5 cm	3e-06	0	3e-06	0	Hillslope	-8.26	8.39	-8.39	8.25	9.59	9.59	0	0.003	0.001
Bacteria	Planctomycetes	Planctomycetacia	Planctomycetales	Planctomycetaceae	Gemmata	OTU_13105	Snowmelt	0 to 5 cm	4e-06	0	2e-06	0	Hillslope	-8.59	7.54	-7.54	8.17	8.73	8.73	0	0.003	0.001
Bacteria	Planctomycetes	Planctomycetacia	Planctomycetales	Planctomycetaceae	Unassigned_Genus	OTU_6210	Snowmelt	0 to 5 cm	1.7e-05	0	2e-05	1.8e-05	Hillslope	-10.74	10.99	-0.21	9.84	11.25	11.46	0	0.001	0.972
Bacteria	Planctomycetes	Planctomycetacia	Planctomycetales	Planctomycetaceae	Unassigned_Genus	OTU_1335	Snowmelt	0 to 5 cm	3e-06	2e-06	1.5e-05	0	Hillslope	-0.74	3.08	-10.59	2.46	4.86	3.51	0.31	0.036	0
Bacteria	Planctomycetes	Planctomycetacia	Planctomycetales	Planctomycetaceae	Unassigned_Genus	OTU_17437	Snowmelt	0 to 5 cm	2.5e-05	0	2.7e-05	1.7e-05	Hillslope	-11.29	11.42	-0.69	10.63	11.06	11.74	0	0.001	0.895
Bacteria	Planctomycetes	Planctomycetacia	Planctomycetales	Planctomycetaceae	Unassigned_Genus	OTU_5663	Snowmelt	0 to 5 cm	1.7e-05	0	4.2e-05	2.4e-05	Hillslope	-10.71	12.04	-0.82	9.41	11.48	12.05	0	0.001	0.877
Bacteria	Planctomycetes	Planctomycetacia	Planctomycetales	Planctomycetaceae	Gemmata	OTU_4454	Snowmelt	0 to 5 cm	2.2e-05	0	8e-06	5e-06	Hillslope	-11.08	9.66	-0.77	10.71	10.58	10.84	0	0.002	0.87
Bacteria	Planctomycetes	Planctomycetacia	Planctomycetales	Planctomycetaceae	Gemmata	OTU_3737	Snowmelt	0 to 5 cm	1.3e-05	0	5.8e-05	1.5e-05	Hillslope	-10.36	12.49	-1.9	9.68	12.55	13.23	0	0.001	0.692
Bacteria	Planctomycetes	Planctomycetacia	Planctomycetales	Planctomycetaceae	Gemmata	OTU_3941	Snowmelt	0 to 5 cm	2.7e-05	0	1.9e-05	1.1e-05	Hillslope	-11.41	10.91	-0.8	10.7	10.7	11.17	0	0.001	0.869
Bacteria	Planctomycetes	Planctomycetacia	Planctomycetales	Planctomycetaceae	Gemmata	OTU_535	Snowmelt	0 to 5 cm	8e-06	0	7e-06	3e-06	Hillslope	-9.57	9.49	-1.45	8.91	9.8	10.82	0	0.001	0.717
Bacteria	Planctomycetes	Planctomycetacia	Planctomycetales	Planctomycetaceae	Gemmata	OTU_4451	Snowmelt	0 to 5 cm	8e-06	0	6e-06	5e-06	Hillslope	-9.63	9.19	-0.21	9.07	9.82	10.32	0	0.002	0.969
Bacteria	Planctomycetes	Planctomycetacia	Planctomycetales	Planctomycetaceae	Gemmata	OTU_1416	Snowmelt	0 to 5 cm	5.2e-05	0	0.0001	1.1e-05	Hillslope	-12.35	13.29	-3.23	11.85	13.53	13.97	0	0.001	0.462
Bacteria	Planctomycetes	Planctomycetacia	Planctomycetales	Planctomycetaceae	Planctomyces	OTU_2310	Snowmelt	0 to 5 cm	8.7e-05	0	0.000102	6e-05	Hillslope	-13.09	13.31	-0.77	12.18	12.19	12.99	0	0.001	0.894
Bacteria	Planctomycetes	Planctomycetacia	Planctomycetales	Planctomycetaceae	Planctomyces	OTU_3281	Snowmelt	0 to 5 cm	1.4e-05	0	5e-06	4e-06	Hillslope	-10.48	8.89	-0.24	9.92	9.64	10.05	0	0.002	0.963
Bacteria	Planctomycetes	Planctomycetacia	Planctomycetales	Planctomycetaceae	Planctomyces	OTU_6958	Snowmelt	0 to 5 cm	4e-06	0	7e-06	4e-06	Hillslope	-8.73	9.41	-0.72	8.55	10.61	10.88	0	0.002	0.881
Bacteria	Planctomycetes	Planctomycetacia	Planctomycetales	Planctomycetaceae	Planctomyces	OTU_6921	Snowmelt	0 to 5 cm	1e-05	0	5e-06	2e-06	Hillslope	-9.94	9.02	-1.19	9.14	9.7	10.46	0	0.002	0.769
Bacteria	Planctomycetes	Planctomycetacia	Planctomycetales	Planctomycetaceae	Unassigned_Genus	OTU_1283	Snowmelt	0 to 5 cm	0.000412	0.000177	0.000449	0.000321	Hillslope	-1.22	1.34	-0.48	1.87	2.01	0.43	0.024	0.025	0
Bacteria	Planctomycetes	Planctomycetacia	Planctomycetales	Planctomycetaceae	Unassigned_Genus	OTU_3833	Snowmelt	0 to 5 cm	2.1e-05	0	1.5e-05	1.8e-05	Hillslope	-11.02	10.52	0.28	9.77	10.62	10.94	0	0.001	0.96
Bacteria	Planctomycetes	Planctomycetacia	Planctomycetales	Planctomycetaceae	Unassigned_Genus	OTU_3544	Snowmelt	0 to 5 cm	1.7e-05	0	1.8e-05	1.7e-05	Hillslope	-10.72	10.8	-0.03	9.69	11.12	11.34	0	0.001	1
Bacteria	Planctomycetes	Planctomycetacia	Planctomycetales	Planctomycetaceae	Pirellula	OTU_2759	Snowmelt	0 to 5 cm	1e-05	0	1.2e-05	2e-06	Hillslope	-10.02	10.19	-2.25	9.61	10.43	11.13	0	0.001	0.537
Bacteria	Planctomycetes	Planctomycetacia	Planctomycetales	Planctomycetaceae	Unassigned_Genus	OTU_3987	Snowmelt	0 to 5 cm	1.3e-05	0	5e-06	3e-06	Hillslope	-10.33	8.9	-0.55	9.95	9.66	10.37	0	0.002	0.906
Bacteria	Planctomycetes	Planctomycetacia	Planctomycetales	Planctomycetaceae	Unassigned_Genus	OTU_1785	Snowmelt	0 to 5 cm	4.4e-05	0	3.2e-05	3.1e-05	Hillslope	-12.1	11.67	-0.09	10.89	10.95	11.73	0	0.001	0.991
Bacteria	Planctomycetes	Planctomycetacia	Planctomycetales	Planctomycetaceae	Unassigned_Genus	OTU_2130	Snowmelt	0 to 5 cm	0.000101	0	7.6e-05	5.8e-05	Hillslope	-13.3	12.9	-0.4	13.04	12.25	12.5	0	0.001	0.948
Bacteria	Planctomycetes	Planctomycetacia	Planctomycetales	Planctomycetaceae	Unassigned_Genus	OTU_8819	Snowmelt	0 to 5 cm	1.4e-05	0	5e-06	5e-06	Hillslope	-10.49	9.02	-0.15	9.81	9.7	10.01	0	0.002	0.978
Bacteria	Planctomycetes	Planctomycetacia	Planctomycetales	Planctomycetaceae	Unassigned_Genus	OTU_2849	Snowmelt	0 to 5 cm	4e-06	0	3e-06	2e-06	Hillslope	-8.65	8.39	-0.61	8.51	9.59	10.05	0	0.003	0.892
Bacteria	Planctomycetes	Planctomycetacia	Planctomycetales	Planctomycetaceae	Pir4_lineage	OTU_3547	Snowmelt	0 to 5 cm	9e-06	0	1.8e-05	6e-06	Hillslope	-9.8	10.78	-1.62	9.79	11.98	12.3	0	0.002	0.723
Bacteria	Planctomycetes	Planctomycetacia	Planctomycetales	Planctomycetaceae	Pir4_lineage	OTU_2258	Snowmelt	0 to 5 cm	0.000107	0	9.9e-05	4.8e-05	Hillslope	-13.38	13.27	-1.03	11.8	12.51	13.22	0	0.001	0.855
Bacteria	Planctomycetes	Planctomycetacia	Planctomycetales	Planctomycetaceae	Pirellula	OTU_3532	Snowmelt	0 to 5 cm	1.7e-05	0	6e-06	4e-06	Hillslope	-10.71	9.3	-0.5	10.02	10.15	10.43	0	0.002	0.917
Bacteria	Planctomycetes	Planctomycetacia	Planctomycetales	Planctomycetaceae	Pir4_lineage	OTU_2292	Snowmelt	0 to 5 cm	1.2e-05	0	7e-06	6e-06	Hillslope	-10.19	9.52	-0.18	9.92	10.23	10.65	0	0.002	0.974
Bacteria	Planctomycetes	Planctomycetacia	Planctomycetales	Planctomycetaceae	Pir4_lineage	OTU_7820	Snowmelt	0 to 5 cm	5e-06	0	1.2e-05	6e-06	Hillslope	-9.1	10.19	-0.94	9.09	10.82	11.32	0	0.001	0.843
Bacteria	Planctomycetes	Planctomycetacia	Planctomycetales	Planctomycetaceae	Pirellula	OTU_4607	Snowmelt	0 to 5 cm	2.9e-05	0	1e-05	7e-06	Hillslope	-11.48	9.91	-0.43	10.12	10.59	10.95	0	0.002	0.935
Bacteria	Planctomycetes	Planctomycetacia	Planctomycetales	Planctomycetaceae	Pirellula	OTU_1943	Snowmelt	0 to 5 cm	8.7e-05	0	8.2e-05	2.9e-05	Hillslope	-13.08	12.99	-1.52	12.57	12.78	13.3	0	0.001	0.768
Bacteria	Planctomycetes	Planctomycetacia	Planctomycetales	Planctomycetaceae	Pirellula	OTU_15531	Snowmelt	0 to 5 cm	1.2e-05	0	4e-06	4e-06	Hillslope	-10.22	8.75	-0.29	9.84	9.37	9.87	0	0.002	0.953
Bacteria	Planctomycetes	Planctomycetacia	Planctomycetales	Planctomycetaceae	Pirellula	OTU_5447	Snowmelt	0 to 5 cm	7e-06	0	1e-05	3e-06	Hillslope	-9.49	9.99	-1.68	9.12	10.97	11.55	0	0.002	0.687
Bacteria	Planctomycetes	Planctomycetacia	Planctomycetales	Planctomycetaceae	Pirellula	OTU_3326	Snowmelt	0 to 5 cm	9e-06	0	5e-06	0	Hillslope	-9.86	8.94	-8.94	9.52	10.14	10.14	0	0.002	0.001
Bacteria	Planctomycetes	Planctomycetacia	Planctomycetales	Planctomycetaceae	Unassigned_Genus	OTU_5831	Snowmelt	0 to 5 cm	1e-05	0	3.1e-05	2e-06	Hillslope	-9.9	11.59	-3.81	9.42	11.41	12.83	0	0.001	0.314
Bacteria	Planctomycetes	Phycisphaerae	Phycisphaerales	Phycisphaeraceae	CL500-3	OTU_4161	Snowmelt	0 to 5 cm	8e-06	0	1.3e-05	9e-06	Hillslope	-9.58	10.39	-0.63	9.39	10.38	11.09	0	0.001	0.899
Bacteria	Planctomycetes	Phycisphaerae	WD2101_soil_group	Unassigned_Family	Unassigned_Genus	OTU_5884	Snowmelt	0 to 5 cm	5e-06	0	1.6e-05	1e-06	Hillslope	-8.95	10.62	-4.06	8.9	11.47	12.12	0	0.002	0.245
Bacteria	Planctomycetes	Phycisphaerae	WD2101_soil_group	Unassigned_Family	Unassigned_Genus	OTU_344	Snowmelt	0 to 5 cm	0.000566	0.000245	0.000491	0.000339	Hillslope	-1.21	1	-0.54	1.49	1.35	0.2	0.004	0.011	0
Bacteria	Planctomycetes	Phycisphaerae	WD2101_soil_group	Unassigned_Family	Unassigned_Genus	OTU_1075	Snowmelt	0 to 5 cm	0.000517	0.000187	0.000407	0.000336	Hillslope	-1.47	1.12	-0.28	1.72	1.38	0.06	0.002	0.005	0
Bacteria	Planctomycetes	Phycisphaerae	WD2101_soil_group	Unassigned_Family	Unassigned_Genus	OTU_2736	Snowmelt	0 to 5 cm	0.000203	4.9e-05	0.000248	0.000108	Hillslope	-2.06	2.34	-1.2	2.84	3.13	1.13	0.011	0.01	0
Bacteria	Planctomycetes	Phycisphaerae	WD2101_soil_group	Unassigned_Family	Unassigned_Genus	OTU_4617	Snowmelt	0 to 5 cm	1.5e-05	0	1.6e-05	6e-06	Hillslope	-10.5	10.69	-1.53	10.09	11.25	11.68	0	0.001	0.725
Bacteria	Planctomycetes	Phycisphaerae	WD2101_soil_group	Unassigned_Family	Unassigned_Genus	OTU_10871	Snowmelt	0 to 5 cm	2.3e-05	0	4.5e-05	3e-06	Hillslope	-11.16	12.14	-3.9	9.7	11.64	13.34	0	0.001	0.323
Bacteria	Planctomycetes	Phycisphaerae	WD2101_soil_group	Unassigned_Family	Unassigned_Genus	OTU_1768	Snowmelt	0 to 5 cm	0.000318	0.000103	0.0003	0.000148	Hillslope	-1.62	1.54	-1.02	1.99	1.94	0.41	0.004	0.006	0
Bacteria	Planctomycetes	Phycisphaerae	WD2101_soil_group	Unassigned_Family	Unassigned_Genus	OTU_205	Snowmelt	0 to 5 cm	0.000795	0.000247	0.000725	0.000653	Hillslope	-1.68	1.55	-0.15	2.15	2.02	0.03	0.006	0.008	0
Bacteria	Planctomycetes	Phycisphaerae	WD2101_soil_group	Unassigned_Family	Unassigned_Genus	OTU_3374	Snowmelt	0 to 5 cm	4.8e-05	0	5.2e-05	3.7e-05	Hillslope	-12.24	12.35	-0.52	10.92	11.42	12.25	0	0.001	0.929
Bacteria	Planctomycetes	Phycisphaerae	WD2101_soil_group	Unassigned_Family	Unassigned_Genus	OTU_6460	Snowmelt	0 to 5 cm	1.7e-05	0	7e-06	2e-06	Hillslope	-10.7	9.44	-1.88	9.89	10.32	10.95	0	0.002	0.618
Bacteria	Planctomycetes	Phycisphaerae	CPla-3_termite_group	Unassigned_Family	Unassigned_Genus	OTU_9322	Snowmelt	0 to 5 cm	2.2e-05	0	2.9e-05	7e-06	Hillslope	-11.1	11.5	-2.14	10.91	11.93	12.25	0	0.001	0.609
Bacteria	Verrucomicrobia	OPB35_soil_group	Unassigned_Order	Unassigned_Family	Unassigned_Genus	OTU_5028	Snowmelt	0 to 5 cm	4e-06	2e-06	3.7e-05	0	Hillslope	-1.03	4.33	-11.84	2.88	6.16	5.04	0.222	0.017	0
Bacteria	Verrucomicrobia	OPB35_soil_group	Unassigned_Order	Unassigned_Family	Unassigned_Genus	OTU_1816	Snowmelt	0 to 5 cm	3.7e-05	0	2.5e-05	2e-05	Hillslope	-11.84	11.27	-0.27	11.39	11.14	11.73	0	0.001	0.965
Bacteria	Verrucomicrobia	OPB35_soil_group	Unassigned_Order	Unassigned_Family	Unassigned_Genus	OTU_1598	Snowmelt	0 to 5 cm	7e-06	0	7e-06	6e-06	Hillslope	-9.47	9.4	-0.18	9.4	10.18	10.67	0	0.002	0.974
Bacteria	Verrucomicrobia	OPB35_soil_group	Unassigned_Order	Unassigned_Family	Unassigned_Genus	OTU_9852	Snowmelt	0 to 5 cm	7e-06	0	1.8e-05	2e-06	Hillslope	-9.49	10.85	-2.91	8.99	11.26	11.87	0	0.001	0.429
Bacteria	Verrucomicrobia	OPB35_soil_group	Unassigned_Order	Unassigned_Family	Unassigned_Genus	OTU_11423	Snowmelt	0 to 5 cm	0.000108	0	8.6e-05	6.2e-05	Hillslope	-13.4	13.07	-0.48	11.95	12.91	13.11	0	0.001	0.94
Bacteria	Verrucomicrobia	OPB35_soil_group	Unassigned_Order	Unassigned_Family	Unassigned_Genus	OTU_12494	Snowmelt	0 to 5 cm	8e-06	0	1.1e-05	4e-06	Hillslope	-9.56	10.15	-1.41	9.42	10.41	11.47	0	0.001	0.746
Bacteria	Verrucomicrobia	OPB35_soil_group	Unassigned_Order	Unassigned_Family	Unassigned_Genus	OTU_6169	Snowmelt	0 to 5 cm	1.8e-05	0	2.5e-05	1.4e-05	Hillslope	-10.83	11.26	-0.85	10.8	11.72	12.1	0	0.001	0.872
Bacteria	Verrucomicrobia	OPB35_soil_group	Unassigned_Order	Unassigned_Family	Unassigned_Genus	OTU_582	Snowmelt	0 to 5 cm	7.6e-05	0	0.000174	5.8e-05	Hillslope	-12.9	14.09	-1.57	12.34	14.12	14.47	0	0.001	0.782
Bacteria	Verrucomicrobia	OPB35_soil_group	Unassigned_Order	Unassigned_Family	Unassigned_Genus	OTU_5797	Snowmelt	0 to 5 cm	1e-05	0	1e-05	4e-06	Hillslope	-10.03	9.94	-1.45	9.74	11.14	11.41	0	0.002	0.735
Bacteria	Verrucomicrobia	OPB35_soil_group	Unassigned_Order	Unassigned_Family	Unassigned_Genus	OTU_17949	Snowmelt	0 to 5 cm	2.4e-05	0	6.2e-05	1.6e-05	Hillslope	-11.24	12.59	-1.96	11.27	12.13	13.2	0	0.001	0.679
Bacteria	Verrucomicrobia	OPB35_soil_group	Unassigned_Order	Unassigned_Family	Unassigned_Genus	OTU_6138	Snowmelt	0 to 5 cm	5e-06	0	1.6e-05	2e-06	Hillslope	-9.05	10.65	-2.87	8.66	11.72	12.25	0	0.002	0.455
Bacteria	Verrucomicrobia	Spartobacteria	Chthoniobacterales	Chthoniobacteraceae	Chthoniobacter	OTU_1442	Snowmelt	0 to 5 cm	9.1e-05	0	5.9e-05	2.8e-05	Hillslope	-13.14	12.53	-1.07	12.08	13.02	13.19	0	0.001	0.848
Bacteria	Verrucomicrobia	Spartobacteria	Chthoniobacterales	Chthoniobacteraceae	Chthoniobacter	OTU_199	Snowmelt	0 to 5 cm	0.001472	0.000731	0.002018	0.000954	Hillslope	-1.01	1.47	-1.08	1.86	2.31	0.21	0.062	0.035	0
Bacteria	Verrucomicrobia	Spartobacteria	Chthoniobacterales	Chthoniobacteraceae	Chthoniobacter	OTU_88	Snowmelt	0 to 5 cm	0.005817	0.002642	0.007315	0.004599	Hillslope	-1.14	1.47	-0.67	1.72	2.08	0.36	0.021	0.016	0
Bacteria	Verrucomicrobia	Spartobacteria	Chthoniobacterales	Unassigned_Family	Unassigned_Genus	OTU_4104	Snowmelt	0 to 5 cm	1e-05	0	1.5e-05	0	Hillslope	-9.9	10.51	-10.51	9.61	10.77	10.77	0	0.001	0
Bacteria	Verrucomicrobia	Spartobacteria	Chthoniobacterales	Unassigned_Family	Unassigned_Genus	OTU_5666	Snowmelt	0 to 5 cm	1.1e-05	0	2.1e-05	1.1e-05	Hillslope	-10.11	11	-0.87	9.86	11.35	11.73	0	0.001	0.863
Bacteria	Verrucomicrobia	Spartobacteria	Chthoniobacterales	LD29	Unassigned_Genus	OTU_5789	Snowmelt	0 to 5 cm	1.3e-05	2.5e-05	7.4e-05	7e-06	Hillslope	0.91	1.56	-3.41	1.65	2.42	2.31	0.058	0.032	0
Bacteria	Verrucomicrobia	Verrucomicrobiae	Verrucomicrobiales	Verrucomicrobiaceae	Unassigned_Genus	OTU_5662	Snowmelt	0 to 5 cm	7e-06	0	1.6e-05	1.1e-05	Hillslope	-9.37	10.68	-0.63	8.78	11.16	11.48	0	0.001	0.903
Bacteria	Verrucomicrobia	Verrucomicrobiae	Verrucomicrobiales	Verrucomicrobiaceae	Unassigned_Genus	OTU_2398	Snowmelt	0 to 5 cm	2.8e-05	0	2.9e-05	2.1e-05	Hillslope	-11.45	11.49	-0.47	11	11.13	11.65	0	0.001	0.933
Bacteria	Verrucomicrobia	Verrucomicrobiae	Verrucomicrobiales	Verrucomicrobiaceae	Unassigned_Genus	OTU_5471	Snowmelt	0 to 5 cm	1.7e-05	0	7e-06	4e-06	Hillslope	-10.73	9.46	-0.81	9.97	10.07	10.55	0	0.001	0.857
Bacteria	Verrucomicrobia	Verrucomicrobiae	Verrucomicrobiales	Verrucomicrobiaceae	Verrucomicrobium	OTU_9478	Snowmelt	0 to 5 cm	1.5e-05	0	1.7e-05	1.3e-05	Hillslope	-10.52	10.71	-0.4	10.45	10.77	11.44	0	0.001	0.942
Bacteria	Verrucomicrobia	Verrucomicrobiae	Verrucomicrobiales	Verrucomicrobiaceae	Unassigned_Genus	OTU_6568	Snowmelt	0 to 5 cm	4e-06	0	2e-06	2e-06	Hillslope	-8.77	7.93	-0.69	8.49	9.13	9.6	0	0.003	0.868
Bacteria	Lentisphaerae	WCHB1-41	Unassigned_Order	Unassigned_Family	Unassigned_Genus	OTU_5674	Snowmelt	0 to 5 cm	6e-06	0	1e-05	1e-06	Hillslope	-9.12	9.94	-2.9	8.73	11.14	11.61	0	0.002	0.418
Bacteria	Verrucomicrobia	Opitutae	Opitutales	Opitutaceae	Opitutus	OTU_518	Snowmelt	0 to 5 cm	0.000905	0.000351	0.000934	0.000631	Hillslope	-1.37	1.41	-0.57	1.78	1.83	0.51	0.007	0.008	0
Bacteria	Verrucomicrobia	Opitutae	Opitutales	Opitutaceae	Opitutus	OTU_10702	Snowmelt	0 to 5 cm	4e-06	0	1.1e-05	0	Hillslope	-8.54	10.13	-10.13	8.5	10.99	10.99	0	0.002	0
Bacteria	Verrucomicrobia	Opitutae	Opitutales	Opitutaceae	Alterococcus	OTU_4381	Snowmelt	0 to 5 cm	6e-06	0	2e-06	0	Hillslope	-9.34	7.54	-7.54	9.02	8.73	8.73	0	0.003	0.001
Bacteria	Acidobacteria	Holophagae	Subgroup_10	Sva0725	Unassigned_Genus	OTU_2512	Snowmelt	0 to 5 cm	4.9e-05	0	0.000103	4.1e-05	Hillslope	-12.25	13.33	-1.34	11.42	12.87	13.47	0	0.001	0.804
Bacteria	Proteobacteria	Deltaproteobacteria	Desulfobacterales	Nitrospinaceae	Unassigned_Genus	OTU_4268	Snowmelt	0 to 5 cm	2.3e-05	0	2.8e-05	1.3e-05	Hillslope	-11.14	11.46	-1.15	11.77	11.23	11.81	0.001	0.001	0.809
Bacteria	Gemmatimonadetes	Gemmatimonadetes	Gemmatimonadales	Gemmatimonadaceae	Unassigned_Genus	OTU_5130	Snowmelt	0 to 5 cm	1.2e-05	0	7e-06	2e-06	Hillslope	-10.24	9.44	-2.19	9.94	10.32	10.95	0	0.002	0.543
Bacteria	Gemmatimonadetes	Gemmatimonadetes	Gemmatimonadales	Gemmatimonadaceae	Gemmatimonas	OTU_697	Snowmelt	0 to 5 cm	0.000637	0.000387	0.000693	0.000446	Hillslope	-0.72	0.84	-0.64	1.16	1.28	0.25	0.032	0.029	0
Bacteria	Gemmatimonadetes	Gemmatimonadetes	Gemmatimonadales	Gemmatimonadaceae	Gemmatimonas	OTU_12836	Snowmelt	0 to 5 cm	5.5e-05	0	4.6e-05	3.3e-05	Hillslope	-12.42	12.18	-0.48	11.48	12.06	12.48	0	0.001	0.937
Bacteria	Gemmatimonadetes	Gemmatimonadetes	Gemmatimonadales	Gemmatimonadaceae	Gemmatimonas	OTU_635	Snowmelt	0 to 5 cm	0.001652	0.000875	0.001564	0.001246	Hillslope	-0.92	0.84	-0.33	1.14	1.11	0.05	0.004	0.009	0
Bacteria	Gemmatimonadetes	Gemmatimonadetes	Gemmatimonadales	Gemmatimonadaceae	Gemmatimonas	OTU_78	Snowmelt	0 to 5 cm	0.003172	0.001299	0.005056	0.002819	Hillslope	-1.29	1.96	-0.84	2.07	2.75	0.8	0.031	0.015	0
Bacteria	Gemmatimonadetes	Gemmatimonadetes	Gemmatimonadales	Gemmatimonadaceae	Unassigned_Genus	OTU_4913	Snowmelt	0 to 5 cm	2.3e-05	0	2.1e-05	1.4e-05	Hillslope	-11.17	11.04	-0.58	11.04	10.87	11.58	0	0.001	0.913
Bacteria	Gemmatimonadetes	Gemmatimonadetes	Gemmatimonadales	Gemmatimonadaceae	Unassigned_Genus	OTU_2972	Snowmelt	0 to 5 cm	2.7e-05	0	7.7e-05	1.9e-05	Hillslope	-11.41	12.91	-2	11.71	12.48	13.69	0	0.001	0.685
Bacteria	Gemmatimonadetes	Gemmatimonadetes	Gemmatimonadales	Gemmatimonadaceae	Unassigned_Genus	OTU_4042	Snowmelt	0 to 5 cm	1e-05	0	1.7e-05	7e-06	Hillslope	-9.91	10.71	-1.35	9.81	11.52	12.2	0	0.002	0.776
Bacteria	Gemmatimonadetes	Gemmatimonadetes	S0134_terrestrial_group	Unassigned_Family	Unassigned_Genus	OTU_2150	Snowmelt	0 to 5 cm	2.8e-05	0	9.5e-05	5e-06	Hillslope	-11.43	13.21	-4.3	11.18	13.6	14.2	0	0.001	0.303
Bacteria	Gemmatimonadetes	Gemmatimonadetes	S0134_terrestrial_group	Unassigned_Family	Unassigned_Genus	OTU_1707	Snowmelt	0 to 5 cm	0.000102	6.6e-05	0.000328	5.1e-05	Hillslope	-0.63	2.31	-2.68	1.97	3.64	2.06	0.278	0.035	0
Bacteria	Gemmatimonadetes	Gemmatimonadetes	BD2-11_terrestrial_group	Unassigned_Family	Unassigned_Genus	OTU_2627	Snowmelt	0 to 5 cm	2.4e-05	0	1.9e-05	1.6e-05	Hillslope	-11.22	10.92	-0.32	9.86	10.83	11.54	0	0.001	0.956
Bacteria	Gemmatimonadetes	Gemmatimonadetes	AT425-EubC11_terrestrial_group	Unassigned_Family	Unassigned_Genus	OTU_3570	Snowmelt	0 to 5 cm	2.1e-05	0	4.1e-05	1.7e-05	Hillslope	-11.03	11.99	-1.26	10.48	11.77	12.18	0	0.001	0.794
Bacteria	Proteobacteria	Deltaproteobacteria	GR-WP33-30	Unassigned_Family	Unassigned_Genus	OTU_973	Snowmelt	0 to 5 cm	3e-06	0	9e-06	1e-06	Hillslope	-8.17	9.78	-3.22	8.15	10.98	11.44	0	0.002	0.346
Bacteria	Acidobacteria	Acidobacteria	Subgroup_6	Unassigned_Family	Unassigned_Genus	OTU_13874	Snowmelt	0 to 5 cm	1.1e-05	0	1.6e-05	2e-06	Hillslope	-10.07	10.66	-2.84	9.97	11.18	11.71	0	0.001	0.435
Bacteria	Acidobacteria	Acidobacteria	Subgroup_6	Unassigned_Family	Unassigned_Genus	OTU_4059	Snowmelt	0 to 5 cm	8.3e-05	0	3.6e-05	1.1e-05	Hillslope	-13.02	11.83	-1.7	13.19	11.39	12.33	0	0.001	0.707
Bacteria	Acidobacteria	Acidobacteria	Subgroup_6	Unassigned_Family	Unassigned_Genus	OTU_933	Snowmelt	0 to 5 cm	0.000109	0	0.000161	7e-05	Hillslope	-13.41	13.98	-1.21	12.59	14	14.18	0	0.001	0.838
Bacteria	Acidobacteria	Acidobacteria	Subgroup_6	Unassigned_Family	Unassigned_Genus	OTU_1806	Snowmelt	0 to 5 cm	5.5e-05	0	0.000302	2.9e-05	Hillslope	-12.41	14.88	-3.38	11.16	14.89	15.35	0	0.001	0.49
Bacteria	Acidobacteria	Acidobacteria	Subgroup_6	Unassigned_Family	Unassigned_Genus	OTU_5337	Snowmelt	0 to 5 cm	2.8e-05	0	3.7e-05	2.3e-05	Hillslope	-11.45	11.84	-0.7	10.16	11.19	11.71	0	0.001	0.894
Bacteria	Acidobacteria	Acidobacteria	Subgroup_6	Unassigned_Family	Unassigned_Genus	OTU_15150	Snowmelt	0 to 5 cm	0.001323	0.000391	0.001034	0.000954	Hillslope	-1.76	1.4	-0.12	2.65	2.29	0.06	0.021	0.045	0
Bacteria	Acidobacteria	Acidobacteria	Subgroup_6	Unassigned_Family	Unassigned_Genus	OTU_10577	Snowmelt	0 to 5 cm	1e-05	0	1.6e-05	7e-06	Hillslope	-9.89	10.66	-1.13	9.29	10.23	11.13	0	0.001	0.799
Bacteria	Acidobacteria	Acidobacteria	Subgroup_6	Unassigned_Family	Unassigned_Genus	OTU_666	Snowmelt	0 to 5 cm	4.1e-05	0	6.4e-05	2.7e-05	Hillslope	-12.01	12.64	-1.23	11.54	12.35	12.91	0	0.001	0.812
Bacteria	Acidobacteria	Acidobacteria	Subgroup_6	Unassigned_Family	Unassigned_Genus	OTU_627	Snowmelt	0 to 5 cm	5.8e-05	0	8.3e-05	2.2e-05	Hillslope	-12.51	13.01	-1.93	13.06	12.55	13.5	0.001	0.001	0.693
Bacteria	Acidobacteria	Acidobacteria	Subgroup_6	Unassigned_Family	Unassigned_Genus	OTU_5304	Snowmelt	0 to 5 cm	7e-06	0	1e-05	0	Hillslope	-9.37	9.96	-9.96	8.87	10.62	10.62	0	0.002	0
Bacteria	Acidobacteria	Acidobacteria	Subgroup_6	Unassigned_Family	Unassigned_Genus	OTU_17090	Snowmelt	0 to 5 cm	5.2e-05	0	6.8e-05	4.8e-05	Hillslope	-12.35	12.73	-0.51	11.21	12.45	12.92	0	0.001	0.935
Bacteria	Acidobacteria	Acidobacteria	Subgroup_6	Unassigned_Family	Unassigned_Genus	OTU_1093	Snowmelt	0 to 5 cm	0.000336	8.8e-05	0.000271	0.00022	Hillslope	-1.93	1.62	-0.3	2.66	2.34	0.17	0.011	0.019	0
Bacteria	Acidobacteria	Subgroup_22	Unassigned_Order	Unassigned_Family	Unassigned_Genus	OTU_731	Snowmelt	0 to 5 cm	6e-06	0	1e-06	0	Hillslope	-9.2	7.12	-7.12	8.91	8.32	8.32	0	0.003	0.001
Bacteria	Acidobacteria	Holophagae	Subgroup_7	Unassigned_Family	Unassigned_Genus	OTU_17846	Snowmelt	0 to 5 cm	3.4e-05	0	3.7e-05	8e-06	Hillslope	-11.74	11.87	-2.15	11.45	12.14	12.72	0	0.001	0.625
Bacteria	Acidobacteria	Holophagae	Subgroup_7	Unassigned_Family	Unassigned_Genus	OTU_15897	Snowmelt	0 to 5 cm	9e-06	0	3.4e-05	1.7e-05	Hillslope	-9.79	11.74	-1.01	9.45	12	12.57	0	0.001	0.85
Bacteria	Acidobacteria	Holophagae	Subgroup_7	Unassigned_Family	Unassigned_Genus	OTU_776	Snowmelt	0 to 5 cm	0.000546	0.000192	0.000607	0.000418	Hillslope	-1.51	1.66	-0.54	1.66	1.83	0.44	0.001	0.002	0
Bacteria	Acidobacteria	Holophagae	Subgroup_7	Unassigned_Family	Unassigned_Genus	OTU_3296	Snowmelt	0 to 5 cm	1.1e-05	0	3e-06	3e-06	Hillslope	-10.16	8.39	-0.07	9.73	9.59	10.05	0	0.003	0.992
Bacteria	Proteobacteria	Deltaproteobacteria	Desulfuromonadales	Geobacteraceae	Geobacter	OTU_29	Snowmelt	0 to 5 cm	3e-06	0	6e-06	0	Hillslope	-8.09	9.29	-9.29	8.06	10.49	10.49	0	0.002	0.001
Bacteria	Proteobacteria	Deltaproteobacteria	Bdellovibrionales	Bdellovibrionaceae	Bdellovibrio	OTU_7738	Snowmelt	0 to 5 cm	5e-06	0	1e-05	0	Hillslope	-9.02	10.02	-10.02	8.81	10.64	10.64	0	0.001	0
Bacteria	Proteobacteria	Deltaproteobacteria	Myxococcales	0319-6G20	Unassigned_Genus	OTU_7519	Snowmelt	0 to 5 cm	1.2e-05	0	1.7e-05	4e-06	Hillslope	-10.27	10.76	-2.04	9.59	10.99	11.83	0	0.001	0.616
Bacteria	Proteobacteria	Deltaproteobacteria	Myxococcales	0319-6G20	Unassigned_Genus	OTU_13051	Snowmelt	0 to 5 cm	1.2e-05	0	1.3e-05	0	Hillslope	-10.18	10.34	-10.34	9.49	10.95	10.95	0	0.001	0
Bacteria	Proteobacteria	Deltaproteobacteria	Myxococcales	0319-6G20	Unassigned_Genus	OTU_15067	Snowmelt	0 to 5 cm	6e-06	0	2.2e-05	0	Hillslope	-9.12	11.13	-11.13	8.53	11.42	11.42	0	0.001	0
Bacteria	Proteobacteria	Deltaproteobacteria	Myxococcales	0319-6G20	Unassigned_Genus	OTU_5966	Snowmelt	0 to 5 cm	9e-06	0	3e-06	2e-06	Hillslope	-9.78	8.41	-0.58	9.05	9.61	10.08	0	0.003	0.898
Bacteria	Proteobacteria	TA18	Unassigned_Order	Unassigned_Family	Unassigned_Genus	OTU_2734	Snowmelt	0 to 5 cm	2.3e-05	0	8e-06	8e-06	Hillslope	-11.18	9.7	-0.06	11.05	10.34	10.66	0	0.002	0.994
Bacteria	Proteobacteria	Deltaproteobacteria	Myxococcales	Unassigned_Family	Unassigned_Genus	OTU_4483	Snowmelt	0 to 5 cm	7e-06	0	3.3e-05	5e-06	Hillslope	-9.49	11.67	-2.77	9.15	12	12.69	0	0.001	0.495
Bacteria	Proteobacteria	Deltaproteobacteria	Myxococcales	Unassigned_Family	Unassigned_Genus	OTU_2239	Snowmelt	0 to 5 cm	1.4e-05	0	4.6e-05	1.4e-05	Hillslope	-10.4	12.16	-1.7	10.51	11.35	12.16	0	0.001	0.702
Bacteria	Proteobacteria	Betaproteobacteria	Burkholderiales	Burkholderiaceae	Candidatus_Glomeribacter	OTU_4893	Snowmelt	0 to 5 cm	3e-06	0	3e-06	0	Hillslope	-8.27	8.41	-8.41	8.19	9.61	9.61	0	0.003	0.001
Bacteria	Proteobacteria	Betaproteobacteria	SC-I-84	Unassigned_Family	Unassigned_Genus	OTU_7436	Snowmelt	0 to 5 cm	0.000256	0.000119	0.000341	0.000162	Hillslope	-1.1	1.51	-1.07	2.1	2.51	0.85	0.072	0.049	0
Bacteria	Proteobacteria	Betaproteobacteria	TRA3-20	Unassigned_Family	Unassigned_Genus	OTU_20	Snowmelt	0 to 5 cm	0.002201	0.000854	0.002415	0.00163	Hillslope	-1.37	1.5	-0.57	1.96	2.1	0.13	0.015	0.015	0
Bacteria	Proteobacteria	Betaproteobacteria	Nitrosomonadales	Nitrosomonadaceae	Nitrosospira	OTU_990	Snowmelt	0 to 5 cm	0.000406	0.000235	0.000519	0.000291	Hillslope	-0.79	1.15	-0.83	1.5	1.83	0.33	0.07	0.038	0
Bacteria	Proteobacteria	Betaproteobacteria	Nitrosomonadales	Nitrosomonadaceae	Unassigned_Genus	OTU_39	Snowmelt	0 to 5 cm	0.005556	0.0017	0.005466	0.004407	Hillslope	-1.71	1.68	-0.31	1.84	1.84	0.25	0.001	0.002	0
Bacteria	Proteobacteria	Betaproteobacteria	Nitrosomonadales	Nitrosomonadaceae	Unassigned_Genus	OTU_208	Snowmelt	0 to 5 cm	5.6e-05	0	9.5e-05	2.9e-05	Hillslope	-12.45	13.22	-1.73	12.61	13.21	13.72	0	0.001	0.737
Bacteria	Proteobacteria	Gammaproteobacteria	Chromatiales	Ectothiorhodospiraceae	Thioalkalispira	OTU_2444	Snowmelt	0 to 5 cm	3.1e-05	0	3.9e-05	2.8e-05	Hillslope	-11.62	11.93	-0.5	11.25	11.56	12.36	0	0.001	0.933
Bacteria	Proteobacteria	Gammaproteobacteria	Xanthomonadales	Unassigned_Family	Unassigned_Genus	OTU_1332	Snowmelt	0 to 5 cm	1.5e-05	0	9.9e-05	1e-05	Hillslope	-10.59	13.28	-3.27	10.2	13	14.34	0	0.001	0.47
Bacteria	Proteobacteria	Gammaproteobacteria	Unassigned_Order	Unassigned_Family	Unassigned_Genus	OTU_3116	Snowmelt	0 to 5 cm	1.4e-05	0	3.4e-05	1.9e-05	Hillslope	-10.49	11.74	-0.84	10.51	11.66	12.28	0	0.001	0.876
Bacteria	Proteobacteria	Gammaproteobacteria	Legionellales	Coxiellaceae	Aquicella	OTU_3468	Snowmelt	0 to 5 cm	1.3e-05	2.1e-05	7.2e-05	9e-06	Hillslope	0.74	1.79	-2.95	1.57	2.94	2.61	0.106	0.046	0
Bacteria	Proteobacteria	Gammaproteobacteria	Legionellales	Coxiellaceae	Aquicella	OTU_3379	Snowmelt	0 to 5 cm	4.7e-05	0	2.3e-05	1.8e-05	Hillslope	-12.2	11.17	-0.38	11.65	12	12.22	0	0.002	0.95
Bacteria	Proteobacteria	Gammaproteobacteria	Legionellales	Legionellaceae	Legionella	OTU_8487	Snowmelt	0 to 5 cm	1.7e-05	0	5e-06	2e-06	Hillslope	-10.7	8.94	-1.11	9.95	10.14	10.61	0	0.002	0.791
Bacteria	Proteobacteria	Gammaproteobacteria	Legionellales	Legionellaceae	Legionella	OTU_3409	Snowmelt	0 to 5 cm	3.6e-05	0	2.5e-05	2.2e-05	Hillslope	-11.83	11.31	-0.23	10.5	11.74	12.09	0	0.001	0.971
Bacteria	Proteobacteria	Gammaproteobacteria	Legionellales	Legionellaceae	Legionella	OTU_7252	Snowmelt	0 to 5 cm	9e-06	0	6e-06	2e-06	Hillslope	-9.76	9.29	-1.55	9.17	10.49	10.96	0	0.002	0.697
Bacteria	Proteobacteria	Gammaproteobacteria	Legionellales	Legionellaceae	Legionella	OTU_5091	Snowmelt	0 to 5 cm	9e-06	0	3e-06	4e-06	Hillslope	-9.78	8.41	0.04	9.42	9.61	9.88	0	0.003	0.997
Bacteria	Proteobacteria	Gammaproteobacteria	Xanthomonadales	Unassigned_Family	Unassigned_Genus	OTU_16593	Snowmelt	0 to 5 cm	1.5e-05	0	1.2e-05	1.1e-05	Hillslope	-10.5	10.18	-0.02	9.67	10.42	10.86	0	0.001	1
Bacteria	Proteobacteria	Gammaproteobacteria	Xanthomonadales	Unassigned_Family	Unassigned_Genus	OTU_8252	Snowmelt	0 to 5 cm	2.6e-05	0	3.2e-05	1.6e-05	Hillslope	-11.36	11.63	-1	10.71	11.51	11.89	0	0.001	0.841
Bacteria	Proteobacteria	Gammaproteobacteria	Xanthomonadales	Unassigned_Family	Unassigned_Genus	OTU_2752	Snowmelt	0 to 5 cm	1.2e-05	0	5e-06	0	Hillslope	-10.21	9.02	-9.02	9.63	9.7	9.7	0	0.002	0
Bacteria	Proteobacteria	Gammaproteobacteria	Xanthomonadales	Xanthomonadales_Incertae_Sedis	Steroidobacter	OTU_5494	Snowmelt	0 to 5 cm	6e-06	0	9e-06	4e-06	Hillslope	-9.11	9.74	-1.08	8.65	10.59	11.25	0	0.002	0.811
Bacteria	Proteobacteria	Deltaproteobacteria	Myxococcales	mle1-27	Unassigned_Genus	OTU_5820	Snowmelt	0 to 5 cm	4e-06	5e-06	4.3e-05	0	Hillslope	0.33	3.11	-12.08	2.07	4.91	3.65	0.612	0.036	0
Bacteria	Proteobacteria	Deltaproteobacteria	Myxococcales	mle1-27	Unassigned_Genus	OTU_5060	Snowmelt	0 to 5 cm	1.1e-05	0	1.6e-05	6e-06	Hillslope	-10.04	10.68	-1.48	9.72	11.34	11.66	0	0.001	0.735
Bacteria	Proteobacteria	Deltaproteobacteria	Myxococcales	Polyangiaceae	Sorangium	OTU_2250	Snowmelt	0 to 5 cm	1.7e-05	0	3.5e-05	1.9e-05	Hillslope	-10.72	11.76	-0.87	11.05	11.62	12.31	0.001	0.001	0.871
Bacteria	Proteobacteria	Deltaproteobacteria	Myxococcales	Polyangiaceae	Sorangium	OTU_1165	Snowmelt	0 to 5 cm	1e-05	0	3.6e-05	1e-06	Hillslope	-9.9	11.81	-5.25	9.83	12	13.11	0	0.001	0.152
Bacteria	Proteobacteria	Deltaproteobacteria	Myxococcales	Phaselicystidaceae	Phaselicystis	OTU_158	Snowmelt	0 to 5 cm	0.001246	0.000921	0.002002	0.00069	Hillslope	-0.44	1.12	-1.54	1.09	1.8	0.24	0.166	0.04	0
Bacteria	Proteobacteria	Deltaproteobacteria	Myxococcales	Unassigned_Family	Unassigned_Genus	OTU_49	Snowmelt	0 to 5 cm	0.001774	0.001074	0.004461	0.002391	Hillslope	-0.72	2.05	-0.9	1.89	3.23	0.89	0.192	0.035	0
Bacteria	Proteobacteria	Deltaproteobacteria	Myxococcales	Unassigned_Family	Unassigned_Genus	OTU_12655	Snowmelt	0 to 5 cm	8e-06	0	4.7e-05	9e-06	Hillslope	-9.56	12.21	-2.37	9.43	12.09	12.84	0	0.001	0.584
Bacteria	Proteobacteria	Deltaproteobacteria	Myxococcales	Unassigned_Family	Unassigned_Genus	OTU_2233	Snowmelt	0 to 5 cm	1.8e-05	0	2e-05	1.1e-05	Hillslope	-10.84	10.98	-0.9	10.2	11.02	11.54	0	0.001	0.855
Bacteria	Proteobacteria	Deltaproteobacteria	Myxococcales	Sandaracinaceae	Unassigned_Genus	OTU_869	Snowmelt	0 to 5 cm	0.00017	6.1e-05	0.000478	5.4e-05	Hillslope	-1.48	2.97	-3.14	2.74	4.23	2.94	0.063	0.017	0
Bacteria	Proteobacteria	Deltaproteobacteria	Myxococcales	Sandaracinaceae	Unassigned_Genus	OTU_3000	Snowmelt	0 to 5 cm	1.8e-05	0	3.1e-05	1.1e-05	Hillslope	-10.85	11.61	-1.49	10.43	11.7	12.4	0	0.001	0.753
Bacteria	Proteobacteria	Deltaproteobacteria	Myxococcales	Sandaracinaceae	Unassigned_Genus	OTU_1645	Snowmelt	0 to 5 cm	1.7e-05	0	0.000123	1.2e-05	Hillslope	-10.72	13.58	-3.31	10.07	13.56	14.02	0	0.001	0.45
Bacteria	Proteobacteria	Deltaproteobacteria	Myxococcales	Sandaracinaceae	Unassigned_Genus	OTU_4047	Snowmelt	0 to 5 cm	7e-06	0	1.9e-05	3e-06	Hillslope	-9.5	10.89	-2.63	9.26	11.97	12.3	0	0.002	0.507
Bacteria	Proteobacteria	Deltaproteobacteria	Myxococcales	Sandaracinaceae	Unassigned_Genus	OTU_792	Snowmelt	0 to 5 cm	0.000271	0.000181	0.0009	8.4e-05	Hillslope	-0.58	2.31	-3.42	1.72	3.51	2.47	0.251	0.028	0
Bacteria	Proteobacteria	Deltaproteobacteria	Myxococcales	Haliangiaceae	Haliangium	OTU_7801	Snowmelt	0 to 5 cm	1.6e-05	0	1.2e-05	5e-06	Hillslope	-10.64	10.18	-1.31	9.24	10.42	11.27	0	0.001	0.763
Bacteria	Proteobacteria	Deltaproteobacteria	Myxococcales	Unassigned_Family	Unassigned_Genus	OTU_3964	Snowmelt	0 to 5 cm	1e-05	0	6e-06	6e-06	Hillslope	-10.03	9.29	-0.11	9.55	10.49	10.74	0	0.002	0.986
Bacteria	Proteobacteria	Deltaproteobacteria	Myxococcales	Haliangiaceae	Haliangium	OTU_1051	Snowmelt	0 to 5 cm	0.000288	0.000189	0.000442	0.000306	Hillslope	-0.6	1.22	-0.53	1.15	1.79	0.04	0.073	0.022	0
Bacteria	Proteobacteria	Deltaproteobacteria	Myxococcales	Haliangiaceae	Haliangium	OTU_2164	Snowmelt	0 to 5 cm	0.00012	6.8e-05	0.000174	7.6e-05	Hillslope	-0.81	1.35	-1.2	1.1	1.67	0.66	0.01	0.005	0
Bacteria	Proteobacteria	Deltaproteobacteria	Myxococcales	Haliangiaceae	Haliangium	OTU_1071	Snowmelt	0 to 5 cm	4.1e-05	6.3e-05	0.000144	5.8e-05	Hillslope	0.61	1.2	-1.32	1	1.65	0.52	0.035	0.013	0
Bacteria	Proteobacteria	Deltaproteobacteria	Myxococcales	Haliangiaceae	Haliangium	OTU_14757	Snowmelt	0 to 5 cm	1.4e-05	0	4e-05	1.5e-05	Hillslope	-10.42	11.96	-1.42	9.79	12.03	13.12	0	0.001	0.782
Bacteria	Proteobacteria	Deltaproteobacteria	Myxococcales	Haliangiaceae	Haliangium	OTU_5150	Snowmelt	0 to 5 cm	7e-06	0	2.3e-05	4e-06	Hillslope	-9.39	11.14	-2.36	8.95	11.28	12.43	0	0.001	0.569
Bacteria	Proteobacteria	Deltaproteobacteria	Myxococcales	Haliangiaceae	Haliangium	OTU_3110	Snowmelt	0 to 5 cm	8e-06	0	8e-06	4e-06	Hillslope	-9.7	9.7	-1.15	8.85	10.34	11.13	0	0.002	0.794
Bacteria	Proteobacteria	Deltaproteobacteria	Myxococcales	Haliangiaceae	Haliangium	OTU_7829	Snowmelt	0 to 5 cm	1.4e-05	0	1.7e-05	1.3e-05	Hillslope	-10.47	10.73	-0.39	10.4	11.25	11.57	0	0.001	0.945
Bacteria	Proteobacteria	Deltaproteobacteria	Myxococcales	Nannocystaceae	Nannocystis	OTU_3988	Snowmelt	0 to 5 cm	6e-06	0	5e-06	1e-06	Hillslope	-9.18	8.94	-1.9	9.14	10.14	10.61	0	0.002	0.598
Bacteria	Proteobacteria	Deltaproteobacteria	Myxococcales	mle1-27	Unassigned_Genus	OTU_4057	Snowmelt	0 to 5 cm	1e-05	0	1.7e-05	8e-06	Hillslope	-9.98	10.77	-1.16	8.93	11.2	11.55	0	0.001	0.801
Bacteria	Proteobacteria	Deltaproteobacteria	Myxococcales	mle1-27	Unassigned_Genus	OTU_4728	Snowmelt	0 to 5 cm	1.3e-05	0	6e-06	2e-06	Hillslope	-10.37	9.3	-1.36	9.58	10.15	10.54	0	0.002	0.73
Bacteria	Proteobacteria	Deltaproteobacteria	Myxococcales	mle1-27	Unassigned_Genus	OTU_4964	Snowmelt	0 to 5 cm	3e-06	0	1.6e-05	1e-06	Hillslope	-8.08	10.68	-3.64	8.05	11.12	12.05	0	0.001	0.304
Bacteria	Proteobacteria	Deltaproteobacteria	Myxococcales	mle1-27	Unassigned_Genus	OTU_2333	Snowmelt	0 to 5 cm	2.4e-05	0	3.3e-05	7e-06	Hillslope	-11.23	11.67	-2.2	10.18	12.11	12.62	0	0.001	0.61
Bacteria	Proteobacteria	Deltaproteobacteria	Myxococcales	mle1-27	Unassigned_Genus	OTU_16841	Snowmelt	0 to 5 cm	1.6e-05	0	3.4e-05	8e-06	Hillslope	-10.67	11.74	-2.08	10.34	11.1	12.17	0	0.001	0.619
Bacteria	Proteobacteria	Deltaproteobacteria	Myxococcales	Unassigned_Family	Unassigned_Genus	OTU_15348	Snowmelt	0 to 5 cm	1.2e-05	0	1e-05	5e-06	Hillslope	-10.26	9.99	-1.15	9.59	10.97	11.21	0	0.002	0.796
Bacteria	Proteobacteria	Deltaproteobacteria	Myxococcales	Unassigned_Family	Unassigned_Genus	OTU_4877	Snowmelt	0 to 5 cm	1.7e-05	0	2.2e-05	1e-05	Hillslope	-10.76	11.12	-1.2	9.84	10.67	11.61	0	0.001	0.794
Bacteria	Proteobacteria	Deltaproteobacteria	Myxococcales	Unassigned_Family	Unassigned_Genus	OTU_5290	Snowmelt	0 to 5 cm	0.000226	0.000119	0.000326	0.000133	Hillslope	-0.92	1.45	-1.29	1.71	2.27	0.74	0.064	0.034	0
Bacteria	Proteobacteria	Deltaproteobacteria	Myxococcales	Unassigned_Family	Unassigned_Genus	OTU_2732	Snowmelt	0 to 5 cm	1.4e-05	0	5.7e-05	2.1e-05	Hillslope	-10.42	12.47	-1.42	9.47	12.26	12.72	0	0.001	0.774
Bacteria	Proteobacteria	Deltaproteobacteria	Myxococcales	Cystobacteraceae	Anaeromyxobacter	OTU_8218	Snowmelt	0 to 5 cm	4e-06	2e-06	1.3e-05	0	Hillslope	-1.23	2.87	-10.38	2.95	4.61	3.01	0.153	0.04	0
Bacteria	Proteobacteria	Deltaproteobacteria	Myxococcales	Unassigned_Family	Unassigned_Genus	OTU_6462	Snowmelt	0 to 5 cm	1.4e-05	0	2e-05	3e-06	Hillslope	-10.4	10.98	-2.94	9.9	11.1	12.27	0	0.001	0.442
Bacteria	Proteobacteria	Deltaproteobacteria	Myxococcales	Unassigned_Family	Unassigned_Genus	OTU_11733	Snowmelt	0 to 5 cm	5e-06	0	6e-06	0	Hillslope	-8.96	9.29	-9.29	8.69	10.49	10.49	0	0.002	0.001
Bacteria	Proteobacteria	Deltaproteobacteria	Desulfuromonadales	GR-WP33-58	Unassigned_Genus	OTU_7742	Snowmelt	0 to 5 cm	6e-06	0	7e-06	1e-06	Hillslope	-9.29	9.52	-2.48	9.06	10.23	10.97	0	0.002	0.475
Bacteria	Proteobacteria	Deltaproteobacteria	Myxococcales	0319-6G20	Unassigned_Genus	OTU_2666	Snowmelt	0 to 5 cm	4.6e-05	2.3e-05	7.3e-05	2.5e-05	Hillslope	-1.02	1.69	-1.57	1.66	2.38	1.52	0.034	0.016	0
Bacteria	Proteobacteria	Alphaproteobacteria	Rickettsiales	SM2D12	Unassigned_Genus	OTU_3333	Snowmelt	0 to 5 cm	2.2e-05	0	2.4e-05	6e-06	Hillslope	-11.13	11.21	-1.91	10.36	11.04	11.86	0	0.001	0.645
Bacteria	Proteobacteria	Deltaproteobacteria	Bdellovibrionales	Bacteriovoracaceae	Peredibacter	OTU_6408	Snowmelt	0 to 5 cm	6e-06	4e-06	2.3e-05	0	Hillslope	-0.4	2.42	-11.18	1.41	3.49	2.32	0.339	0.019	0
Bacteria	Proteobacteria	Deltaproteobacteria	Bdellovibrionales	Bacteriovoracaceae	Peredibacter	OTU_8692	Snowmelt	0 to 5 cm	1.1e-05	0	2.6e-05	8e-06	Hillslope	-10.12	11.34	-1.79	9.32	11.95	12.31	0	0.001	0.687
Bacteria	Proteobacteria	Alphaproteobacteria	Rickettsiales	Rickettsiaceae	Rickettsia	OTU_5998	Snowmelt	0 to 5 cm	1.9e-05	0	2.2e-05	1e-06	Hillslope	-10.91	11.13	-4.57	9.67	11.63	12.51	0	0.001	0.197
Bacteria	Proteobacteria	Alphaproteobacteria	Rhodospirillales	Acetobacteraceae	Roseomonas	OTU_2430	Snowmelt	0 to 5 cm	1.4e-05	0	1e-05	4e-06	Hillslope	-10.41	9.89	-1.24	10.38	10.11	11.21	0	0.001	0.776
Bacteria	Proteobacteria	Alphaproteobacteria	Rhodospirillales	Acetobacteraceae	Unassigned_Genus	OTU_1164	Snowmelt	0 to 5 cm	5e-06	0	1.4e-05	0	Hillslope	-8.88	10.46	-10.46	8.82	11.13	11.13	0	0.001	0
Bacteria	Proteobacteria	Alphaproteobacteria	Rhodospirillales	Acetobacteraceae	Acidocella	OTU_3880	Snowmelt	0 to 5 cm	1.8e-05	0	2.3e-05	9e-06	Hillslope	-10.81	11.19	-1.4	10.57	11.96	12.31	0	0.002	0.769
Bacteria	Proteobacteria	Alphaproteobacteria	Rhodospirillales	Acetobacteraceae	Unassigned_Genus	OTU_7711	Snowmelt	0 to 5 cm	4.6e-05	0	6.7e-05	1e-05	Hillslope	-12.17	12.71	-2.78	11.21	11.97	13.09	0	0.001	0.51
Bacteria	Proteobacteria	Alphaproteobacteria	Rhodospirillales	DA111	Unassigned_Genus	OTU_3668	Snowmelt	0 to 5 cm	8e-06	0	1.8e-05	3e-06	Hillslope	-9.66	10.81	-2.67	9.44	11.14	12.15	0	0.001	0.491
Bacteria	Proteobacteria	Alphaproteobacteria	Rhodospirillales	DA111	Unassigned_Genus	OTU_3585	Snowmelt	0 to 5 cm	5e-06	0	7e-06	0	Hillslope	-8.83	9.36	-9.36	8.54	9.71	9.71	0	0.001	0
Bacteria	Proteobacteria	Alphaproteobacteria	Rhodospirillales	Rhodospirillaceae	Skermanella	OTU_371	Snowmelt	0 to 5 cm	0.000757	0.000279	0.001291	0.000451	Hillslope	-1.44	2.21	-1.52	2.57	3.33	1.33	0.054	0.026	0
Bacteria	Proteobacteria	Alphaproteobacteria	4-Org1-14	Unassigned_Family	Unassigned_Genus	OTU_4289	Snowmelt	0 to 5 cm	5e-06	0	3e-06	0	Hillslope	-8.99	8.41	-8.41	8.96	9.61	9.61	0	0.003	0.001
Bacteria	Proteobacteria	Alphaproteobacteria	Rhodospirillales	Rhodospirillales_Incertae_Sedis	Candidatus_Alysiosphaera	OTU_8469	Snowmelt	0 to 5 cm	4e-05	0	0.000108	3e-05	Hillslope	-11.98	13.4	-1.83	10.95	12.64	13.15	0	0.001	0.704
Bacteria	Proteobacteria	Alphaproteobacteria	Rhodospirillales	Rhodospirillales_Incertae_Sedis	Candidatus_Alysiosphaera	OTU_1025	Snowmelt	0 to 5 cm	1.7e-05	0	2.3e-05	7e-06	Hillslope	-10.69	11.19	-1.76	10.39	11.21	11.68	0	0.001	0.673
Bacteria	Proteobacteria	Alphaproteobacteria	Rickettsiales	Holosporaceae	Unassigned_Genus	OTU_11737	Snowmelt	0 to 5 cm	7e-06	0	2e-06	0	Hillslope	-9.41	7.54	-7.54	9.01	8.73	8.73	0	0.003	0.001
Bacteria	Proteobacteria	Alphaproteobacteria	Rickettsiales	AKIW1012	Unassigned_Genus	OTU_5887	Snowmelt	0 to 5 cm	1.2e-05	0	2.9e-05	1.6e-05	Hillslope	-10.2	11.51	-0.89	10.06	12.53	12.8	0	0.002	0.873
Bacteria	Proteobacteria	Alphaproteobacteria	Rhodospirillales	Rhodospirillaceae	Unassigned_Genus	OTU_4373	Snowmelt	0 to 5 cm	1e-05	0	1.1e-05	6e-06	Hillslope	-9.99	10.11	-0.78	9.09	10.38	11	0	0.001	0.871
Bacteria	Proteobacteria	Alphaproteobacteria	Rhodospirillales	Rhodospirillaceae	Unassigned_Genus	OTU_3483	Snowmelt	0 to 5 cm	5e-06	0	1.7e-05	1e-05	Hillslope	-9.06	10.7	-0.77	8.98	10.53	11.32	0	0.001	0.877
Bacteria	Proteobacteria	Alphaproteobacteria	Sphingomonadales	Erythrobacteraceae	Altererythrobacter	OTU_106	Snowmelt	0 to 5 cm	0.00196	0.000981	0.003061	0.001641	Hillslope	-1	1.64	-0.9	2.01	2.67	0.78	0.087	0.043	0
Bacteria	Proteobacteria	Alphaproteobacteria	Rhizobiales	JG34-KF-361	Unassigned_Genus	OTU_13478	Snowmelt	0 to 5 cm	1.9e-05	0	8e-06	7e-06	Hillslope	-10.9	9.68	-0.32	10.74	10.61	11.22	0	0.002	0.955
Bacteria	Proteobacteria	Alphaproteobacteria	Rhizobiales	Rhizobiales_Incertae_Sedis	Bauldia	OTU_1722	Snowmelt	0 to 5 cm	4.5e-05	0	0.000115	5.2e-05	Hillslope	-12.13	13.49	-1.16	10.82	13.14	13.68	0	0.001	0.839
Bacteria	Proteobacteria	Alphaproteobacteria	Caulobacterales	Caulobacteraceae	Unassigned_Genus	OTU_17508	Snowmelt	0 to 5 cm	3.3e-05	0	2e-05	1.3e-05	Hillslope	-11.67	11	-0.67	10.69	11.71	11.88	0	0.001	0.9
Bacteria	Proteobacteria	Alphaproteobacteria	Rhizobiales	Rhizobiaceae	Kaistia	OTU_9743	Snowmelt	0 to 5 cm	4e-06	0	4.9e-05	2e-06	Hillslope	-8.69	12.27	-4.44	8.67	12.71	13.63	0	0.001	0.26
Bacteria	Proteobacteria	Alphaproteobacteria	Rhizobiales	Rhizobiales_Incertae_Sedis	Nordella	OTU_7771	Snowmelt	0 to 5 cm	1.3e-05	0	1.9e-05	2e-06	Hillslope	-10.32	10.92	-3.68	9.7	10.84	12.18	0	0.001	0.304
Bacteria	Proteobacteria	Alphaproteobacteria	Rhizobiales	Phyllobacteriaceae	Mesorhizobium	OTU_76	Snowmelt	0 to 5 cm	0.001556	0.000994	0.002626	0.001851	Hillslope	-0.65	1.4	-0.5	1.43	2.2	0.38	0.119	0.035	0
Bacteria	Proteobacteria	Alphaproteobacteria	Rhizobiales	Phyllobacteriaceae	Mesorhizobium	OTU_10704	Snowmelt	0 to 5 cm	3.3e-05	0	8.9e-05	9e-06	Hillslope	-11.7	13.12	-3.38	11.87	12.97	13.76	0	0.001	0.428
Bacteria	Proteobacteria	Alphaproteobacteria	Rhizobiales	Xanthobacteraceae	Unassigned_Genus	OTU_837	Snowmelt	0 to 5 cm	0.000424	0.000185	0.000444	0.000346	Hillslope	-1.2	1.26	-0.36	1.79	1.89	0.2	0.02	0.025	0
Bacteria	Proteobacteria	Alphaproteobacteria	Rhizobiales	Xanthobacteraceae	Unassigned_Genus	OTU_14693	Snowmelt	0 to 5 cm	9e-06	0	1.7e-05	1e-05	Hillslope	-9.86	10.73	-0.75	9.14	11.09	11.51	0	0.001	0.883
Bacteria	Proteobacteria	Alphaproteobacteria	Rhizobiales	Xanthobacteraceae	Unassigned_Genus	OTU_17487	Snowmelt	0 to 5 cm	1e-05	0	2.2e-05	4e-06	Hillslope	-9.95	11.13	-2.65	9.46	11.99	12.38	0	0.002	0.506
Bacteria	Proteobacteria	Alphaproteobacteria	Rhizobiales	Methylobacteriaceae	Methylobacterium	OTU_2492	Snowmelt	0 to 5 cm	8e-06	0	2.5e-05	6e-06	Hillslope	-9.7	11.3	-1.99	9.52	11.8	12.41	0	0.001	0.647
Bacteria	Proteobacteria	Alphaproteobacteria	Rhodobacterales	Rhodobacteraceae	Unassigned_Genus	OTU_930	Snowmelt	0 to 5 cm	1.5e-05	0	2.1e-05	1.3e-05	Hillslope	-10.5	11.05	-0.72	10.24	10.43	11.24	0	0.001	0.885
Bacteria	Proteobacteria	Alphaproteobacteria	Rhodobacterales	Rhodobacteraceae	Albimonas	OTU_7289	Snowmelt	0 to 5 cm	8e-06	0	1.3e-05	6e-06	Hillslope	-9.7	10.29	-1.1	9.69	10.67	11.14	0	0.001	0.805
Bacteria	Proteobacteria	Alphaproteobacteria	Rhodobacterales	Rhodobacteraceae	Rhodobacter	OTU_19042	Snowmelt	0 to 5 cm	5e-06	0	2.5e-05	3e-06	Hillslope	-9	11.27	-3.13	9.68	11.14	12.07	0.001	0.001	0.396
Bacteria	Proteobacteria	Alphaproteobacteria	Rhizobiales	Phyllobacteriaceae	Unassigned_Genus	OTU_3895	Snowmelt	0 to 5 cm	1.3e-05	0	2.4e-05	6e-06	Hillslope	-10.35	11.24	-1.99	10.13	11.27	12.14	0	0.001	0.638
Bacteria	Proteobacteria	Alphaproteobacteria	Caulobacterales	Hyphomonadaceae	Unassigned_Genus	OTU_2460	Snowmelt	0 to 5 cm	9e-06	0	2.4e-05	6e-06	Hillslope	-9.86	11.25	-2.14	9.74	11.53	12.12	0	0.001	0.605
Bacteria	Proteobacteria	Alphaproteobacteria	Rickettsiales	SM2D12	Unassigned_Genus	OTU_5428	Snowmelt	0 to 5 cm	5e-06	0	2.6e-05	8e-06	Hillslope	-9.07	11.34	-1.79	8.25	11.06	11.96	0	0.001	0.676
Bacteria	Proteobacteria	Alphaproteobacteria	Rickettsiales	SM2D12	Unassigned_Genus	OTU_14008	Snowmelt	0 to 5 cm	7e-06	0	1.3e-05	4e-06	Hillslope	-9.46	10.35	-1.58	9.13	10.8	11.72	0	0.001	0.715
Bacteria	Actinobacteria	Acidimicrobiia	Acidimicrobiales	Acidimicrobiaceae	Unassigned_Genus	OTU_17828	Snowmelt	0 to 5 cm	4e-06	0	2.2e-05	6e-06	Hillslope	-8.69	11.08	-1.85	8.46	11.18	11.64	0	0.001	0.65
Bacteria	Actinobacteria	Acidimicrobiia	Acidimicrobiales	Acidimicrobiaceae	CL500-29_marine_group	OTU_2167	Snowmelt	0 to 5 cm	3.4e-05	0	7.1e-05	3.1e-05	Hillslope	-11.75	12.8	-1.22	10.4	12.46	12.8	0	0.001	0.812
Bacteria	Actinobacteria	Acidimicrobiia	Acidimicrobiales	Iamiaceae	Iamia	OTU_4691	Snowmelt	0 to 5 cm	3e-06	0	2.7e-05	7e-06	Hillslope	-8.14	11.42	-2.05	8.1	11.1	11.96	0	0.001	0.618
Bacteria	Actinobacteria	Acidimicrobiia	Acidimicrobiales	Unassigned_Family	Unassigned_Genus	OTU_478	Snowmelt	0 to 5 cm	0.000486	0.000222	0.000435	0.000423	Hillslope	-1.13	0.97	-0.04	1.42	1.3	0.01	0.005	0.011	0
Bacteria	Actinobacteria	Acidimicrobiia	Acidimicrobiales	Unassigned_Family	Unassigned_Genus	OTU_2498	Snowmelt	0 to 5 cm	3.6e-05	0	2e-05	1.3e-05	Hillslope	-11.82	10.96	-0.58	11.31	11.9	12.12	0	0.002	0.917
Bacteria	Actinobacteria	Acidimicrobiia	Acidimicrobiales	Unassigned_Family	Unassigned_Genus	OTU_12003	Snowmelt	0 to 5 cm	7e-06	0	8e-06	6e-06	Hillslope	-9.35	9.69	-0.49	9.28	10.33	10.85	0	0.002	0.923
Bacteria	Actinobacteria	Acidimicrobiia	Acidimicrobiales	Unassigned_Family	Unassigned_Genus	OTU_2484	Snowmelt	0 to 5 cm	6e-06	0	3e-06	2e-06	Hillslope	-9.14	8.39	-0.57	9.09	9.59	9.84	0	0.003	0.897
Bacteria	Actinobacteria	Acidimicrobiia	Acidimicrobiales	Unassigned_Family	Unassigned_Genus	OTU_16681	Snowmelt	0 to 5 cm	5.1e-05	0	6.2e-05	2.6e-05	Hillslope	-12.32	12.6	-1.23	11.86	12.9	13.23	0	0.001	0.818
Bacteria	Actinobacteria	Acidimicrobiia	Acidimicrobiales	Unassigned_Family	Unassigned_Genus	OTU_3879	Snowmelt	0 to 5 cm	1.5e-05	0	3.8e-05	9e-06	Hillslope	-10.55	11.89	-2.09	10.06	11.53	12.39	0	0.001	0.625
Bacteria	Actinobacteria	Acidimicrobiia	Acidimicrobiales	Iamiaceae	Iamia	OTU_5533	Snowmelt	0 to 5 cm	7e-06	0	8e-06	0	Hillslope	-9.36	9.69	-9.69	8.72	10.33	10.33	0	0.002	0
Bacteria	Actinobacteria	Actinobacteria	Streptosporangiales	Thermomonosporaceae	Actinoallomurus	OTU_17882	Snowmelt	0 to 5 cm	1.4e-05	0	1.8e-05	2e-06	Hillslope	-10.43	10.78	-3.04	9.93	10.82	12.05	0	0.001	0.412
Bacteria	Actinobacteria	Actinobacteria	Propionibacteriales	Propionibacteriaceae	Unassigned_Genus	OTU_12213	Snowmelt	0 to 5 cm	1.3e-05	0	1.3e-05	8e-06	Hillslope	-10.38	10.38	-0.73	9.32	10.63	11.7	0	0.001	0.888
Bacteria	Actinobacteria	Actinobacteria	Frankiales	Frankiaceae	Frankia	OTU_7320	Snowmelt	0 to 5 cm	1.5e-05	0	2.3e-05	9e-06	Hillslope	-10.54	11.15	-1.38	9.52	11.29	11.8	0	0.001	0.762
Bacteria	Actinobacteria	Actinobacteria	Micromonosporales	Micromonosporaceae	Unassigned_Genus	OTU_13658	Snowmelt	0 to 5 cm	3.1e-05	0	6.8e-05	1.7e-05	Hillslope	-11.6	12.74	-1.98	11.59	12.63	13.14	0	0.001	0.673
Bacteria	Actinobacteria	Actinobacteria	Micromonosporales	Micromonosporaceae	Luedemannella	OTU_12728	Snowmelt	0 to 5 cm	8e-06	0	3e-06	1e-06	Hillslope	-9.66	8.39	-1.82	8.78	9.59	10.05	0	0.003	0.593
Bacteria	Actinobacteria	MB-A2-108	Unassigned_Order	Unassigned_Family	Unassigned_Genus	OTU_1350	Snowmelt	0 to 5 cm	8.3e-05	0	7.9e-05	5.8e-05	Hillslope	-13.01	12.94	-0.43	13.33	12.79	13.59	0	0.001	0.948
Bacteria	Actinobacteria	Thermoleophilia	Gaiellales	Unassigned_Family	Unassigned_Genus	OTU_723	Snowmelt	0 to 5 cm	5.7e-05	0	0.000135	7.8e-05	Hillslope	-12.47	13.72	-0.8	12.83	13.26	13.96	0.001	0.001	0.898
Bacteria	Actinobacteria	Thermoleophilia	Gaiellales	Gaiellaceae	Gaiella	OTU_1712	Snowmelt	0 to 5 cm	1.7e-05	0	3.2e-05	1.5e-05	Hillslope	-10.76	11.67	-1.14	11.37	11.21	12.49	0.001	0.001	0.822
Bacteria	Actinobacteria	Thermoleophilia	Solirubrobacterales	480-2	Unassigned_Genus	OTU_847	Snowmelt	0 to 5 cm	0.000382	0.000249	0.000709	0.000529	Hillslope	-0.61	1.51	-0.42	1.46	2.34	0.21	0.152	0.032	0
Bacteria	Actinobacteria	Thermoleophilia	Solirubrobacterales	Solirubrobacteraceae	Solirubrobacter	OTU_338	Snowmelt	0 to 5 cm	0.00128	0.000741	0.002475	0.001881	Hillslope	-0.79	1.74	-0.4	1.13	2.09	0.04	0.015	0.004	0
Bacteria	Actinobacteria	Thermoleophilia	Solirubrobacterales	0319-6M6	Unassigned_Genus	OTU_2438	Snowmelt	0 to 5 cm	2e-05	0	3.4e-05	2e-05	Hillslope	-10.93	11.72	-0.77	11.21	11.64	12.19	0	0.001	0.886
Bacteria	Acidobacteria	Acidobacteria	Subgroup_4	2020-11-24	Unassigned_Genus	OTU_1584	Snowmelt	0 to 5 cm	0.000118	0	8.4e-05	7.7e-05	Hillslope	-13.53	13.03	-0.11	11.54	13.22	13.33	0	0.001	0.99
Bacteria	Acidobacteria	Acidobacteria	Subgroup_4	RB41	Unassigned_Genus	OTU_9626	Snowmelt	0 to 5 cm	6e-06	0	2e-06	1e-06	Hillslope	-9.32	7.54	-0.97	9.29	8.73	9.2	0	0.003	0.79
Bacteria	Acidobacteria	Acidobacteria	Subgroup_4	Unknown_Family	Blastocatella	OTU_15750	Snowmelt	0 to 5 cm	1.5e-05	0	9e-06	1e-06	Hillslope	-10.52	9.83	-2.79	9.57	10.62	11.31	0	0.002	0.425
Bacteria	Acidobacteria	Acidobacteria	Subgroup_4	RB41	Unassigned_Genus	OTU_5705	Snowmelt	0 to 5 cm	6e-06	0	3.1e-05	2e-06	Hillslope	-9.15	11.61	-4.36	8.89	12.47	13.12	0	0.002	0.249
Bacteria	Acidobacteria	Acidobacteria	Subgroup_4	RB41	Unassigned_Genus	OTU_12516	Snowmelt	0 to 5 cm	7.3e-05	0	4e-05	2.3e-05	Hillslope	-12.84	11.98	-0.79	12.1	11.54	11.93	0	0.001	0.881
Bacteria	Elusimicrobia	Elusimicrobia	Lineage_IIa	Unassigned_Family	Unassigned_Genus	OTU_5045	Snowmelt	0 to 5 cm	3.3e-05	0	2.3e-05	2.7e-05	Hillslope	-11.67	11.2	0.22	10.99	11.18	11.59	0	0.001	0.971
Bacteria	Elusimicrobia	Elusimicrobia	Lineage_IIa	Unassigned_Family	Unassigned_Genus	OTU_3267	Snowmelt	0 to 5 cm	4.7e-05	0	2.5e-05	2.1e-05	Hillslope	-12.2	11.26	-0.25	10.48	10.97	11.28	0	0.001	0.966
Bacteria	Elusimicrobia	Elusimicrobia	Lineage_IIa	Unassigned_Family	Unassigned_Genus	OTU_5161	Snowmelt	0 to 5 cm	1.6e-05	0	1.1e-05	5e-06	Hillslope	-10.66	10.05	-1.21	10.41	10.98	11.38	0	0.002	0.787
Bacteria	Elusimicrobia	Elusimicrobia	Lineage_IIc	Unassigned_Family	Unassigned_Genus	OTU_7452	Snowmelt	0 to 5 cm	9e-06	0	6e-06	5e-06	Hillslope	-9.75	9.29	-0.31	9.34	10.49	10.8	0	0.002	0.954
Bacteria	Elusimicrobia	Elusimicrobia	Lineage_IIb	Unassigned_Family	Unassigned_Genus	OTU_8298	Snowmelt	0 to 5 cm	6e-06	0	4e-06	2e-06	Hillslope	-9.25	8.58	-0.64	8.59	9.25	9.72	0	0.002	0.882
Bacteria	Elusimicrobia	Elusimicrobia	Lineage_IIb	Unassigned_Family	Unassigned_Genus	OTU_4869	Snowmelt	0 to 5 cm	1.5e-05	0	1e-05	5e-06	Hillslope	-10.58	9.91	-0.89	9.77	10.59	11.18	0	0.002	0.852
Bacteria	Elusimicrobia	Elusimicrobia	Lineage_IV	Unassigned_Family	Unassigned_Genus	OTU_887	Snowmelt	0 to 5 cm	2.6e-05	6.5e-05	0.000254	0.000111	Hillslope	1.3	1.97	-1.19	2.18	2.87	1.16	0.04	0.021	0
Bacteria	Acidobacteria	Acidobacteria	Subgroup_3	Unknown_Family	Bryobacter	OTU_354	Snowmelt	0 to 5 cm	1.1e-05	0	3.2e-05	2e-06	Hillslope	-10.08	11.63	-3.89	9.76	11.86	12.94	0	0.001	0.307
Bacteria	Acidobacteria	Acidobacteria	Subgroup_3	Unknown_Family	Bryobacter	OTU_5450	Snowmelt	0 to 5 cm	1e-05	0	1.2e-05	7e-06	Hillslope	-9.99	10.19	-0.68	9.14	11.13	11.47	0	0.002	0.894
Bacteria	Chloroflexi	TK10	Unassigned_Order	Unassigned_Family	Unassigned_Genus	OTU_4658	Snowmelt	0 to 5 cm	4e-06	0	3e-06	3e-06	Hillslope	-8.73	8.39	-0.03	8.15	9.59	10.05	0	0.003	0.999
Bacteria	Chloroflexi	TK10	Unassigned_Order	Unassigned_Family	Unassigned_Genus	OTU_8010	Snowmelt	0 to 5 cm	1e-05	0	1.1e-05	0	Hillslope	-9.94	10.05	-10.05	9.72	10.98	10.98	0	0.002	0
Bacteria	Chloroflexi	Ktedonobacteria	C0119	Unassigned_Family	Unassigned_Genus	OTU_3534	Snowmelt	0 to 5 cm	1e-05	0	7e-06	6e-06	Hillslope	-9.96	9.38	-0.16	9.17	9.99	10.57	0	0.001	0.977
Bacteria	Chloroflexi	Ktedonobacteria	C0119	Unassigned_Family	Unassigned_Genus	OTU_3456	Snowmelt	0 to 5 cm	1.8e-05	0	1.8e-05	1.8e-05	Hillslope	-10.83	10.83	-0.04	10.67	11.14	11.64	0	0.001	0.998
Bacteria	Chloroflexi	TK10	Unassigned_Order	Unassigned_Family	Unassigned_Genus	OTU_6539	Snowmelt	0 to 5 cm	1.2e-05	0	3e-06	0	Hillslope	-10.19	8.39	-8.39	9.74	9.59	9.59	0	0.003	0.001
Bacteria	Chloroflexi	Thermomicrobia	JG30-KF-CM45	Unassigned_Family	Unassigned_Genus	OTU_6447	Snowmelt	0 to 5 cm	3e-06	0	1.5e-05	1e-05	Hillslope	-8.03	10.5	-0.59	8.23	10.38	11.11	0	0.001	0.906
Bacteria	Chloroflexi	Thermomicrobia	JG30-KF-CM45	Unassigned_Family	Unassigned_Genus	OTU_1949	Snowmelt	0 to 5 cm	2.8e-05	0	1.1e-05	6e-06	Hillslope	-11.44	10.14	-0.87	11.8	10.07	11.1	0.001	0.001	0.854
Bacteria	Chloroflexi	Thermomicrobia	JG30-KF-CM45	Unassigned_Family	Unassigned_Genus	OTU_1984	Snowmelt	0 to 5 cm	3.4e-05	0	4e-05	3e-05	Hillslope	-11.72	11.97	-0.43	10.98	11.52	12.2	0	0.001	0.942
Bacteria	Chloroflexi	Thermomicrobia	JG30-KF-CM45	Unassigned_Family	Unassigned_Genus	OTU_9078	Snowmelt	0 to 5 cm	1.9e-05	0	4.2e-05	5e-06	Hillslope	-10.88	12.02	-3.04	10.68	11.38	12.53	0	0.001	0.435
Bacteria	Chloroflexi	Thermomicrobia	JG30-KF-CM45	Unassigned_Family	Unassigned_Genus	OTU_3191	Snowmelt	0 to 5 cm	2e-06	0	3.3e-05	1e-06	Hillslope	-7.77	11.68	-5.11	8.37	11.15	12.87	0.001	0.001	0.156
Bacteria	Chloroflexi	Thermomicrobia	AKYG1722	Unassigned_Family	Unassigned_Genus	OTU_5010	Snowmelt	0 to 5 cm	2.1e-05	0	4.6e-05	2.2e-05	Hillslope	-11.06	12.16	-1.03	10.47	11.66	12.22	0	0.001	0.84
Bacteria	Chloroflexi	Chloroflexia	Chloroflexales	Roseiflexaceae	Roseiflexus	OTU_7656	Snowmelt	0 to 5 cm	8e-06	0	5e-06	3e-06	Hillslope	-9.65	8.94	-0.58	9.3	10.14	10.61	0	0.002	0.903
Bacteria	Chloroflexi	Chloroflexia	Chloroflexales	Roseiflexaceae	Roseiflexus	OTU_3554	Snowmelt	0 to 5 cm	1.9e-05	0	1.4e-05	1.3e-05	Hillslope	-10.87	10.43	-0.09	10.12	10.68	10.99	0	0.001	0.99
Bacteria	Chloroflexi	Anaerolineae	Anaerolineales	Anaerolineaceae	Unassigned_Genus	OTU_3429	Snowmelt	0 to 5 cm	7e-06	0	7e-06	3e-06	Hillslope	-9.48	9.47	-1.07	9.02	10.08	10.56	0	0.001	0.799
Bacteria	Chloroflexi	Anaerolineae	Anaerolineales	Anaerolineaceae	Unassigned_Genus	OTU_3930	Snowmelt	0 to 5 cm	1.1e-05	0	2.6e-05	1.4e-05	Hillslope	-10.07	11.32	-0.9	9.26	11.55	11.84	0	0.001	0.859
Bacteria	Chloroflexi	Anaerolineae	Anaerolineales	Anaerolineaceae	Unassigned_Genus	OTU_3469	Snowmelt	0 to 5 cm	2.3e-05	0	1.9e-05	6e-06	Hillslope	-11.2	10.87	-1.66	10.51	11.07	11.48	0	0.001	0.689
Bacteria	Chloroflexi	Anaerolineae	Anaerolineales	Anaerolineaceae	Unassigned_Genus	OTU_3397	Snowmelt	0 to 5 cm	5e-06	0	4e-06	2e-06	Hillslope	-9.09	8.75	-0.93	8.68	9.37	9.85	0	0.002	0.814
Bacteria	Chloroflexi	Anaerolineae	Anaerolineales	Anaerolineaceae	Unassigned_Genus	OTU_4440	Snowmelt	0 to 5 cm	1.3e-05	0	7e-06	7e-06	Hillslope	-10.31	9.52	-0.01	10.03	10.23	10.62	0	0.002	1
Bacteria	Chloroflexi	Anaerolineae	Anaerolineales	Anaerolineaceae	Unassigned_Genus	OTU_3992	Snowmelt	0 to 5 cm	4e-06	0	9e-06	1e-06	Hillslope	-8.76	9.83	-3.27	8.74	10.62	11.31	0	0.002	0.33
Bacteria	Chloroflexi	Gitt-GS-136	Unassigned_Order	Unassigned_Family	Unassigned_Genus	OTU_10602	Snowmelt	0 to 5 cm	8.7e-05	0	0.000164	8.6e-05	Hillslope	-13.08	14	-0.92	13.21	13.51	14.5	0	0.001	0.886
Bacteria	Firmicutes	Bacilli	Lactobacillales	Carnobacteriaceae	Trichococcus	OTU_13875	Snowmelt	0 to 5 cm	3e-06	0	5e-06	1e-06	Hillslope	-8.35	8.94	-2.38	7.91	10.14	10.6	0	0.002	0.479
Bacteria	Firmicutes	Bacilli	Bacillales	Thermoactinomycetaceae	Thermoactinomyces	OTU_4587	Snowmelt	0 to 5 cm	5e-06	0	3e-06	3e-06	Hillslope	-8.98	8.41	-0.05	8.77	9.61	10.08	0	0.003	0.995
Bacteria	Firmicutes	Clostridia	Clostridiales	Clostridiaceae_1	Clostridium_sensu_stricto_1	OTU_2203	Snowmelt	0 to 5 cm	4e-06	0	1e-06	2e-06	Hillslope	-8.53	7.12	0.12	8.44	8.32	8.79	0	0.003	0.981
Bacteria	Firmicutes	Bacilli	Bacillales	Alicyclobacillaceae	Tumebacillus	OTU_3995	Snowmelt	0 to 5 cm	7e-06	0	1.8e-05	2e-06	Hillslope	-9.39	10.82	-3.04	9.31	11.22	12.18	0	0.001	0.418
Bacteria	Firmicutes	Bacilli	Bacillales	Paenibacillaceae	Paenibacillus	OTU_3559	Snowmelt	0 to 5 cm	3e-06	0	1.2e-05	1e-06	Hillslope	-8.41	10.21	-3.17	7.89	11.16	11.76	0	0.002	0.372
Bacteria	Firmicutes	Bacilli	Bacillales	Paenibacillaceae	Paenibacillus	OTU_5257	Snowmelt	0 to 5 cm	3e-06	0	3e-06	0	Hillslope	-8.23	8.39	-8.39	8.05	9.59	9.59	0	0.003	0.001
Bacteria	Firmicutes	Bacilli	Bacillales	Paenibacillaceae	Paenibacillus	OTU_15125	Snowmelt	0 to 5 cm	7e-06	0	2e-06	2e-06	Hillslope	-9.51	7.54	-0.29	9.29	8.73	9.2	0	0.003	0.949
Bacteria	Firmicutes	Bacilli	Bacillales	Paenibacillaceae	Unassigned_Genus	OTU_4789	Snowmelt	0 to 5 cm	7e-06	0	2.4e-05	7e-06	Hillslope	-9.5	11.25	-1.78	9	11.62	12.04	0	0.001	0.681
Bacteria	Chlamydiae	Chlamydiae	Chlamydiales	Parachlamydiaceae	Candidatus_Protochlamydia	OTU_10270	Snowmelt	0 to 5 cm	1.8e-05	0	2.1e-05	5e-06	Hillslope	-10.83	11.04	-2.07	9.18	11.29	11.79	0	0.001	0.607
Bacteria	Chlamydiae	Chlamydiae	Chlamydiales	Parachlamydiaceae	Neochlamydia	OTU_3972	Snowmelt	0 to 5 cm	2.4e-05	0	1.6e-05	1.4e-05	Hillslope	-11.23	10.68	-0.23	10.7	11.16	11.55	0	0.001	0.97
Bacteria	Chlamydiae	Chlamydiae	Chlamydiales	Parachlamydiaceae	Neochlamydia	OTU_9044	Snowmelt	0 to 5 cm	5e-06	0	1.1e-05	5e-06	Hillslope	-8.96	10.12	-1.22	8.87	10.75	11.27	0	0.001	0.782
Bacteria	WCHB1-60	Unassigned_Class	Unassigned_Order	Unassigned_Family	Unassigned_Genus	OTU_9361	Snowmelt	0 to 5 cm	3e-06	0	1e-05	2e-06	Hillslope	-8.15	9.91	-2.08	8.11	10.59	11.35	0	0.002	0.587
Bacteria	Candidate_division_TM7	Unassigned_Class	Unassigned_Order	Unassigned_Family	Unassigned_Genus	OTU_3894	Snowmelt	0 to 5 cm	2.3e-05	0	4.6e-05	1.6e-05	Hillslope	-11.19	12.17	-1.56	10.26	12.77	13.01	0	0.001	0.754
Bacteria	Candidate_division_TM7	Unassigned_Class	Unassigned_Order	Unassigned_Family	Unassigned_Genus	OTU_6473	Snowmelt	0 to 5 cm	9e-06	0	1e-05	7e-06	Hillslope	-9.76	9.99	-0.5	9.17	11.2	11.45	0	0.002	0.926
Bacteria	Candidate_division_TM7	Unassigned_Class	Unassigned_Order	Unassigned_Family	Unassigned_Genus	OTU_4590	Snowmelt	0 to 5 cm	2.4e-05	0	9e-06	5e-06	Hillslope	-11.21	9.82	-0.94	9.87	10.43	10.8	0	0.001	0.833
Bacteria	Candidate_division_TM7	Unassigned_Class	Unassigned_Order	Unassigned_Family	Unassigned_Genus	OTU_6001	Snowmelt	0 to 5 cm	1.9e-05	0	3.2e-05	3e-06	Hillslope	-10.92	11.65	-3.36	9.9	11.59	12.56	0	0.001	0.377
Bacteria	Firmicutes	Erysipelotrichia	Erysipelotrichales	Erysipelotrichaceae	Asteroleplasma	OTU_4337	Snowmelt	0 to 5 cm	7e-06	0	2.6e-05	0	Hillslope	-9.44	11.35	-11.35	8.9	11.68	11.68	0	0.001	0
Bacteria	Firmicutes	Erysipelotrichia	Erysipelotrichales	Erysipelotrichaceae	Asteroleplasma	OTU_4956	Snowmelt	0 to 5 cm	1.7e-05	1.1e-05	3.9e-05	6e-06	Hillslope	-0.59	1.81	-2.81	1.74	2.96	2.35	0.248	0.044	0
Bacteria	TM6	Unassigned_Class	Unassigned_Order	Unassigned_Family	Unassigned_Genus	OTU_5961	Snowmelt	0 to 5 cm	1.2e-05	0	6e-06	0	Hillslope	-10.23	9.19	-9.19	9.67	9.82	9.82	0	0.002	0
Bacteria	TM6	Unassigned_Class	Unassigned_Order	Unassigned_Family	Unassigned_Genus	OTU_5369	Snowmelt	0 to 5 cm	8e-06	0	1.9e-05	5e-06	Hillslope	-9.56	10.91	-2.01	9.45	11.13	11.9	0	0.001	0.625
Bacteria	Cyanobacteria	Chloroplast	Unassigned_Order	Unassigned_Family	Unassigned_Genus	OTU_5735	Snowmelt	0 to 5 cm	1.7e-05	0	2.6e-05	1.2e-05	Hillslope	-10.71	11.36	-1.09	10.44	11.71	12.25	0	0.001	0.828
Archaea	Thaumarchaeota	Soil_Crenarchaeotic_Group(SCG)	Unassigned_Order	Unassigned_Family	Unassigned_Genus	OTU_2708	Snowmelt	0 to 5 cm	4.2e-05	0	6.7e-05	3.5e-05	Hillslope	-12.04	12.71	-0.94	12.29	11.91	13.31	0	0.001	0.871
Bacteria	Bacteroidetes	Sphingobacteriia	Sphingobacteriales	NS11-12_marine_group	Unassigned_Genus	OTU_9849	Snowmelt	0 to 5 cm	2.5e-05	0	4.1e-05	2.3e-05	Hillslope	-11.27	12	-0.83	10.85	11.55	12.31	0	0.001	0.878
Bacteria	Bacteroidetes	Sphingobacteriia	Sphingobacteriales	NS11-12_marine_group	Unassigned_Genus	OTU_3221	Snowmelt	0 to 5 cm	7e-06	0	1.3e-05	2e-06	Hillslope	-9.47	10.36	-2.62	9.03	11.17	11.85	0	0.002	0.488
Bacteria	Bacteroidetes	Sphingobacteriia	Sphingobacteriales	Sphingobacteriaceae	Mucilaginibacter	OTU_4698	Snowmelt	0 to 5 cm	1.3e-05	0	0.000142	1.5e-05	Hillslope	-10.34	13.8	-3.24	10.27	14.73	15.02	0	0.002	0.502
Bacteria	Bacteroidetes	Sphingobacteriia	Sphingobacteriales	Saprospiraceae	Unassigned_Genus	OTU_3626	Snowmelt	0 to 5 cm	2.5e-05	0	8.9e-05	9e-06	Hillslope	-11.3	13.12	-3.25	11.04	13.23	14.04	0	0.001	0.462
Bacteria	Bacteroidetes	Sphingobacteriia	Sphingobacteriales	Saprospiraceae	Unassigned_Genus	OTU_134	Snowmelt	0 to 5 cm	0.000176	0	0.000217	5.9e-05	Hillslope	-14.11	14.41	-1.87	13.66	14.21	14.6	0	0.001	0.732
Bacteria	Bacteroidetes	Sphingobacteriia	Sphingobacteriales	Saprospiraceae	Unassigned_Genus	OTU_5708	Snowmelt	0 to 5 cm	9.3e-05	0	0.000225	5.3e-05	Hillslope	-13.18	14.46	-2.07	13.06	14.88	15.31	0	0.001	0.714
Bacteria	Bacteroidetes	Sphingobacteriia	Sphingobacteriales	Saprospiraceae	Unassigned_Genus	OTU_4748	Snowmelt	0 to 5 cm	1e-06	3e-06	2.5e-05	0	Hillslope	0.8	3.31	-11.29	2.74	5.28	4.51	0.325	0.038	0
Bacteria	Bacteroidetes	Sphingobacteriia	Sphingobacteriales	Chitinophagaceae	Unassigned_Genus	OTU_3543	Snowmelt	0 to 5 cm	2e-05	0	1.3e-05	5e-06	Hillslope	-10.95	10.36	-1.52	10.35	10.59	11.37	0	0.001	0.718
Bacteria	Bacteroidetes	Sphingobacteriia	Sphingobacteriales	PHOS-HE51	Unassigned_Genus	OTU_2546	Snowmelt	0 to 5 cm	1.9e-05	0	2.1e-05	8e-06	Hillslope	-10.89	11.05	-1.39	10.76	11.66	12.29	0	0.001	0.77
Bacteria	Bacteroidetes	Sphingobacteriia	Sphingobacteriales	KD3-93	Unassigned_Genus	OTU_2411	Snowmelt	0 to 5 cm	1.8e-05	0	0.000216	9.7e-05	Hillslope	-10.85	14.4	-1.15	10.77	14.36	14.66	0	0.001	0.854
Bacteria	Bacteroidetes	Sphingobacteriia	Sphingobacteriales	LiUU-11-161	Unassigned_Genus	OTU_17425	Snowmelt	0 to 5 cm	1.7e-05	0	3.8e-05	9e-06	Hillslope	-10.74	11.9	-2.07	9.98	12.06	12.61	0	0.001	0.637
Bacteria	Bacteroidetes	Sphingobacteriia	Sphingobacteriales	env.OPS_17	Unassigned_Genus	OTU_15226	Snowmelt	0 to 5 cm	8e-06	0	5e-06	3e-06	Hillslope	-9.61	8.94	-0.63	9.19	10.14	10.61	0	0.002	0.894
Bacteria	Bacteroidetes	Sphingobacteriia	Sphingobacteriales	env.OPS_17	Unassigned_Genus	OTU_645	Snowmelt	0 to 5 cm	0.000806	0.000306	0.000835	0.000496	Hillslope	-1.4	1.45	-0.75	2.24	2.32	0.53	0.031	0.039	0
Bacteria	Bacteroidetes	Sphingobacteriia	Sphingobacteriales	Chitinophagaceae	Unassigned_Genus	OTU_11013	Snowmelt	0 to 5 cm	1.8e-05	0	2.8e-05	1.5e-05	Hillslope	-10.79	11.45	-0.91	10.07	11.64	12.04	0	0.001	0.859
Bacteria	Bacteroidetes	Sphingobacteriia	Sphingobacteriales	Chitinophagaceae	Unassigned_Genus	OTU_1272	Snowmelt	0 to 5 cm	3.9e-05	0	2.3e-05	1.5e-05	Hillslope	-11.95	11.18	-0.65	10.77	11.23	11.52	0	0.001	0.9
Bacteria	Bacteroidetes	Sphingobacteriia	Sphingobacteriales	Chitinophagaceae	Unassigned_Genus	OTU_2197	Snowmelt	0 to 5 cm	8e-06	0	1.5e-05	2e-06	Hillslope	-9.72	10.55	-3	9.56	11.19	11.98	0	0.001	0.416
Bacteria	Bacteroidetes	Sphingobacteriia	Sphingobacteriales	Chitinophagaceae	Chitinophaga	OTU_2488	Snowmelt	0 to 5 cm	4.3e-05	0	5.6e-05	0	Hillslope	-12.06	12.45	-12.45	11.85	12.28	12.28	0	0.001	0
Bacteria	Bacteroidetes	Sphingobacteriia	Sphingobacteriales	Chitinophagaceae	Flavihumibacter	OTU_969	Snowmelt	0 to 5 cm	2.6e-05	0	1.7e-05	1.2e-05	Hillslope	-11.35	10.73	-0.53	10.95	11.44	11.68	0	0.002	0.922
Bacteria	Bacteroidetes	Sphingobacteriia	Sphingobacteriales	Chitinophagaceae	Unassigned_Genus	OTU_6707	Snowmelt	0 to 5 cm	3.6e-05	0	0.000133	3.3e-05	Hillslope	-11.82	13.7	-2.02	11.31	13.65	14.4	0	0.001	0.701
Bacteria	Bacteroidetes	Sphingobacteriia	Sphingobacteriales	Chitinophagaceae	Flavisolibacter	OTU_142	Snowmelt	0 to 5 cm	0.00364	0.001178	0.004812	0.002914	Hillslope	-1.63	2.03	-0.72	2.49	2.89	0.62	0.023	0.017	0
Bacteria	Bacteroidetes	Sphingobacteriia	Sphingobacteriales	Chitinophagaceae	Unassigned_Genus	OTU_5144	Snowmelt	0 to 5 cm	2.9e-05	0	4.9e-05	2.3e-05	Hillslope	-11.49	12.25	-1.08	10.61	12.63	12.85	0	0.001	0.841
Bacteria	Bacteroidetes	Sphingobacteriia	Sphingobacteriales	Chitinophagaceae	Unassigned_Genus	OTU_3980	Snowmelt	0 to 5 cm	2.2e-05	0	0.000108	8e-06	Hillslope	-11.11	13.39	-3.81	10.58	13.5	14.19	0	0.001	0.375
Bacteria	Bacteroidetes	Sphingobacteriia	Sphingobacteriales	Chitinophagaceae	Ferruginibacter	OTU_858	Snowmelt	0 to 5 cm	0.000469	0.000291	0.000643	0.000304	Hillslope	-0.69	1.15	-1.08	1.36	1.85	0.6	0.081	0.04	0
Bacteria	Bacteroidetes	Sphingobacteriia	Sphingobacteriales	Chitinophagaceae	Ferruginibacter	OTU_553	Snowmelt	0 to 5 cm	0.000212	0.000142	0.000284	0.000165	Hillslope	-0.58	1	-0.79	0.93	1.42	0.4	0.031	0.017	0
Bacteria	Bacteroidetes	Sphingobacteriia	Sphingobacteriales	Chitinophagaceae	Unassigned_Genus	OTU_2993	Snowmelt	0 to 5 cm	1.2e-05	0	4.4e-05	2e-06	Hillslope	-10.19	12.11	-4.33	9.98	12.46	13.45	0	0.001	0.267
Bacteria	Bacteroidetes	Sphingobacteriia	Sphingobacteriales	PHOS-HE51	Unassigned_Genus	OTU_3416	Snowmelt	0 to 5 cm	8e-06	0	3.2e-05	1.2e-05	Hillslope	-9.73	11.64	-1.36	9.3	11.7	12.23	0	0.001	0.775
Bacteria	Bacteroidetes	Sphingobacteriia	Sphingobacteriales	AKYH767	Unassigned_Genus	OTU_608	Snowmelt	0 to 5 cm	0.000233	9.6e-05	0.000389	0.000192	Hillslope	-1.28	2.02	-1.02	2.49	3.24	0.92	0.077	0.04	0
Bacteria	Bacteroidetes	Sphingobacteriia	Sphingobacteriales	AKYH767	Unassigned_Genus	OTU_358	Snowmelt	0 to 5 cm	1.4e-05	0	1e-05	3e-06	Hillslope	-10.45	9.92	-1.66	9.82	10.31	10.97	0	0.001	0.672
Bacteria	Bacteroidetes	Sphingobacteriia	Sphingobacteriales	NS11-12_marine_group	Unassigned_Genus	OTU_1011	Snowmelt	0 to 5 cm	0.000122	4.5e-05	0.000101	5.4e-05	Hillslope	-1.44	1.17	-0.92	1.7	1.46	0.35	0.003	0.006	0
[truncated: 25,117 more rows]
