# Supplementary material for: The Snowmelt Niche Differentiates Three Microbial Life Strategies That Influence Soil Nitrogen Availability During and After Winter
Source: Front Microbiol. 2020 May 15;11:871. doi: 10.3389/fmicb.2020.00871 (PMC7242569; doi:10.3389/fmicb.2020.00871)
Supplement: TABLE S4 — Life strategies assigned to fungal OTUs. [file Table_4.xlsx]

## Sheet: 2017 East River Pumphouse Funga
Kingdom	Phylum	Class	Order	Family	Genus	Species	OTU_ID	Strategy	Depth	June_Abundance	March_Abundance	May_Abundance	September_Abundance	Location	Winter_Logfoldchange	Snowmelt_Logfoldchange	Spring_Logfoldchange	Winter_logfold_CI	Snowmelt_logfold_CI	Spring_logfold_CI	Winter_adj.p	Snowmelt_adj.p	Spring_adj.p	Trophic.Mode	Guild
k__Fungi	p__Ascomycota	c__Eurotiomycetes	o__Chaetothyriales	f__Trichomeriaceae	g__Knufia	s__Knufia_peltigerae	OTU_260	Winter	0 to 5 cm	0.00142	0.00396	0.00191	0.00228	Hillslope	0.8	-1.05	-0.43	1.31	1.73	0.89	0.042	0.029	0.092	Mixotrophic	Animal Pathogen-Plant Pathogen-Soil Saprotroph-Undefined Saprotroph
k__Fungi	p__Ascomycota	c__Ascomycota_cls_Incertae_sedis	o__Ascomycota_ord_Incertae_sedis	f__Ascomycota_fam_Incertae_sedis	g__Tetracladium	s__Tetracladium_sp	OTU_346	Winter	5 to 15 cm	0.00027	0.00149	0.00089	0.00021	Hillslope	2.83	-0.74	-1.71	4.17	2.08	1.63	0.022	0.245	0	Saprotroph	Undefined Saprotroph
k__Fungi	p__Ascomycota	c__Eurotiomycetes	o__Chaetothyriales	f__Trichomeriaceae	g__Knufia	s__Knufia_peltigerae	OTU_556	Winter	15 cm +	2e-05	0.00011	0	0	Hillslope	13.47	-13.47	11.04	15.14	15.14	14.07	0.002	0.001	0.004	Mixotrophic	Animal Pathogen-Plant Pathogen-Soil Saprotroph-Undefined Saprotroph
k__Fungi	p__Ascomycota	c__Sordariomycetes	o__Sordariales	f__Chaetomiaceae	g__Chaetomium	s__Chaetomium_succineum	OTU_147	Winter	15 cm +	0.00125	0.00222	0.00027	0.00019	Hillslope	3.58	-3.01	2.19	5.32	4.93	4.27	0.023	0.028	0.071	Saprotroph	Dung Saprotroph-Undefined Saprotroph-Wood Saprotroph
k__Fungi	p__Ascomycota	c__Dothideomycetes	o__Capnodiales	f__Mycosphaerellaceae	g__Mycosphaerella	s__Mycosphaerella_tassiana	OTU_21	Winter	0 to 5 cm	0.01317	0.01978	0.00859	0.00832	Hillslope	1.25	-1.2	0.62	1.87	1.83	1.27	0.024	0.017	0.088	Pathotroph	Plant Pathogen
k__Fungi	p__Ascomycota	c__Leotiomycetes	o__Helotiales	f__Helotiales_fam_Incertae_sedis	g__Cadophora	s__Cadophora_sp	OTU_246	Winter	0 to 5 cm	0.00027	0.01953	0.00098	0.00034	Hillslope	5.83	-4.32	-1.84	7.54	6.08	4.82	0.007	0.01	0.206	Endophyte	Endophyte
k__Fungi	p__Mortierellomycota	c__Mortierellomycetes	o__Mortierellales	f__Mortierellaceae	g__Mortierella	s__Mortierella_gemmifera	OTU_1068	Winter	5 to 15 cm	0.0001	0.00028	3e-05	3e-05	Hillslope	3.18	-3.08	1.52	5.04	4.89	4.23	0.035	0.023	0.241	Saprotroph	Undefined Saprotroph
k__Fungi	p__Mortierellomycota	c__Mortierellomycetes	o__Mortierellales	f__Mortierellaceae	g__Mortierella	s__Mortierella_gemmifera	OTU_1068	Winter	15 cm +	0.00017	0.00166	5e-05	0.0001	Hillslope	4.02	-5.18	1.87	5.81	7.16	6.55	0.019	0.008	0.384	Saprotroph	Undefined Saprotroph
k__Fungi	p__Ascomycota	c__Ascomycota_cls_Incertae_sedis	o__Ascomycota_ord_Incertae_sedis	f__Ascomycota_fam_Incertae_sedis	g__Tetracladium	NA	OTU_122	Winter	0 to 5 cm	0.00665	0.01644	0.00733	0.00741	Hillslope	1.15	-1.16	-0.14	1.74	1.76	1.75	0.026	0.017	0.897	Saprotroph	Undefined Saprotroph
k__Fungi	p__Ascomycota	c__Arthoniomycetes	o__Lichenostigmatales	f__Phaeococcomycetaceae	g__Phaeococcomyces	s__Phaeococcomyces_sp	OTU_918	Winter	0 to 5 cm	0.00024	0.00061	0.00012	0.0001	Hillslope	2.62	-2.3	0.97	4.08	3.72	3.53	0.031	0.026	0.408	Saprotroph	Undefined Saprotroph
k__Fungi	p__Ascomycota	c__Arthoniomycetes	o__Lichenostigmatales	f__Phaeococcomycetaceae	g__Phaeococcomyces	s__Phaeococcomyces_eucalypti	OTU_942	Winter	15 cm +	6e-05	0.00024	5e-05	4e-05	Hillslope	2.68	-2.38	0.38	4.27	3.97	3.36	0.036	0.031	0.819	Saprotroph	Undefined Saprotroph
k__Fungi	p__Ascomycota	c__Dothideomycetes	o__Venturiales	f__Sympoventuriaceae	g__Ochroconis	s__Ochroconis_bacilliformis	OTU_217	Winter	0 to 5 cm	0.00094	0.00744	0.00086	0.00086	Hillslope	3.12	-3.11	0.13	4.79	4.83	3.38	0.028	0.02	0.991	Saprotroph	Undefined Saprotroph
k__Fungi	p__Ascomycota	c__Pezizomycetes	o__Pezizales	f__Pyronemataceae	g__Byssonectria	s__Byssonectria_fusispora	OTU_365	Winter	0 to 5 cm	0.00026	0.00135	0.00057	0.00036	Hillslope	1.9	-1.23	-1.16	3.16	2.54	1.49	0.046	0.089	0.004	Saprotroph	Undefined Saprotroph
k__Fungi	p__Ascomycota	c__Ascomycota_cls_Incertae_sedis	o__Ascomycota_ord_Incertae_sedis	f__Ascomycota_fam_Incertae_sedis	g__Tetracladium	s__Tetracladium_sp	OTU_111	Winter	0 to 5 cm	0.00133	0.01087	0.00421	0.00268	Hillslope	2.02	-1.37	-1.66	3.31	2.82	2.25	0.042	0.088	0.007	Saprotroph	Undefined Saprotroph
k__Fungi	p__Mortierellomycota	c__Mortierellomycetes	o__Mortierellales	f__Mortierellaceae	g__Mortierella	s__Mortierella_hyalina	OTU_67	Winter	15 cm +	0.00034	0.067	0.00231	0.00983	Hillslope	2.77	-4.86	-2.78	4.6	6.83	6.25	0.046	0.01	0.127	Saprotroph	Undefined Saprotroph
k__Fungi	p__Ascomycota	c__Dothideomycetes	o__Venturiales	f__Sympoventuriaceae	g__Ochroconis	s__Ochroconis_sp	OTU_2256	Winter	0 to 5 cm	1e-05	0.00041	3e-05	0.0001	Hillslope	2.04	-3.92	-1.65	3.29	5.29	5.13	0.039	0.007	0.309	Saprotroph	Undefined Saprotroph
k__Fungi	p__Ascomycota	c__Dothideomycetes	o__Pleosporales	f__Cucurbitariaceae	g__Pyrenochaeta	s__Pyrenochaeta_sp	OTU_98	Winter	0 to 5 cm	0.00012	0.00218	0.00081	0.0001	Hillslope	4.48	-1.42	-2.71	5.53	2.72	2.34	0.005	0.064	0	Saprotroph	Undefined Saprotroph-Wood Saprotroph
k__Fungi	p__Ascomycota	c__Dothideomycetes	o__Pleosporales	f__Cucurbitariaceae	g__Pyrenochaeta	s__Pyrenochaeta_sp	OTU_98	Winter	5 to 15 cm	0.00011	0.02711	0.0055	0.00029	Hillslope	6.55	-2.3	-5.7	8.26	4.04	2.73	0.006	0.041	0	Saprotroph	Undefined Saprotroph-Wood Saprotroph
k__Fungi	p__Ascomycota	c__Dothideomycetes	o__Capnodiales	f__Cladosporiaceae	g__Cladosporium	s__Cladosporium_delicatulum	OTU_904	Winter	0 to 5 cm	0.00081	0.00083	0.00031	0.00048	Hillslope	0.78	-1.43	1.4	1.22	2.03	1.8	0.032	0.01	0.004	Endophyte	Endophyte-Plant Pathogen
k__Fungi	p__Ascomycota	c__Dothideomycetes	o__Pleosporales	f__Pleosporaceae	g__Comoclathris	s__Comoclathris_sedi	OTU_687	Winter	0 to 5 cm	6e-05	0.00551	3e-05	0.00026	Hillslope	4.39	-7.43	1.02	6.18	9.24	8.63	0.015	0.003	0.805	Saprotroph	Undefined Saprotroph
k__Fungi	p__Ascomycota	c__Sordariomycetes	o__Hypocreales	f__Cordycipitaceae	g__Lecanicillium	s__Lecanicillium_psalliotae	OTU_789	Winter	15 cm +	0.00018	0.00091	3e-05	9e-05	Hillslope	3.4	-5.17	2.86	5.05	7.03	6.62	0.023	0.007	0.141	Pathotroph	Animal Pathogen
k__Fungi	p__Ascomycota	c__Leotiomycetes	o__Leotiomycetes_ord_Incertae_sedis	f__Pseudeurotiaceae	g__Pseudeurotium	s__Pseudeurotium_bakeri	OTU_1075	Winter	15 cm +	0.00026	0.00043	0.00014	0.00021	Hillslope	1.01	-1.67	0.96	1.63	2.32	1.9	0.039	0.009	0.076	Saprotroph	Undefined Saprotroph
k__Fungi	p__Ascomycota	c__Leotiomycetes	o__Helotiales	f__Helotiales_fam_Incertae_sedis	g__Cadophora	NA	OTU_3425	Winter	5 to 15 cm	0.00323	0.0135	0.00311	0.00392	Hillslope	1.79	-2.12	0.06	2.77	3.2	2.1	0.03	0.016	1	Endophyte	Endophyte
k__Fungi	p__Ascomycota	c__Dothideomycetes	o__Dothideales	f__Dothideales_fam_Incertae_sedis	g__Selenophoma	s__Selenophoma_mahoniae	OTU_3514	Winter	0 to 5 cm	0.00055	0.0029	0.00019	0.00045	Hillslope	2.68	-3.94	1.54	3.5	5.06	4.78	0.008	0.004	0.308	Saprotroph	Undefined Saprotroph
k__Fungi	p__Ascomycota	c__Orbiliomycetes	o__Orbiliales	f__Orbiliaceae	g__Orbilia	s__Orbilia_gambelii	OTU_1853	Winter	0 to 5 cm	1e-05	0.00026	3e-05	2e-05	Hillslope	3.52	-3.32	-2.36	5.29	5.29	4.82	0.025	0.023	0.087	Saprotroph	Undefined Saprotroph
k__Fungi	p__Ascomycota	c__Eurotiomycetes	o__Chaetothyriales	f__Trichomeriaceae	g__Knufia	s__Knufia_peltigerae	OTU_1696	Winter	0 to 5 cm	0.00012	0.00185	6e-05	0.00035	Hillslope	2.42	-4.93	0.96	3.6	5.69	5.89	0.023	0.001	0.687	Mixotrophic	Animal Pathogen-Plant Pathogen-Soil Saprotroph-Undefined Saprotroph
k__Fungi	p__Ascomycota	c__Dothideomycetes	o__Pleosporales	f__Phaeosphaeriaceae	g__Phaeosphaeria	NA	OTU_266	Winter	0 to 5 cm	0.0047	0.01818	6e-05	2e-05	Hillslope	9.99	-8.33	6.38	11.82	10.15	9.75	0.003	0.003	0.017	Saprotroph	Undefined Saprotroph
k__Fungi	p__Ascomycota	c__Sordariomycetes	o__Hypocreales	f__Cordycipitaceae	g__Beauveria	s__Beauveria_pseudobassiana	OTU_1046	Winter	15 cm +	3e-05	0.00048	3e-05	0	Hillslope	15.56	-4.02	0.22	17.23	5.99	5.48	0.002	0.015	0.987	Pathotroph	Animal Pathogen
k__Fungi	p__Ascomycota	c__Dothideomycetes	o__Pleosporales	f__Phaeosphaeriaceae	g__Nodulosphaeria	s__Nodulosphaeria_aconiti	OTU_1450	Winter	5 to 15 cm	1e-05	4e-05	1e-05	0	Hillslope	11.78	-1.24	-0.76	13.45	3.21	2.91	0.002	0.197	0.438	Saprotroph	Undefined Saprotroph
k__Fungi	p__Ascomycota	c__Eurotiomycetes	o__Eurotiales	f__Trichocomaceae	g__Talaromyces	NA	OTU_954	Winter	15 cm +	0.00011	0.00118	0.00013	0.00013	Hillslope	3.2	-3.17	-0.31	4.95	4.9	3.66	0.03	0.019	0.887	Saprotroph	Undefined Saprotroph
k__Fungi	p__Ascomycota	c__Archaeorhizomycetes	o__Archaeorhizomycetales	f__Archaeorhizomycetaceae	g__Archaeorhizomyces	NA	OTU_984	Winter	0 to 5 cm	0	3e-05	0	0	Hillslope	11.34	-11.34	0	13.01	13.01	Inf	0.002	0.001	1	Saprotroph	Soil Saprotroph
k__Fungi	p__Ascomycota	c__Leotiomycetes	o__Helotiales	f__Hyaloscyphaceae	g__Cistella	s__Cistella_sp	OTU_1346	Winter	15 cm +	9e-05	0.00122	3e-05	1e-05	Hillslope	7.4	-5.33	1.5	9.14	7.1	6.79	0.005	0.006	0.536	Saprotroph	Undefined Saprotroph
k__Fungi	p__Basidiomycota	c__Agaricomycetes	o__Agaricales	f__Tricholomataceae	g__Mycena	s__Mycena_rebaudengoi	OTU_1583	Winter	15 cm +	0	5e-05	0	0	Hillslope	12.31	-12.31	0	13.98	13.98	Inf	0.002	0.001	1	Mixotrophic	Leaf Saprotroph-Plant Pathogen-Undefined Saprotroph-Wood Saprotroph
k__Fungi	p__Basidiomycota	c__Agaricomycetes	o__Agaricales	f__Clavariaceae	g__Clavaria	s__Clavaria_sp	OTU_1060	Winter	15 cm +	6e-05	0.00041	0.00014	6e-05	Hillslope	2.74	-1.52	-1.27	4.25	3.14	2.57	0.03	0.089	0.084	Saprotroph	Undefined Saprotroph
k__Fungi	p__Ascomycota	c__Leotiomycetes	o__Helotiales	f__Helotiales_fam_Incertae_sedis	g__Cadophora	NA	OTU_298	Winter	15 cm +	0.00089	0.003	0.00097	0.00094	Hillslope	1.67	-1.63	-0.12	2.08	2.15	1.86	0.005	0.006	0.933	Endophyte	Endophyte
k__Fungi	p__Basidiomycota	c__Agaricomycetes	o__Geastrales	f__Geastraceae	g__Geastrum	s__Geastrum_marginatum	OTU_652	Winter	0 to 5 cm	0	0.00014	1e-05	2e-05	Hillslope	3.15	-4.5	-2.11	5.1	6.47	6.17	0.039	0.011	0.271	Saprotroph	Soil Saprotroph
k__Fungi	p__Ascomycota	c__Dothideomycetes	o__Pleosporales	f__Didymellaceae	g__Phoma	s__Phoma_schachtii	OTU_479	Winter	0 to 5 cm	5e-05	0.00029	0.00021	6e-05	Hillslope	2.28	-0.49	-2.01	3.71	1.82	1.23	0.041	0.432	0	Mixotrophic	Plant Pathogen-Wood Saprotroph
k__Fungi	p__Ascomycota	c__Sordariomycetes	o__Sordariales	f__Lasiosphaeriaceae	g__Apodus	s__Apodus_deciduus	OTU_1929	Winter	0 to 5 cm	7e-05	0.00017	2e-05	2e-05	Hillslope	2.92	-3.37	1.96	4.69	5.19	4.51	0.038	0.019	0.138	Saprotroph	Undefined Saprotroph
k__Fungi	p__Mortierellomycota	c__Mortierellomycetes	o__Mortierellales	f__Mortierellaceae	g__Mortierella	s__Mortierella_minutissima	OTU_938	Winter	15 cm +	0.0001	0.00052	0.00014	6e-05	Hillslope	3.05	-1.86	-0.59	5	3.62	2.68	0.042	0.069	0.538	Saprotroph	Undefined Saprotroph
k__Fungi	p__Ascomycota	c__Ascomycota_cls_Incertae_sedis	o__Ascomycota_ord_Incertae_sedis	f__Ascomycota_fam_Incertae_sedis	g__Bactrodesmium	s__Bactrodesmium_longisporum	OTU_2145	Winter	0 to 5 cm	2e-05	7e-05	0	0	Hillslope	12.79	-12.79	11.1	14.46	14.46	13.92	0.002	0.001	0.003	Saprotroph	Wood Saprotroph
k__Fungi	p__Ascomycota	c__Ascomycota_cls_Incertae_sedis	o__Ascomycota_ord_Incertae_sedis	f__Ascomycota_fam_Incertae_sedis	g__Bactrodesmium	s__Bactrodesmium_longisporum	OTU_2145	Winter	5 to 15 cm	0	0.00039	0	3e-05	Hillslope	3.47	-15.24	0	5.29	16.91	Inf	0.027	0.001	1	Saprotroph	Wood Saprotroph
k__Fungi	p__Ascomycota	c__Dothideomycetes	o__Minutisphaerales	f__Minutisphaeraceae	g__Minutisphaera	s__Minutisphaera_japonica	OTU_510	Winter	5 to 15 cm	0	0.00979	0	4e-05	Hillslope	8.08	-19.9	0	9.84	21.54	Inf	0.004	0.001	1	Saprotroph	Undefined Saprotroph
k__Fungi	p__Ascomycota	c__Leotiomycetes	o__Leotiomycetes_ord_Incertae_sedis	f__Leotiomycetes_fam_Incertae_sedis	g__Leohumicola	NA	OTU_411	Winter	0 to 5 cm	3e-05	0.00205	1e-05	2e-05	Hillslope	6.4	-8.03	1.9	8.16	10	9.6	0.006	0.003	0.595	Saprotroph	Undefined Saprotroph
k__Fungi	p__Ascomycota	c__Leotiomycetes	o__Leotiomycetes_ord_Incertae_sedis	f__Leotiomycetes_fam_Incertae_sedis	g__Leohumicola	NA	OTU_411	Winter	5 to 15 cm	9e-05	0.01297	1e-05	0.00017	Hillslope	6.27	-10.08	2.94	7.96	12.04	11.36	0.006	0.002	0.444	Saprotroph	Undefined Saprotroph
k__Fungi	p__Ascomycota	c__Leotiomycetes	o__Leotiomycetes_ord_Incertae_sedis	f__Leotiomycetes_fam_Incertae_sedis	g__Leohumicola	NA	OTU_411	Winter	15 cm +	0.00015	0.00169	0.00011	0.00028	Hillslope	2.62	-3.92	0.47	4.35	5.72	4.74	0.046	0.013	0.854	Saprotroph	Undefined Saprotroph
k__Fungi	p__Mortierellomycota	c__Mortierellomycetes	o__Mortierellales	f__Mortierellaceae	g__Mortierella	s__Mortierella_fimbricystis	OTU_230	Winter	15 cm +	0.00082	0.04009	0.0001	0.00221	Hillslope	4.18	-8.62	3.01	5.91	10.56	10	0.016	0.003	0.351	Saprotroph	Undefined Saprotroph
k__Fungi	p__Ascomycota	c__Dothideomycetes	o__Minutisphaerales	f__Minutisphaeraceae	g__Minutisphaera	s__Minutisphaera_japonica	OTU_985	Winter	5 to 15 cm	0	0.00055	1e-05	9e-05	Hillslope	2.6	-6.03	-1.09	4.38	7.86	7.47	0.05	0.005	0.734	Saprotroph	Undefined Saprotroph
k__Fungi	p__Ascomycota	c__Dothideomycetes	o__Pleosporales	f__Didymosphaeriaceae	g__Paraphaeosphaeria	NA	OTU_64	Winter	15 cm +	0.00029	0.01109	0.00033	0.00088	Hillslope	3.65	-5.09	-0.17	5.37	6.82	5.49	0.021	0.006	1	Saprotroph	Undefined Saprotroph
k__Fungi	p__Mortierellomycota	c__Mortierellomycetes	o__Mortierellales	f__Mortierellaceae	g__Mortierella	s__Mortierella_minutissima	OTU_125	Winter	0 to 5 cm	5e-05	0.00108	0.00021	8e-05	Hillslope	3.75	-2.35	-2	5.66	4.06	3.45	0.025	0.038	0.038	Saprotroph	Undefined Saprotroph
k__Fungi	p__Mortierellomycota	c__Mortierellomycetes	o__Mortierellales	f__Mortierellaceae	g__Mortierella	s__Mortierella_minutissima	OTU_125	Winter	15 cm +	0.00108	0.0336	0.00107	0.00097	Hillslope	5.11	-4.97	0.01	6.73	6.59	5.69	0.009	0.006	1	Saprotroph	Undefined Saprotroph
k__Fungi	p__Ascomycota	c__Leotiomycetes	o__Helotiales	f__Myxotrichaceae	g__Oidiodendron	s__Oidiodendron_truncatum	OTU_1146	Winter	5 to 15 cm	4e-05	0.00024	0	6e-05	Hillslope	1.97	-14.54	12.08	3.25	15.67	15.21	0.044	0.001	0.003	Ericoid Mycorrhizal	Ericoid Mycorrhizal
k__Fungi	p__Ascomycota	c__Dothideomycetes	o__Pleosporales	f__Pleosporaceae	g__Comoclathris	s__Comoclathris_spartii	OTU_422	Winter	5 to 15 cm	1e-05	0.00077	5e-05	0	Hillslope	16.23	-3.92	-2.99	17.84	5.7	5.37	0.002	0.012	0.047	Saprotroph	Undefined Saprotroph
k__Fungi	p__Mortierellomycota	c__Mortierellomycetes	o__Mortierellales	f__Mortierellaceae	g__Mortierella	s__Mortierella_elongata	OTU_619	Winter	5 to 15 cm	0.00162	0.00303	0.00177	0.00011	Hillslope	4.72	-0.78	-0.12	6.54	2.75	2.43	0.014	0.395	0.969	Saprotroph	Undefined Saprotroph
k__Fungi	p__Ascomycota	c__Eurotiomycetes	o__Chaetothyriales	f__Trichomeriaceae	g__Knufia	s__Knufia_tsunedae	OTU_1135	Winter	0 to 5 cm	1e-05	0.00294	0	5e-05	Hillslope	5.98	-18.17	9.98	7.52	19.44	18.25	0.006	0.001	0.052	Mixotrophic	Animal Pathogen-Plant Pathogen-Soil Saprotroph-Undefined Saprotroph
k__Fungi	p__Ascomycota	c__Eurotiomycetes	o__Chaetothyriales	f__Trichomeriaceae	g__Knufia	s__Knufia_tsunedae	OTU_1135	Winter	5 to 15 cm	0	6e-05	0	0	Hillslope	12.55	-12.55	8.75	13.47	13.47	13.69	0.002	0.001	0.02	Mixotrophic	Animal Pathogen-Plant Pathogen-Soil Saprotroph-Undefined Saprotroph
k__Fungi	p__Ascomycota	c__Eurotiomycetes	o__Chaetothyriales	f__Trichomeriaceae	g__Knufia	s__Knufia_tsunedae	OTU_1135	Winter	15 cm +	0	0.00012	0	0	Hillslope	13.6	-13.6	0	14.49	14.49	Inf	0.002	0.001	1	Mixotrophic	Animal Pathogen-Plant Pathogen-Soil Saprotroph-Undefined Saprotroph
k__Fungi	p__Basidiomycota	c__Agaricomycetes	o__Agaricales	f__Typhulaceae	g__Typhula	NA	OTU_369	Winter	15 cm +	0.0002	0.00028	0	0	Hillslope	14.76	-14.76	14.29	16.43	16.43	15.91	0.002	0.001	0.001	Pathotroph	Plant Pathogen
k__Fungi	p__Ascomycota	c__Sordariomycetes	o__Hypocreales	f__Nectriaceae	g__Ilyonectria	s__Ilyonectria_mors-panacis	OTU_610	Winter	5 to 15 cm	0.0039	0.01131	0.00229	0	Hillslope	11.65	-2.3	0.77	13.6	4.12	3.72	0.003	0.046	0.572	Pathotroph	Plant Pathogen
k__Fungi	p__Ascomycota	c__Dothideomycetes	o__Venturiales	f__Sympoventuriaceae	g__Ochroconis	s__Ochroconis_bacilliformis	OTU_1074	Winter	0 to 5 cm	0.00012	0.0012	0.00011	0.00011	Hillslope	3.49	-3.45	0.17	5.32	5.23	4.43	0.027	0.017	0.991	Saprotroph	Undefined Saprotroph
k__Fungi	p__Basidiomycota	c__Agaricomycetes	o__Agaricales	f__Crepidotaceae	g__Crepidotus	s__Crepidotus_sp	OTU_188	Winter	0 to 5 cm	1e-05	0.05697	0.00011	5e-05	Hillslope	10.06	-9.04	-3.12	12.01	11.02	10.52	0.003	0.003	0.36	Saprotroph	Wood Saprotroph
k__Fungi	p__Ascomycota	c__Sordariomycetes	o__Sordariales	f__Lasiosphaeriaceae	g__Schizothecium	NA	OTU_2060	Winter	0 to 5 cm	0.0001	0.00032	0.00015	1e-05	Hillslope	5.32	-1.08	-0.63	7.27	2.86	2.03	0.012	0.21	0.332	Saprotroph	Dung Saprotroph
k__Fungi	p__Ascomycota	c__Sordariomycetes	o__Sordariales	f__Lasiosphaeriaceae	g__Schizothecium	NA	OTU_2060	Winter	15 cm +	0	6e-05	4e-05	0	Hillslope	12.47	-0.6	-11.87	14.14	2.45	1.33	0.002	0.498	0	Saprotroph	Dung Saprotroph
k__Fungi	p__Basidiomycota	c__Agaricomycetes	o__Sebacinales	f__Serendipitaceae	g__Serendipita	s__Serendipita_sp	OTU_1267	Winter	0 to 5 cm	8e-05	0.00148	2e-05	8e-05	Hillslope	4.2	-6.19	1.93	6.13	7.99	7.42	0.02	0.005	0.441	Endophyte	Orchid Mycorrhizal
k__Fungi	p__Ascomycota	c__Eurotiomycetes	o__Eurotiales	f__Aspergillaceae	g__Penicillium	s__Penicillium_decumbens	OTU_1249	Winter	15 cm +	5e-05	0.0002	2e-05	8e-05	Hillslope	1.38	-3.69	1.8	2.22	4.57	4.23	0.038	0.003	0.148	Saprotroph	Dung Saprotroph-Undefined Saprotroph-Wood Saprotroph
k__Fungi	p__Ascomycota	c__Sordariomycetes	o__Hypocreales	f__Ophiocordycipitaceae	g__Polycephalomyces	s__Polycephalomyces_prolificus	OTU_2032	Winter	0 to 5 cm	0	4e-05	0	0	Hillslope	11.79	-11.79	0	13.46	13.46	Inf	0.002	0.001	1	Pathotroph	Mycoparasite
k__Fungi	p__Basidiomycota	c__Agaricomycetes	o__Agaricales	f__Entolomataceae	g__Entoloma	s__Entoloma_vindobonense	OTU_339	Winter	0 to 5 cm	0	0.02616	0	1e-05	Hillslope	11.93	-21.32	0	13.88	22.98	Inf	0.002	0.001	1	Mixotrophic	Ectomycorrhizal-Undefined Saprotroph
k__Fungi	p__Basidiomycota	c__Agaricomycetes	o__Agaricales	f__Entolomataceae	g__Entoloma	s__Entoloma_vindobonense	OTU_339	Winter	5 to 15 cm	0	0.00092	1e-05	0	Hillslope	16.49	-6	-10.49	16.82	7.4	7.21	0.002	0.003	0	Mixotrophic	Ectomycorrhizal-Undefined Saprotroph
k__Fungi	p__Ascomycota	c__Archaeorhizomycetes	o__Archaeorhizomycetales	f__Archaeorhizomycetaceae	g__Archaeorhizomyces	NA	OTU_271	Winter	0 to 5 cm	1e-05	0.00016	0	0	Hillslope	14	-14	9.86	14.99	14.99	14.69	0.002	0.001	0.015	Saprotroph	Soil Saprotroph
k__Fungi	p__Ascomycota	c__Pezizomycetes	o__Pezizales	f__Pyronemataceae	g__Scutellinia	s__Scutellinia_sp	OTU_301	Winter	5 to 15 cm	4e-05	0.00519	0	0.00028	Hillslope	4.23	-18.98	11.91	5.72	20.07	19.07	0.011	0.001	0.024	Saprotroph	Undefined Saprotroph
k__Fungi	p__Basidiomycota	c__Tremellomycetes	o__Trichosporonales	f__Trichosporonaceae	g__Apiotrichum	s__Apiotrichum_gracile	OTU_1818	Winter	5 to 15 cm	0	9e-05	0	0	Hillslope	13.21	-13.21	0	14.88	14.88	Inf	0.002	0.001	1	Saprotroph	Soil Saprotroph
k__Fungi	p__Ascomycota	c__Sordariomycetes	o__Hypocreales	f__Nectriaceae	g__Ilyonectria	s__Ilyonectria_mors-panacis	OTU_661	Winter	0 to 5 cm	0	0.00651	0	0.00081	Hillslope	3.01	-19.31	0	4.97	20.98	Inf	0.044	0.001	1	Pathotroph	Plant Pathogen
k__Fungi	p__Ascomycota	c__Leotiomycetes	o__Helotiales	f__Leotiaceae	g__Alatospora	s__Alatospora_sp	OTU_669	Winter	5 to 15 cm	0.00012	0.00047	2e-05	5e-05	Hillslope	3.17	-4.71	2.79	5.03	6.68	6.03	0.035	0.01	0.109	Saprotroph	Undefined Saprotroph
k__Fungi	p__Basidiomycota	c__Agaricomycetes	o__Agaricales	f__Lycoperdaceae	g__Holocotylon	s__Holocotylon_brandegeeanum	OTU_1417	Winter	5 to 15 cm	1e-05	0.00018	0.00014	0	Hillslope	14.11	-0.3	-3.76	15.78	2.09	1.66	0.002	0.835	0	Saprotroph	Undefined Saprotroph
k__Fungi	p__Mortierellomycota	c__Mortierellomycetes	o__Mortierellales	f__Mortierellaceae	g__Mortierella	s__Mortierella_elongata	OTU_529	Winter	0 to 5 cm	0.00212	0.01472	0	0	Hillslope	20.49	-20.49	17.7	22.16	22.16	21.62	0.002	0.001	0.002	Saprotroph	Undefined Saprotroph
k__Fungi	p__Ascomycota	c__Leotiomycetes	o__Helotiales	f__Helotiaceae	g__Crocicreas	s__Crocicreas_sp	OTU_2869	Winter	5 to 15 cm	0.00149	0.00339	0.00048	0.00015	Hillslope	4.46	-2.82	1.64	6.22	4.66	3.98	0.014	0.029	0.164	Saprotroph	Undefined Saprotroph
k__Fungi	p__Ascomycota	c__Leotiomycetes	o__Leotiomycetes_ord_Incertae_sedis	f__Pseudeurotiaceae	g__Pseudeurotium	s__Pseudeurotium_bakeri	OTU_220	Winter	15 cm +	5e-05	0.00448	0	6e-05	Hillslope	6.16	-18.77	12.24	7.92	20.44	19.38	0.007	0.001	0.022	Saprotroph	Undefined Saprotroph
k__Fungi	p__Basidiomycota	c__Agaricomycetes	o__Agaricales	f__Cortinariaceae	g__Cortinarius	s__Cortinarius_alpinus	OTU_3572	Winter	0 to 5 cm	0	7e-05	0	1e-05	Hillslope	3.42	-12.8	0	4.94	13.68	Inf	0.019	0.001	1	Ectomycorrhizal	Ectomycorrhizal
k__Fungi	p__Ascomycota	c__Leotiomycetes	o__Helotiales	f__Hyaloscyphaceae	g__Cistella	s__Cistella_sp	OTU_391	Winter	0 to 5 cm	0.00158	0.01506	0.00104	0.00173	Hillslope	3.12	-3.86	0.61	5.05	5.77	5.21	0.039	0.015	0.808	Saprotroph	Undefined Saprotroph
k__Fungi	p__Ascomycota	c__Leotiomycetes	o__Helotiales	f__Hyaloscyphaceae	g__Cistella	s__Cistella_sp	OTU_1105	Winter	5 to 15 cm	0.00115	0.00527	0.00099	0.00032	Hillslope	4.02	-2.41	0.22	5.75	4.2	3.72	0.018	0.04	0.947	Saprotroph	Undefined Saprotroph
k__Fungi	p__Basidiomycota	c__Agaricomycetes	o__Atheliales	f__Atheliaceae	g__Athelia	s__Athelia_sp	OTU_523	Winter	5 to 15 cm	0	0.00641	0	0	Hillslope	19.29	-19.29	0	20.96	20.96	Inf	0.002	0.001	1	Mixotrophic	Epiphyte-Leaf Saprotroph-Lichen Parasite-Lichenized-Plant Pathogen-Wood Saprotroph
k__Fungi	p__Basidiomycota	c__Pucciniomycetes	o__Platygloeales	f__Eocronartiaceae	g__Eocronartium	s__Eocronartium_sp	OTU_1053	Winter	5 to 15 cm	0	0.00522	0	0	Hillslope	18.99	-18.99	0	20.66	20.66	Inf	0.002	0.001	1	Pathotroph	Plant Pathogen
k__Fungi	p__Ascomycota	c__Sordariomycetes	o__Sordariales	f__Lasiosphaeriaceae	g__Apodus	s__Apodus_deciduus	OTU_373	Winter	0 to 5 cm	0.00065	0.07718	0.00038	2e-05	Hillslope	12.13	-7.65	0.75	14.09	9.62	9.3	0.002	0.004	0.895	Saprotroph	Undefined Saprotroph
k__Fungi	p__Ascomycota	c__Eurotiomycetes	o__Chaetothyriales	f__Herpotrichiellaceae	g__Exophiala	NA	OTU_1702	Winter	15 cm +	6e-05	0.00015	0	2e-05	Hillslope	3.1	-13.89	12.48	5.05	15.56	15.05	0.041	0.001	0.002	Saprotroph	Undefined Saprotroph
k__Fungi	p__Ascomycota	c__Dothideomycetes	o__Venturiales	f__Sympoventuriaceae	g__Ochroconis	s__Ochroconis_bacilliformis	OTU_650	Winter	0 to 5 cm	0.00025	0.00137	0.00014	0.00025	Hillslope	2.44	-3.24	0.81	3.81	4.63	3.45	0.032	0.011	0.503	Saprotroph	Undefined Saprotroph
k__Fungi	p__Ascomycota	c__Leotiomycetes	o__Helotiales	f__Helotiaceae	g__Glarea	s__Glarea_lozoyensis	OTU_93	Winter	5 to 15 cm	0	0.00031	0	0	Hillslope	14.93	-14.93	0	16.18	16.18	Inf	0.002	0.001	1	Saprotroph	Undefined Saprotroph
k__Fungi	p__Ascomycota	c__Dothideomycetes	o__Pleosporales	f__Phaeosphaeriaceae	g__Phaeosphaeria	s__Phaeosphaeria_triglochinicola	OTU_1228	Winter	5 to 15 cm	5e-05	0.00014	5e-05	1e-05	Hillslope	3.32	-1.56	0.16	5.27	3.54	2.97	0.035	0.129	0.96	Saprotroph	Undefined Saprotroph
k__Fungi	p__Ascomycota	c__Dothideomycetes	o__Dothideales	f__Dothioraceae	g__Sydowia	s__Sydowia_polyspora	OTU_4145	Winter	0 to 5 cm	0	7e-05	0	1e-05	Hillslope	3.07	-12.82	0	5.02	14.49	Inf	0.042	0.001	1	Saprotroph	Undefined Saprotroph
k__Fungi	p__Ascomycota	c__Archaeorhizomycetes	o__Archaeorhizomycetales	f__Archaeorhizomycetaceae	g__Archaeorhizomyces	s__Archaeorhizomyces_sp	OTU_447	Winter	0 to 5 cm	0	0.00087	0	0	Hillslope	16.41	-16.41	0	18.08	18.08	Inf	0.002	0.001	1	Saprotroph	Soil Saprotroph
k__Fungi	p__Glomeromycota	c__Glomeromycetes	o__Glomerales	f__Claroideoglomeraceae	g__Claroideoglomus	NA	OTU_2830	Winter	15 cm +	0	5e-05	0	0	Hillslope	12.31	-12.31	0	13.98	13.98	Inf	0.002	0.001	1	Arbuscular Mycorrhizal	Arbuscular Mycorrhizal
k__Fungi	p__Ascomycota	c__Leotiomycetes	o__Helotiales	f__Myxotrichaceae	g__Oidiodendron	s__Oidiodendron_echinulatum	OTU_2215	Winter	0 to 5 cm	0	6e-05	0	0	Hillslope	12.5	-12.5	0	14.17	14.17	Inf	0.002	0.001	1	Ericoid Mycorrhizal	Ericoid Mycorrhizal
k__Fungi	p__Basidiomycota	c__Agaricomycetes	o__Agaricales	f__Hygrophoraceae	g__Cuphophyllus	s__Cuphophyllus_sp	OTU_54	Winter	0 to 5 cm	0.00077	0.00546	1e-05	1e-05	Hillslope	8.61	-8.66	5.84	10.42	10.64	10.09	0.004	0.003	0.038	Mixotrophic	Undefined Saprotroph-Undefined Symbiotroph
k__Fungi	p__Mortierellomycota	c__Mortierellomycetes	o__Mortierellales	f__Mortierellaceae	g__Mortierella	s__Mortierella_elongata	OTU_202	Winter	0 to 5 cm	0	0.00424	4e-05	0.00014	Hillslope	4.93	-6.56	-12.13	6.88	8.54	7.77	0.014	0.005	0	Saprotroph	Undefined Saprotroph
k__Fungi	p__Chytridiomycota	c__Rhizophlyctidomycetes	o__Rhizophlyctidales	f__Rhizophlyctidaceae	g__Rhizophlyctis	s__Rhizophlyctis_rosea	OTU_1788	Winter	15 cm +	0	0.00014	1e-05	0	Hillslope	13.76	-4.21	-9.55	15.43	6.18	5.41	0.002	0.013	0	Saprotroph	Undefined Saprotroph
k__Fungi	p__Ascomycota	c__Eurotiomycetes	o__Chaetothyriales	f__Herpotrichiellaceae	g__Phialophora	s__Phialophora_mustea	OTU_1595	Winter	0 to 5 cm	0	0.00021	0	2e-05	Hillslope	3.27	-14.37	7.85	5.22	16.04	15.5	0.036	0.001	0.075	Endophyte	Endophyte
k__Fungi	p__Ascomycota	c__Eurotiomycetes	o__Chaetothyriales	f__Herpotrichiellaceae	g__Phialophora	s__Phialophora_mustea	OTU_1595	Winter	5 to 15 cm	0	0.0003	0	2e-05	Hillslope	4.14	-14.86	0	6.1	16.53	Inf	0.022	0.001	1	Endophyte	Endophyte
k__Fungi	p__Ascomycota	c__Sordariomycetes	o__Sordariales	f__Lasiosphaeriaceae	g__Schizothecium	NA	OTU_3188	Winter	5 to 15 cm	0	1e-05	0	0	Hillslope	10.21	-10.21	7.59	11.88	11.88	11.34	0.002	0.002	0.015	Saprotroph	Dung Saprotroph
k__Fungi	p__Ascomycota	c__Dothideomycetes	o__Pleosporales	f__Pleosporaceae	g__Alternaria	s__Alternaria_carotiincultae	OTU_2483	Winter	0 to 5 cm	0	0.00028	0	1e-05	Hillslope	4.27	-14.79	0	6.22	16.46	Inf	0.02	0.001	1	Mixotrophic	Animal Pathogen-Endophyte-Plant Pathogen-Wood Saprotroph
k__Fungi	p__Basidiomycota	c__Agaricomycetes	o__Thelephorales	f__Thelephoraceae	g__Tomentella	s__Tomentella_sp	OTU_16	Winter	15 cm +	1e-05	0.00029	0	0	Hillslope	14.84	-14.84	9.63	16.51	16.51	15.99	0.002	0.001	0.03	Ectomycorrhizal	Ectomycorrhizal
k__Fungi	p__Basidiomycota	c__Agaricomycetes	o__Polyporales	f__Meruliaceae	g__Uncobasidium	s__Uncobasidium_sp	OTU_396	Winter	5 to 15 cm	0.00016	0.00114	0	0	Hillslope	16.8	-16.8	13.96	17.81	17.81	17.94	0.002	0.001	0.004	Saprotroph	Undefined Saprotroph
k__Fungi	p__Ascomycota	c__Leotiomycetes	o__Helotiales	f__Hyaloscyphaceae	g__Cistella	s__Cistella_sp	OTU_451	Winter	15 cm +	0	0.01089	0	1e-05	Hillslope	10.26	-20.05	0	12.21	21.73	Inf	0.003	0.001	1	Saprotroph	Undefined Saprotroph
k__Fungi	p__Ascomycota	c__Leotiomycetes	o__Helotiales	f__Helotiales_fam_Incertae_sedis	g__Cadophora	s__Cadophora_sp	OTU_2127	Winter	0 to 5 cm	1e-05	8e-05	0	0	Hillslope	13.04	-13.04	9.33	14.1	14.1	14.17	0.002	0.001	0.017	Endophyte	Endophyte
k__Fungi	p__Ascomycota	c__Pezizomycetes	o__Pezizales	f__Pyronemataceae	g__Warcupia	s__Warcupia_sp	OTU_1658	Winter	0 to 5 cm	2e-05	6e-05	2e-05	1e-05	Hillslope	3.12	-1.34	-0.13	5.07	3.32	2.8	0.04	0.172	0.975	Saprotroph	Undefined Saprotroph
k__Fungi	p__Ascomycota	c__Sordariomycetes	o__Microascales	f__Microascaceae	g__Scedosporium	s__Scedosporium_prolificans	OTU_1903	Winter	0 to 5 cm	0	0.00012	0	0	Hillslope	13.5	-13.5	0	15.17	15.17	Inf	0.002	0.001	1	Saprotroph	Undefined Saprotroph
k__Fungi	p__Ascomycota	c__Sordariomycetes	o__Hypocreales	f__Nectriaceae	g__Ilyonectria	s__Ilyonectria_mors-panacis	OTU_833	Winter	15 cm +	0	0.00619	1e-05	3e-05	Hillslope	7.77	-9.69	-9.55	9.53	11.67	10.9	0.004	0.002	0.001	Pathotroph	Plant Pathogen
k__Fungi	p__Ascomycota	c__Sordariomycetes	o__Sordariales	f__Lasiosphaeriaceae	g__Schizothecium	NA	OTU_1315	Winter	5 to 15 cm	2e-05	0.00027	0	1e-05	Hillslope	4.26	-14.73	10.59	6.01	16.32	15.31	0.016	0.001	0.012	Saprotroph	Dung Saprotroph
k__Fungi	p__Mortierellomycota	c__Mortierellomycetes	o__Mortierellales	f__Mortierellaceae	g__Mortierella	s__Mortierella_beljakovae	OTU_793	Winter	0 to 5 cm	0	0.00058	2e-05	1e-05	Hillslope	6.44	-5.25	-10.58	8.39	7.22	6.45	0.008	0.008	0	Saprotroph	Undefined Saprotroph
k__Fungi	p__Basidiomycota	c__Agaricomycetes	o__Agaricales	f__Crepidotaceae	g__Crepidotus	s__Crepidotus_sp	OTU_1066	Winter	0 to 5 cm	7e-05	0.00866	0	2e-05	Hillslope	8.45	-19.72	12.73	10.38	21.36	20.73	0.004	0.001	0.027	Saprotroph	Wood Saprotroph
k__Fungi	p__Ascomycota	c__Saccharomycetes	o__Saccharomycetales	f__Debaryomycetaceae	g__Debaryomyces	s__Debaryomyces_hansenii	OTU_1838	Winter	5 to 15 cm	0	0.00028	0	0	Hillslope	14.8	-14.8	0	16.3	16.3	Inf	0.002	0.001	1	Saprotroph	Undefined Saprotroph
k__Fungi	p__Ascomycota	c__Saccharomycetes	o__Saccharomycetales	f__Debaryomycetaceae	g__Debaryomyces	s__Debaryomyces_hansenii	OTU_1838	Winter	15 cm +	4e-05	0.0001	1e-05	0	Hillslope	13.33	-3.03	1.58	14.36	4.65	4.55	0.002	0.018	0.262	Saprotroph	Undefined Saprotroph
k__Fungi	p__Mucoromycota	c__Mucoromycetes	o__Mucorales	f__Mucoraceae	g__Mucor	s__Mucor_piriformis	OTU_2500	Winter	5 to 15 cm	0	1e-05	1e-05	0	Hillslope	10.21	-0.4	-9.81	11.88	2.37	1.6	0.002	0.742	0	Saprotroph	Undefined Saprotroph
k__Fungi	p__Basidiomycota	c__Agaricomycetes	o__Agaricales	f__Tricholomataceae	g__Arrhenia	s__Arrhenia_acerosa	OTU_1051	Winter	5 to 15 cm	0	7e-05	0	0	Hillslope	12.67	-12.67	0	14.34	14.34	Inf	0.002	0.001	1	Saprotroph	Undefined Saprotroph
k__Fungi	p__Basidiomycota	c__Agaricomycetes	o__Agaricales	f__Tricholomataceae	g__Flagelloscypha	s__Flagelloscypha_minutissima	OTU_621	Winter	5 to 15 cm	0	3e-05	0	0	Hillslope	11.67	-11.67	0	13.34	13.34	Inf	0.002	0.001	1	Saprotroph	Undefined Saprotroph
k__Fungi	p__Basidiomycota	c__Agaricomycetes	o__Agaricales	f__Tricholomataceae	g__Mycena	s__Mycena_cinerella	OTU_1449	Winter	5 to 15 cm	3e-05	0.00088	0	0.0001	Hillslope	3.15	-16.43	11.36	5.02	18.1	17.56	0.036	0.001	0.019	Mixotrophic	Leaf Saprotroph-Plant Pathogen-Undefined Saprotroph-Wood Saprotroph
k__Fungi	p__Ascomycota	c__Sordariomycetes	o__Hypocreales	f__Nectriaceae	g__Ilyonectria	s__Ilyonectria_mors-panacis	OTU_174	Winter	5 to 15 cm	0.00026	0.00287	0.00147	0	Hillslope	18.13	-0.97	-2.47	19.8	2.94	2.64	0.002	0.293	0.001	Pathotroph	Plant Pathogen
k__Fungi	p__Ascomycota	c__Sordariomycetes	o__Hypocreales	f__Ophiocordycipitaceae	g__Tolypocladium	s__Tolypocladium_inflatum	OTU_799	Winter	15 cm +	0	0.00018	0	1e-05	Hillslope	5.07	-14.14	0	7.02	15.81	Inf	0.014	0.001	1	Pathogen	Animal Pathogen-Clavicipitaceous Endophyte-Fungal Parasite
k__Fungi	p__Mortierellomycota	c__Mortierellomycetes	o__Mortierellales	f__Mortierellaceae	g__Mortierella	s__Mortierella_amoeboidea	OTU_404	Winter	15 cm +	0	0.01654	0.00011	0	Hillslope	20.66	-7.28	-13.38	22.33	9.26	8.49	0.002	0.004	0	Saprotroph	Undefined Saprotroph
k__Fungi	p__Ascomycota	c__Sordariomycetes	o__Sordariales	f__Chaetomiaceae	g__Humicola	s__Humicola_nigrescens	OTU_3501	Winter	5 to 15 cm	0	0.00011	0	1e-05	Hillslope	3.93	-13.42	0	5.75	14.88	Inf	0.021	0.001	1	Saprotroph	Undefined Saprotroph-Wood Saprotroph
k__Fungi	p__Ascomycota	c__Archaeorhizomycetes	o__Archaeorhizomycetales	f__Archaeorhizomycetaceae	g__Archaeorhizomyces	s__Archaeorhizomyces_sp	OTU_2484	Winter	5 to 15 cm	7e-05	0.00035	0	0	Hillslope	15.08	-15.08	12.73	16.75	16.75	16.22	0.002	0.001	0.004	Saprotroph	Soil Saprotroph
k__Fungi	p__Mortierellomycota	c__Mortierellomycetes	o__Mortierellales	f__Mortierellaceae	g__Mortierella	s__Mortierella_elongatula	OTU_1233	Winter	0 to 5 cm	0	0.00331	0	0	Hillslope	18.34	-18.34	0	20.01	20.01	Inf	0.002	0.001	1	Saprotroph	Undefined Saprotroph
k__Fungi	p__Mortierellomycota	c__Mortierellomycetes	o__Mortierellales	f__Mortierellaceae	g__Mortierella	s__Mortierella_gamsii	OTU_223	Winter	15 cm +	0.00037	0.00062	1e-05	0	Hillslope	15.93	-5.62	4.86	17.6	7.6	7.3	0.002	0.007	0.015	Saprotroph	Undefined Saprotroph
k__Fungi	p__Ascomycota	c__Saccharomycetes	o__Saccharomycetales	f__Saccharomycetales_fam_Incertae_sedis	g__Candida	s__Candida_friedrichii	OTU_2267	Winter	5 to 15 cm	0	7e-05	0	0	Hillslope	12.67	-12.67	8.75	14.34	14.34	13.81	0.002	0.001	0.022	Saprotroph	Undefined Saprotroph
k__Fungi	p__Ascomycota	c__Dothideomycetes	o__Venturiales	f__Venturiaceae	g__Venturia	s__Venturia_atriseda	OTU_2344	Winter	0 to 5 cm	0.00018	0.00057	0.00041	2e-05	Hillslope	4.97	-0.47	-1.16	6.26	1.85	1.46	0.006	0.472	0.003	Pathotroph	Plant Pathogen
k__Fungi	p__Ascomycota	c__Dothideomycetes	o__Pleosporales	f__Didymosphaeriaceae	g__Paraphaeosphaeria	s__Paraphaeosphaeria_arecacearum	OTU_2494	Winter	15 cm +	0	8e-05	0	0	Hillslope	13.05	-13.05	0	14.72	14.72	Inf	0.002	0.001	1	Saprotroph	Undefined Saprotroph
k__Fungi	p__Ascomycota	c__Dothideomycetes	o__Pleosporales	f__Didymosphaeriaceae	g__Didymosphaeria	s__Didymosphaeria_sp	OTU_636	Winter	15 cm +	0	0.00621	0	0	Hillslope	19.24	-19.24	0	20.18	20.18	Inf	0.002	0.001	1	Saprotroph	Undefined Saprotroph
k__Fungi	p__Ascomycota	c__Sordariomycetes	o__Sordariales	f__Lasiosphaeriaceae	g__Apodus	s__Apodus_deciduus	OTU_493	Winter	5 to 15 cm	0	0.01504	0	0	Hillslope	20.52	-12.29	-8.23	22.19	14.26	13.49	0.002	0.001	0.028	Saprotroph	Undefined Saprotroph
k__Fungi	p__Glomeromycota	c__Paraglomeromycetes	o__Paraglomerales	f__Paraglomeraceae	g__Paraglomus	s__Paraglomus_laccatum	OTU_1378	Winter	5 to 15 cm	0	3e-05	0	0	Hillslope	11.67	-11.67	0	13.34	13.34	Inf	0.002	0.001	1	Arbuscular Mycorrhizal	Arbuscular Mycorrhizal
k__Fungi	p__Basidiomycota	c__Agaricomycetes	o__Corticiales	f__Corticiaceae	g__Subulicystidium	s__Subulicystidium_perlongisporum	OTU_248	Winter	5 to 15 cm	0.00025	0.00072	0	1e-05	Hillslope	6.67	-16.14	14.6	8.62	17.81	17.02	0.007	0.001	0.001	Saprotroph	Undefined Saprotroph
k__Fungi	p__Ascomycota	c__Dothideomycetes	o__Pleosporales	f__Phaeosphaeriaceae	g__Phaeosphaeria	NA	OTU_584	Winter	0 to 5 cm	0.00012	0.00231	0.00011	4e-05	Hillslope	5.71	-4.43	0.11	6.94	5.8	5.44	0.004	0.005	1	Saprotroph	Undefined Saprotroph
k__Fungi	p__Ascomycota	c__Sordariomycetes	o__Sordariales	f__Lasiosphaeriaceae	g__Apodus	s__Apodus_deciduus	OTU_218	Winter	5 to 15 cm	7e-05	0.0145	0.0001	1e-05	Hillslope	11	-7.18	-0.49	12.95	9.15	8.68	0.003	0.004	0.954	Saprotroph	Undefined Saprotroph
k__Fungi	p__Ascomycota	c__Archaeorhizomycetes	o__Archaeorhizomycetales	f__Archaeorhizomycetaceae	g__Archaeorhizomyces	NA	OTU_745	Winter	0 to 5 cm	0	0.00285	0.00027	0	Hillslope	18.12	-3.38	-14.74	19.79	5.35	4.58	0.002	0.022	0	Saprotroph	Soil Saprotroph
k__Fungi	p__Ascomycota	c__Leotiomycetes	o__Helotiales	f__Helotiaceae	g__Crocicreas	s__Crocicreas_sp	OTU_993	Winter	0 to 5 cm	3e-05	0.00014	0	0	Hillslope	13.79	-13.79	11.4	15.46	15.46	14.35	0.002	0.001	0.003	Saprotroph	Undefined Saprotroph
k__Fungi	p__Ascomycota	c__Leotiomycetes	o__Helotiales	f__Helotiales_fam_Incertae_sedis	g__Chalara	s__Chalara_sp	OTU_3106	Winter	5 to 15 cm	0	3e-05	0	0	Hillslope	11.67	-11.67	0	13.34	13.34	Inf	0.002	0.001	1	Mixotrophic	Endophyte-Plant Pathogen-Wood Saprotroph
k__Fungi	p__Basidiomycota	c__Agaricomycetes	o__Agaricales	f__Clavariaceae	g__Clavaria	s__Clavaria_vermiculata	OTU_1137	Winter	5 to 15 cm	0	0.00168	1e-05	0	Hillslope	17.36	-7.24	-10.12	19.03	9.22	8.45	0.002	0.004	0	Saprotroph	Undefined Saprotroph
k__Fungi	p__Basidiomycota	c__Geminibasidiomycetes	o__Geminibasidiales	f__Geminibasidiaceae	g__Basidioascus	s__Basidioascus_undulatus	OTU_3152	Winter	5 to 15 cm	0	3e-05	0	0	Hillslope	11.67	-11.67	8.75	13.34	13.34	12.81	0.002	0.001	0.013	Saprotroph	Undefined Saprotroph
k__Fungi	p__Ascomycota	c__Dothideomycetes	o__Pleosporales	f__Lentitheciaceae	g__Darksidea	NA	OTU_1896	Winter	0 to 5 cm	1e-05	6e-05	0	0	Hillslope	12.5	-12.5	8.98	14.17	14.17	13.64	0.002	0.001	0.017	Endophyte	Endophyte
k__Fungi	p__Basidiomycota	c__Agaricomycetes	o__Agaricales	f__Hymenogastraceae	g__Hymenogaster	s__Hymenogaster_griseus	OTU_113	Winter	0 to 5 cm	0	6e-05	0	1e-05	Hillslope	3.12	-12.5	8.77	5.07	14.17	13.64	0.04	0.001	0.02	Ectomycorrhizal	Ectomycorrhizal
k__Fungi	p__Basidiomycota	c__Agaricomycetes	o__Agaricales	f__Hymenogastraceae	g__Hymenogaster	s__Hymenogaster_griseus	OTU_113	Winter	15 cm +	0	2e-05	0	0	Hillslope	11.14	-11.14	0	12.81	12.81	Inf	0.002	0.001	1	Ectomycorrhizal	Ectomycorrhizal
k__Fungi	p__Basidiomycota	c__Agaricomycetes	o__Cantharellales	f__Cantharellales_fam_Incertae_sedis	g__Sistotrema	s__Sistotrema_brinkmannii	OTU_1061	Winter	15 cm +	0	7e-05	0	0	Hillslope	12.72	-12.72	0	14.39	14.39	Inf	0.002	0.001	1	Mixotrophic	Ectomycorrhizal-Wood Saprotroph
k__Fungi	p__Ascomycota	c__Pezizomycetes	o__Pezizales	f__Pyronemataceae	g__Genabea	s__Genabea_fragilis	OTU_11	Winter	15 cm +	6e-05	0.1265	0	0	Hillslope	23.59	-23.59	12.43	25.26	25.26	24.75	0.002	0.001	0.078	Ectomycorrhizal	Ectomycorrhizal
k__Fungi	p__Ascomycota	c__Leotiomycetes	o__Helotiales	f__Leotiaceae	g__Pezoloma	s__Pezoloma_ericae	OTU_538	Winter	0 to 5 cm	3e-05	4e-05	0	0	Hillslope	11.79	-11.79	11.61	13.46	13.46	12.61	0.002	0.001	0.001	Mixotrophic	Bryophyte Parasite-Ectomycorrhizal-Ericoid Mycorrhizal-Undefined Saprotroph-Wood Saprotroph
k__Fungi	p__Ascomycota	c__Leotiomycetes	o__Helotiales	f__Leotiaceae	g__Pezoloma	s__Pezoloma_ericae	OTU_538	Winter	15 cm +	0	0.00016	2e-05	0	Hillslope	13.95	-2.78	-11.17	15.62	4.75	3.99	0.002	0.035	0	Mixotrophic	Bryophyte Parasite-Ectomycorrhizal-Ericoid Mycorrhizal-Undefined Saprotroph-Wood Saprotroph
k__Fungi	p__Ascomycota	c__Dothideomycetes	o__Minutisphaerales	f__Minutisphaeraceae	g__Minutisphaera	s__Minutisphaera_japonica	OTU_820	Winter	15 cm +	0	2e-05	0	0	Hillslope	11.14	-11.14	0	12.81	12.81	Inf	0.002	0.001	1	Saprotroph	Undefined Saprotroph
k__Fungi	p__Basidiomycota	c__Agaricomycetes	o__Agaricales	f__Inocybaceae	g__Inocybe	s__Inocybe_egenula	OTU_599	Winter	15 cm +	0	0.00018	0	0	Hillslope	14.14	-14.14	0	15.81	15.81	Inf	0.002	0.001	1	Ectomycorrhizal	Ectomycorrhizal
k__Fungi	p__Mortierellomycota	c__Mortierellomycetes	o__Mortierellales	f__Mortierellaceae	g__Mortierella	s__Mortierella_sp	OTU_1691	Winter	15 cm +	0	0.00124	3e-05	0	Hillslope	16.92	-5.58	-11.35	18.59	7.4	6.21	0.002	0.006	0	Saprotroph	Undefined Saprotroph
k__Fungi	p__Basidiomycota	c__Agaricomycetes	o__Agaricales	f__Hymenogastraceae	g__Hymenogaster	s__Hymenogaster_sp	OTU_38	Winter	15 cm +	8e-05	0.03272	0	0	Hillslope	21.64	-21.64	12.93	23.31	23.31	21.61	0.002	0.001	0.031	Ectomycorrhizal	Ectomycorrhizal
k__Fungi	p__Ascomycota	c__Leotiomycetes	o__Helotiales	f__Hyaloscyphaceae	g__Cistella	s__Cistella_sp	OTU_1498	Winter	0 to 5 cm	0	0.00105	0	0	Hillslope	16.67	-16.67	0	18.35	18.35	Inf	0.002	0.001	1	Saprotroph	Undefined Saprotroph
k__Fungi	p__Ascomycota	c__Sordariomycetes	o__Sordariales	f__Lasiosphaeriaceae	g__Schizothecium	NA	OTU_1427	Winter	5 to 15 cm	0	2e-05	4e-05	0	Hillslope	11.27	0.67	-11.94	12.94	2.57	1.62	0.002	0.454	0	Saprotroph	Dung Saprotroph
k__Fungi	p__Ascomycota	c__Pezizomycetes	o__Pezizales	f__Pyronemataceae	g__Geopora	s__Geopora_nicaeensis	OTU_613	Winter	15 cm +	0	0.00052	0	0	Hillslope	15.66	-15.66	0	17.33	17.33	Inf	0.002	0.001	1	Ectomycorrhizal	Ectomycorrhizal
k__Fungi	p__Ascomycota	c__Dothideomycetes	o__Pleosporales	f__Massarinaceae	g__Stagonospora	s__Stagonospora_pseudovitensis	OTU_1235	Winter	0 to 5 cm	0	4e-05	0	0	Hillslope	11.79	-11.79	0	13.46	13.46	Inf	0.002	0.001	1	Pathotroph	Plant Pathogen
k__Fungi	p__Mortierellomycota	c__Mortierellomycetes	o__Mortierellales	f__Mortierellaceae	g__Mortierella	s__Mortierella_parvispora	OTU_1976	Winter	15 cm +	0	5e-05	0	0	Hillslope	12.14	-12.14	0	13.81	13.81	Inf	0.002	0.001	1	Saprotroph	Undefined Saprotroph
k__Fungi	p__Ascomycota	c__Sordariomycetes	o__Sordariales	f__Lasiosphaeriaceae	g__Podospora	NA	OTU_466	Winter	15 cm +	0	0.01026	0	0	Hillslope	19.97	-19.97	0	21.64	21.64	Inf	0.002	0.001	1	Mixotrophic	Dung Saprotroph-Endophyte-Litter Saprotroph-Undefined Saprotroph
k__Fungi	p__Ascomycota	c__Sordariomycetes	o__Hypocreales	f__Nectriaceae	g__Thelonectria	s__Thelonectria_veuillotiana	OTU_2159	Winter	15 cm +	0	6e-05	0	0	Hillslope	12.6	-12.6	0	13.73	13.73	Inf	0.002	0.001	1	Saprotroph	Leaf Saprotroph
k__Fungi	p__Ascomycota	c__Sordariomycetes	o__Magnaporthales	f__Magnaporthaceae	g__Gaeumannomyces	s__Gaeumannomyces_caricis	OTU_1335	Winter	15 cm +	2e-05	0.00072	1e-05	0	Hillslope	16.14	-6.83	1.54	17.81	8.81	8.51	0.002	0.005	0.64	Pathotroph	Plant Pathogen
k__Fungi	p__Ascomycota	c__Sordariomycetes	o__Hypocreales	f__Ophiocordycipitaceae	g__Hirsutella	s__Hirsutella_subulata	OTU_2985	Winter	15 cm +	1e-05	2e-05	0	0	Hillslope	11.14	-11.14	9.24	12.81	12.81	12.29	0.002	0.001	0.006	Pathotroph	Animal Pathogen
k__Fungi	p__Basidiomycota	c__Agaricomycetes	o__Agaricales	f__Hymenogastraceae	g__Hebeloma	NA	OTU_2517	Winter	15 cm +	0	2e-05	0	0	Hillslope	11.14	-11.14	0	12.81	12.81	Inf	0.002	0.001	1	Ectomycorrhizal	Ectomycorrhizal
k__Fungi	p__Ascomycota	c__Leotiomycetes	o__Helotiales	f__Helotiales_fam_Incertae_sedis	g__Phialocephala	s__Phialocephala_fortinii	OTU_49	Winter	15 cm +	3e-05	9e-05	1e-05	0	Hillslope	13.14	-3.83	2.27	14.81	5.81	5.44	0.002	0.017	0.158	Endophyte	Endophyte
k__Fungi	p__Basidiomycota	c__Agaricomycetes	o__Thelephorales	f__Thelephoraceae	g__Tomentella	s__Tomentella_sp	OTU_2367	Winter	15 cm +	0	2e-05	0	0	Hillslope	11.14	-11.14	0	12.81	12.81	Inf	0.002	0.001	1	Ectomycorrhizal	Ectomycorrhizal
k__Fungi	p__Ascomycota	c__Sordariomycetes	o__Sordariales	f__Lasiosphaeriaceae	g__Podospora	NA	OTU_330	Winter	15 cm +	0	0.01698	0	0	Hillslope	20.7	-20.7	0	22.37	22.37	Inf	0.002	0.001	1	Mixotrophic	Dung Saprotroph-Endophyte-Litter Saprotroph-Undefined Saprotroph
k__Fungi	p__Ascomycota	c__Dothideomycetes	o__Pleosporales	f__Phaeosphaeriaceae	g__Phaeosphaeria	s__Phaeosphaeria_triglochinicola	OTU_4126	Winter	15 cm +	0	2e-05	0	0	Hillslope	11.14	-11.14	0	12.81	12.81	Inf	0.002	0.001	1	Saprotroph	Undefined Saprotroph
k__Fungi	p__Mortierellomycota	c__Mortierellomycetes	o__Mortierellales	f__Mortierellaceae	g__Mortierella	s__Mortierella_antarctica	OTU_922	Winter	15 cm +	0	0.00074	0	0	Hillslope	16.18	-16.18	0	17.85	17.85	Inf	0.002	0.001	1	Saprotroph	Undefined Saprotroph
k__Fungi	p__Ascomycota	c__Dothideomycetes	o__Pleosporales	f__Didymosphaeriaceae	g__Didymosphaeria	s__Didymosphaeria_sp	OTU_316	Winter	15 cm +	0	0.00266	0	0	Hillslope	18.02	-18.02	0	19.69	19.69	Inf	0.002	0.001	1	Saprotroph	Undefined Saprotroph
k__Fungi	p__Basidiomycota	c__Agaricomycetes	o__Agaricales	f__Inocybaceae	g__Inocybe	s__Inocybe_curvipes	OTU_1464	Winter	15 cm +	0	0.00027	0	0	Hillslope	14.72	-14.72	0	16.39	16.39	Inf	0.002	0.001	1	Ectomycorrhizal	Ectomycorrhizal
k__Fungi	p__Mortierellomycota	c__Mortierellomycetes	o__Mortierellales	f__Mortierellaceae	g__Mortierella	s__Mortierella_exigua	OTU_699	Winter	15 cm +	0	0.00708	0	0	Hillslope	19.43	-19.43	0	21.1	21.1	Inf	0.002	0.001	1	Saprotroph	Undefined Saprotroph
k__Fungi	p__Basidiomycota	c__Agaricomycetes	o__Sebacinales	f__Serendipitaceae	g__Serendipita	s__Serendipita_sp	OTU_353	Winter	15 cm +	1e-05	0.00068	0	0	Hillslope	16.05	-16.05	10.21	17.72	17.72	17.2	0.002	0.001	0.033	Ericoid Mycorrhizal	Orchid Mycorrhizal
k__Fungi	p__Ascomycota	c__Leotiomycetes	o__Helotiales	f__Hyaloscyphaceae	g__Cistella	s__Cistella_albidolutea	OTU_465	Winter	5 to 15 cm	0	3e-05	0	0	Hillslope	11.67	-11.67	0	13.34	13.34	Inf	0.002	0.001	1	Saprotroph	Undefined Saprotroph
k__Fungi	p__Ascomycota	c__Pezizomycetes	o__Pezizales	f__Pyronemataceae	g__Pulvinula	s__Pulvinula_sp	OTU_1457	Winter	15 cm +	0	0.00038	0	0	Hillslope	15.23	-15.23	0	16.9	16.9	Inf	0.002	0.001	1	Ectomycorrhizal	Ectomycorrhizal
k__Fungi	p__Ascomycota	c__Eurotiomycetes	o__Chaetothyriales	f__Herpotrichiellaceae	g__Exophiala	NA	OTU_3727	Winter	0 to 5 cm	0	3e-05	0	0	Hillslope	11.34	-11.34	0	13.01	13.01	Inf	0.002	0.001	1	Saprotroph	Undefined Saprotroph
k__Fungi	p__Ascomycota	c__Orbiliomycetes	o__Orbiliales	f__Orbiliaceae	g__Dactylellina	s__Dactylellina_arcuata	OTU_2741	Winter	0 to 5 cm	2e-05	3e-05	0	0	Hillslope	11.34	-2.8	2.19	13.01	4.77	4.41	0.002	0.035	0.082	Saprotroph	Undefined Saprotroph
k__Fungi	p__Ascomycota	c__Dothideomycetes	o__Dothideales	f__Dothideaceae	g__Endoconidioma	s__Endoconidioma_populi	OTU_2139	Winter	0 to 5 cm	0	7e-05	4e-05	0	Hillslope	12.82	-0.89	-11.93	14.49	2.86	2.09	0.002	0.331	0	Saprotroph	Undefined Saprotroph
k__Fungi	p__Mortierellomycota	c__Mortierellomycetes	o__Mortierellales	f__Mortierellaceae	g__Mortierella	NA	OTU_1544	Winter	0 to 5 cm	0	0.00174	0	0	Hillslope	17.41	-17.41	0	18.62	18.62	Inf	0.002	0.001	1	Saprotroph	Undefined Saprotroph
k__Fungi	p__Ascomycota	c__Dothideomycetes	o__Pleosporales	f__Leptosphaeriaceae	g__Plenodomus	NA	OTU_1237	Winter	0 to 5 cm	0	0.00192	0	0	Hillslope	17.55	-17.55	0	18.49	18.49	Inf	0.002	0.001	1	Saprotroph	Undefined Saprotroph
k__Fungi	p__Ascomycota	c__Dothideomycetes	o__Capnodiales	f__Mycosphaerellaceae	g__Cercosporella	s__Cercosporella_virgaureae	OTU_1743	Winter	0 to 5 cm	0	0.00137	0	0	Hillslope	17.06	-17.06	0	18.74	18.74	Inf	0.002	0.001	1	Pathotroph	Plant Pathogen
k__Fungi	p__Ascomycota	c__Leotiomycetes	o__Helotiales	f__Hyaloscyphaceae	g__Cistella	NA	OTU_3419	Winter	0 to 5 cm	0	0.00022	0	0	Hillslope	14.4	-14.4	0	15.74	15.74	Inf	0.002	0.001	1	Saprotroph	Undefined Saprotroph
k__Fungi	p__Ascomycota	c__Dothideomycetes	o__Venturiales	f__Sympoventuriaceae	g__Scolecobasidium	s__Scolecobasidium_sp	OTU_1737	Winter	0 to 5 cm	0	0.00064	0	0	Hillslope	15.97	-15.97	0	16.98	16.98	Inf	0.002	0.001	1	Saprotroph	Undefined Saprotroph
k__Fungi	p__Ascomycota	c__Dothideomycetes	o__Venturiales	f__Sympoventuriaceae	g__Scolecobasidium	s__Scolecobasidium_sp	OTU_1737	Winter	5 to 15 cm	0	4e-05	0	0	Hillslope	11.78	-11.78	0	13.45	13.45	Inf	0.002	0.001	1	Saprotroph	Undefined Saprotroph
k__Fungi	p__Ascomycota	c__Dothideomycetes	o__Venturiales	f__Sympoventuriaceae	g__Scolecobasidium	s__Scolecobasidium_sp	OTU_1737	Winter	15 cm +	0	2e-05	0	0	Hillslope	10.72	-10.72	0	12.39	12.39	Inf	0.002	0.001	1	Saprotroph	Undefined Saprotroph
k__Fungi	p__Ascomycota	c__Ascomycota_cls_Incertae_sedis	o__Ascomycota_ord_Incertae_sedis	f__Ascomycota_fam_Incertae_sedis	g__Tetracladium	s__Tetracladium_marchalianum	OTU_4029	Winter	0 to 5 cm	0	7e-05	0	0	Hillslope	12.8	-12.8	0	13.68	13.68	Inf	0.002	0.001	1	Saprotroph	Undefined Saprotroph
k__Fungi	p__Ascomycota	c__Ascomycota_cls_Incertae_sedis	o__Ascomycota_ord_Incertae_sedis	f__Ascomycota_fam_Incertae_sedis	g__Tetracladium	s__Tetracladium_marchalianum	OTU_4029	Winter	5 to 15 cm	0	4e-05	0	0	Hillslope	11.78	-11.78	0	13.45	13.45	Inf	0.002	0.001	1	Saprotroph	Undefined Saprotroph
k__Fungi	p__Basidiomycota	c__Agaricomycetes	o__Atheliales	f__Atheliaceae	g__Amphinema	s__Amphinema_sp	OTU_2951	Winter	0 to 5 cm	0	4e-05	0	0	Hillslope	11.82	-11.82	0	13.49	13.49	Inf	0.002	0.001	1	Ectomycorrhizal	Ectomycorrhizal
k__Fungi	p__Ascomycota	c__Leotiomycetes	o__Helotiales	f__Hyaloscyphaceae	g__Cistella	s__Cistella_sp	OTU_1357	Winter	0 to 5 cm	0	7e-05	0	0	Hillslope	12.8	-12.8	0	13.68	13.68	Inf	0.002	0.001	1	Saprotroph	Undefined Saprotroph
k__Fungi	p__Ascomycota	c__Pezizomycetes	o__Pezizales	f__Pezizaceae	g__Peziza	s__Peziza_nivalis	OTU_2284	Winter	0 to 5 cm	0	0.00021	1e-05	0	Hillslope	14.38	-4.76	-9.62	15.71	6.53	5.96	0.002	0.008	0	Ectomycorrhizal	Ectomycorrhizal
k__Fungi	p__Ascomycota	c__Dothideomycetes	o__Pleosporales	f__Amniculicolaceae	g__Murispora	s__Murispora_galii	OTU_2968	Winter	0 to 5 cm	0	4e-05	1e-05	0	Hillslope	11.82	-1.69	-10.13	13.49	3.66	2.89	0.002	0.108	0	Saprotroph	Undefined Saprotroph
k__Fungi	p__Ascomycota	c__Dothideomycetes	o__Pleosporales	f__Amniculicolaceae	g__Murispora	s__Murispora_galii	OTU_2968	Winter	15 cm +	0	3e-05	0	0	Hillslope	11.47	-11.47	0	13.14	13.14	Inf	0.002	0.001	1	Saprotroph	Undefined Saprotroph
k__Fungi	p__Basidiomycota	c__Agaricomycetes	o__Cantharellales	f__Ceratobasidiaceae	g__Ceratobasidium	s__Ceratobasidium_sp	OTU_4099	Winter	0 to 5 cm	0	7e-05	0	0	Hillslope	12.82	-12.82	0	14.49	14.49	Inf	0.002	0.001	1	Ectomycorrhizal	Ectomycorrhizal
k__Fungi	p__Ascomycota	c__Sordariomycetes	o__Coniochaetales	f__Coniochaetaceae	g__Coniochaeta	s__Coniochaeta_sp	OTU_4040	Winter	0 to 5 cm	0	7e-05	0	0	Hillslope	12.82	-12.82	0	14.49	14.49	Inf	0.002	0.001	1	Mixotrophic	Animal Pathogen-Dung Saprotroph-Endophyte-Plant Pathogen-Undefined Saprotroph
k__Fungi	p__Ascomycota	c__Dothideomycetes	o__Pleosporales	f__Didymosphaeriaceae	g__Montagnula	s__Montagnula_aloes	OTU_1642	Winter	0 to 5 cm	0	0.00095	0	0	Hillslope	16.54	-16.54	0	18.21	18.21	Inf	0.002	0.001	1	Saprotroph	Undefined Saprotroph
k__Fungi	p__Ascomycota	c__Dothideomycetes	o__Pleosporales	f__Didymosphaeriaceae	g__Montagnula	s__Montagnula_aloes	OTU_1642	Winter	5 to 15 cm	0	7e-05	0	0	Hillslope	12.78	-12.78	0	14.45	14.45	Inf	0.002	0.001	1	Saprotroph	Undefined Saprotroph
k__Fungi	p__Ascomycota	c__Sordariomycetes	o__Sordariales	f__Sordariales_fam_Incertae_sedis	g__Monosporascus	s__Monosporascus_sp	OTU_1653	Winter	0 to 5 cm	0	0.00095	0	0	Hillslope	16.54	-16.54	0	18.21	18.21	Inf	0.002	0.001	1	Pathotroph	Plant Pathogen
k__Fungi	p__Ascomycota	c__Sordariomycetes	o__Sordariales	f__Sordariales_fam_Incertae_sedis	g__Monosporascus	s__Monosporascus_sp	OTU_1653	Winter	5 to 15 cm	0	0.00011	0	0	Hillslope	13.42	-13.42	0	14.46	14.46	Inf	0.002	0.001	1	Pathotroph	Plant Pathogen
k__Fungi	p__Basidiomycota	c__Tremellomycetes	o__Tremellales	f__Bulleribasidiaceae	g__Dioszegia	s__Dioszegia_hungarica	OTU_3820	Winter	5 to 15 cm	0	7e-05	0	0	Hillslope	12.78	-12.78	0	14.45	14.45	Inf	0.002	0.001	1	Saprotroph	Undefined Saprotroph
k__Fungi	p__Ascomycota	c__Dothideomycetes	o__Venturiales	f__Sympoventuriaceae	g__Ochroconis	s__Ochroconis_bacilliformis	OTU_1701	Winter	0 to 5 cm	0	4e-05	0	0	Hillslope	11.79	-11.79	0	13.46	13.46	Inf	0.002	0.001	1	Saprotroph	Undefined Saprotroph
k__Fungi	p__Ascomycota	c__Eurotiomycetes	o__Eurotiales	f__Aspergillaceae	g__Aspergillus	s__Aspergillus_albertensis	OTU_1825	Winter	15 cm +	0	0.00037	0	0	Hillslope	15.19	-15.19	0	16.4	16.4	Inf	0.002	0.001	1	Mixotrophic	Endophyte-Animal Pathogen-Plant Saprotroph-Soil Saprotroph-Undefined Saprotroph-Wood Saprotroph
k__Fungi	p__Ascomycota	c__Eurotiomycetes	o__Eurotiales	f__Aspergillaceae	g__Penicillium	s__Penicillium_megasporum	OTU_2929	Winter	5 to 15 cm	0	5e-05	0	0	Hillslope	12.27	-12.27	0	13.94	13.94	Inf	0.002	0.001	1	Saprotroph	Dung Saprotroph-Undefined Saprotroph-Wood Saprotroph
k__Fungi	p__Ascomycota	c__Eurotiomycetes	o__Eurotiales	f__Aspergillaceae	g__Penicillium	s__Penicillium_megasporum	OTU_2929	Winter	15 cm +	0	0.0001	0	0	Hillslope	13.31	-13.31	0	14.98	14.98	Inf	0.002	0.001	1	Saprotroph	Dung Saprotroph-Undefined Saprotroph-Wood Saprotroph
k__Fungi	p__Ascomycota	c__Sordariomycetes	o__Hypocreales	f__Bionectriaceae	g__Ijuhya	s__Ijuhya_paraparilis	OTU_1236	Winter	15 cm +	0	0.00093	0	0	Hillslope	16.5	-16.5	0	18.17	18.17	Inf	0.002	0.001	1	Saprotroph	Undefined Saprotroph
k__Fungi	p__Glomeromycota	c__Glomeromycetes	o__Glomerales	f__Glomeraceae	g__Glomus	s__Glomus_sp	OTU_2301	Winter	15 cm +	0	0.00015	6e-05	0	Hillslope	13.89	-1.24	-12.66	15.56	3.06	1.85	0.002	0.17	0	Arbuscular Mycorrhizal	Arbuscular Mycorrhizal
k__Fungi	p__Ascomycota	c__Eurotiomycetes	o__Eurotiales	f__Aspergillaceae	g__Penicillium	NA	OTU_3645	Winter	5 to 15 cm	0	5e-05	0	0	Hillslope	12.27	-12.27	0	13.94	13.94	Inf	0.002	0.001	1	Saprotroph	Dung Saprotroph-Undefined Saprotroph-Wood Saprotroph
k__Fungi	p__Ascomycota	c__Eurotiomycetes	o__Eurotiales	f__Aspergillaceae	g__Penicillium	NA	OTU_3645	Winter	15 cm +	0	3e-05	0	0	Hillslope	11.72	-11.72	0	13.39	13.39	Inf	0.002	0.001	1	Saprotroph	Dung Saprotroph-Undefined Saprotroph-Wood Saprotroph
k__Fungi	p__Ascomycota	c__Leotiomycetes	o__Helotiales	f__Helotiaceae	g__Crocicreas	s__Crocicreas_sp	OTU_1742	Winter	0 to 5 cm	0	0.00049	0	0	Hillslope	15.59	-15.59	8.51	16.58	16.58	16.72	0.002	0.001	0.074	Saprotroph	Undefined Saprotroph
k__Fungi	p__Ascomycota	c__Leotiomycetes	o__Helotiales	f__Helotiaceae	g__Crocicreas	s__Crocicreas_sp	OTU_1742	Winter	15 cm +	0	0.00017	0	0	Hillslope	14.05	-14.05	0	14.93	14.93	Inf	0.002	0.001	1	Saprotroph	Undefined Saprotroph
k__Fungi	p__Glomeromycota	c__Glomeromycetes	o__Glomerales	f__Glomeraceae	g__Septoglomus	s__Septoglomus_sp	OTU_3033	Winter	15 cm +	0	0.0002	0	0	Hillslope	14.31	-14.31	0	15.98	15.98	Inf	0.002	0.001	1	Arbuscular Mycorrhizal	Arbuscular Mycorrhizal
k__Fungi	p__Ascomycota	c__Sordariomycetes	o__Hypocreales	f__Ophiocordycipitaceae	g__Hirsutella	s__Hirsutella_subulata	OTU_3249	Winter	15 cm +	0	7e-05	0	0	Hillslope	12.72	-12.72	0	14.39	14.39	Inf	0.002	0.001	1	Pathotroph	Animal Pathogen
k__Fungi	p__Ascomycota	c__Sordariomycetes	o__Hypocreales	f__Ophiocordycipitaceae	g__Hirsutella	NA	OTU_2560	Winter	15 cm +	1e-05	0.00015	0	0	Hillslope	13.89	-13.89	9.63	15.56	15.56	15.05	0.002	0.001	0.02	Pathotroph	Animal Pathogen
k__Fungi	p__Ascomycota	c__Orbiliomycetes	o__Orbiliales	f__Orbiliaceae	g__Dactylaria	s__Dactylaria_dimorphospora	OTU_4132	Winter	15 cm +	0	5e-05	0	0	Hillslope	12.31	-12.31	0	13.98	13.98	Inf	0.002	0.001	1	Pathotroph	Plant Pathogen
k__Fungi	p__Basidiomycota	c__Agaricomycetes	o__Agaricales	f__Bolbitiaceae	g__Conocybe	s__Conocybe_semiglobata	OTU_1031	Winter	0 to 5 cm	0.00026	0.00028	0	0	Hillslope	14.79	-14.79	14.69	16.46	16.46	15.92	0.002	0.001	0.001	Saprotroph	Undefined Saprotroph
k__Fungi	p__Basidiomycota	c__Agaricomycetes	o__Cantharellales	f__Ceratobasidiaceae	g__Thanatephorus	s__Thanatephorus_cucumeris	OTU_2088	Winter	0 to 5 cm	5e-05	0.00021	0	0	Hillslope	14.37	-14.37	12.14	16.04	16.04	15.51	0.002	0.001	0.004	Pathotroph	Plant Pathogen
k__Fungi	p__Ascomycota	c__Pezizomycetes	o__Pezizales	f__Pezizales_fam_Incertae_sedis	g__Phialea	s__Phialea_strobilina	OTU_2505	Winter	0 to 5 cm	0	0.00035	0	0	Hillslope	15.11	-15.11	0	16.78	16.78	Inf	0.002	0.001	1	Saprotroph	Undefined Saprotroph
k__Fungi	p__Ascomycota	c__Pezizomycetes	o__Pezizales	f__Pezizales_fam_Incertae_sedis	g__Phialea	s__Phialea_strobilina	OTU_2505	Winter	5 to 15 cm	0	1e-05	0	0	Hillslope	10.21	-10.21	0	11.88	11.88	Inf	0.002	0.002	1	Saprotroph	Undefined Saprotroph
k__Fungi	p__Ascomycota	c__Dothideomycetes	o__Pleosporales	f__Lophiotremataceae	g__Lophiotrema	s__Lophiotrema_rubi	OTU_499	Winter	0 to 5 cm	0	4e-05	0	0	Hillslope	11.79	-11.79	0	13.46	13.46	Inf	0.002	0.001	1	Saprotroph	Undefined Saprotroph
k__Fungi	p__Ascomycota	c__Leotiomycetes	o__Helotiales	f__Hyaloscyphaceae	g__Cistella	s__Cistella_sp	OTU_3969	Winter	0 to 5 cm	3e-05	4e-05	0	0	Hillslope	11.79	-11.79	11.48	13.46	13.46	12.69	0.002	0.001	0.001	Saprotroph	Undefined Saprotroph
k__Fungi	p__Basidiomycota	c__Tremellomycetes	o__Filobasidiales	f__Filobasidiaceae	g__Filobasidium	s__Filobasidium_wieringae	OTU_2205	Winter	0 to 5 cm	0	0.00032	0	0	Hillslope	14.96	-14.96	0	16.63	16.63	Inf	0.002	0.001	1	Saprotroph	Undefined Saprotroph
k__Fungi	p__Basidiomycota	c__Agaricomycetes	o__Agaricales	f__Psathyrellaceae	g__Parasola	s__Parasola_lilatincta	OTU_3485	Winter	0 to 5 cm	0	0.00028	0	0	Hillslope	14.79	-14.79	7.67	16.46	16.46	15.92	0.002	0.001	0.093	Saprotroph	Undefined Saprotroph
k__Fungi	p__Ascomycota	c__Dothideomycetes	o__Pleosporales	f__Didymosphaeriaceae	g__Paraconiothyrium	s__Paraconiothyrium_sp	OTU_3687	Winter	0 to 5 cm	0	7e-05	0	0	Hillslope	12.79	-12.79	0	14.46	14.46	Inf	0.002	0.001	1	Saprotroph	Undefined Saprotroph
k__Fungi	p__Basidiomycota	c__Agaricomycetes	o__Cantharellales	f__Ceratobasidiaceae	g__Thanatephorus	s__Thanatephorus_cucumeris	OTU_3992	Winter	0 to 5 cm	0	0.00018	0	0	Hillslope	14.11	-14.11	0	15.78	15.78	Inf	0.002	0.001	1	Pathotroph	Plant Pathogen
k__Fungi	p__Ascomycota	c__Eurotiomycetes	o__Eurotiales	f__Aspergillaceae	g__Penicillium	s__Penicillium_senticosum	OTU_1732	Winter	0 to 5 cm	4e-05	0.00011	0	0	Hillslope	13.37	-13.37	12.03	15.04	15.04	14.06	0.002	0.001	0.002	Saprotroph	Dung Saprotroph-Undefined Saprotroph-Wood Saprotroph
k__Fungi	p__Ascomycota	c__Eurotiomycetes	o__Eurotiales	f__Aspergillaceae	g__Penicillium	s__Penicillium_senticosum	OTU_1732	Winter	5 to 15 cm	2e-05	0.0003	0	0	Hillslope	14.86	-14.86	10.93	16.53	16.53	15.47	0.002	0.001	0.01	Saprotroph	Dung Saprotroph-Undefined Saprotroph-Wood Saprotroph
k__Fungi	p__Ascomycota	c__Eurotiomycetes	o__Eurotiales	f__Aspergillaceae	g__Penicillium	s__Penicillium_senticosum	OTU_1732	Winter	15 cm +	2e-05	0.00017	0	0	Hillslope	14.06	-14.06	11.2	15.73	15.73	14.65	0.002	0.001	0.005	Saprotroph	Dung Saprotroph-Undefined Saprotroph-Wood Saprotroph
k__Fungi	p__Basidiomycota	c__Agaricomycetes	o__Boletales	f__Serpulaceae	g__Serpula	s__Serpula_himantioides	OTU_4069	Winter	0 to 5 cm	0	4e-05	0	0	Hillslope	11.79	-11.79	0	13.46	13.46	Inf	0.002	0.001	1	Saprotroph	Wood Saprotroph
k__Fungi	p__Ascomycota	c__Eurotiomycetes	o__Eurotiales	f__Aspergillaceae	g__Aspergillus	s__Aspergillus_fischeri	OTU_2875	Winter	0 to 5 cm	1e-05	4e-05	0	0	Hillslope	11.79	-11.79	10.43	13.46	13.46	12.66	0.002	0.001	0.002	Mixotrophic	Endophyte-Animal Pathogen-Plant Saprotroph-Soil Saprotroph-Undefined Saprotroph-Wood Saprotroph
k__Fungi	p__Ascomycota	c__Ascomycota_cls_Incertae_sedis	o__Ascomycota_ord_Incertae_sedis	f__Ascomycota_fam_Incertae_sedis	g__Bactrodesmium	s__Bactrodesmium_longisporum	OTU_507	Winter	15 cm +	0	0.0135	0	0	Hillslope	20.36	-20.36	0	22.03	22.03	Inf	0.002	0.001	1	Saprotroph	Wood Saprotroph
k__Fungi	p__Ascomycota	c__Archaeorhizomycetes	o__Archaeorhizomycetales	f__Archaeorhizomycetaceae	g__Archaeorhizomyces	s__Archaeorhizomyces_sp	OTU_741	Winter	15 cm +	0	0.00537	0	0	Hillslope	19.03	-19.03	0	20.7	20.7	Inf	0.002	0.001	1	Saprotroph	Soil Saprotroph
k__Fungi	p__Ascomycota	c__Sordariomycetes	o__Microascales	f__Microascales_fam_Incertae_sedis	g__Graphium	s__Graphium_basitruncatum	OTU_3396	Winter	15 cm +	0	9e-05	0	0	Hillslope	13.06	-13.06	0	14.73	14.73	Inf	0.002	0.001	1	Saprotroph	Undefined Saprotroph
k__Fungi	p__Ascomycota	c__Dothideomycetes	o__Pleosporales	f__Massarinaceae	g__Helminthosporium	s__Helminthosporium_solani	OTU_1362	Winter	0 to 5 cm	0	0.00093	0	0	Hillslope	16.51	-16.51	0	17.68	17.68	Inf	0.002	0.001	1	Pathotroph	Mycoparasite
k__Fungi	p__Ascomycota	c__Dothideomycetes	o__Pleosporales	f__Massarinaceae	g__Helminthosporium	s__Helminthosporium_solani	OTU_1362	Winter	15 cm +	0	0.00071	0	0	Hillslope	16.13	-16.13	0	17.73	17.73	Inf	0.002	0.001	1	Pathotroph	Mycoparasite
k__Fungi	p__Basidiomycota	c__Agaricomycetes	o__Agaricales	f__Nidulariaceae	g__Cyathus	s__Cyathus_annulatus	OTU_576	Winter	0 to 5 cm	1e-05	0.01537	0	0	Hillslope	20.55	-20.55	9.16	22.22	22.22	21.69	0.002	0.001	0.152	Saprotroph	Undefined Saprotroph
k__Fungi	p__Basidiomycota	c__Agaricomycetes	o__Agaricales	f__Nidulariaceae	g__Cyathus	s__Cyathus_annulatus	OTU_576	Winter	5 to 15 cm	0	1e-05	0	0	Hillslope	10.21	-10.21	0	11.88	11.88	Inf	0.002	0.002	1	Saprotroph	Undefined Saprotroph
k__Fungi	p__Basidiomycota	c__Agaricomycetes	o__Agaricales	f__Nidulariaceae	g__Cyathus	s__Cyathus_annulatus	OTU_576	Winter	15 cm +	0	0.00048	0	0	Hillslope	15.56	-15.56	8.54	17.23	17.23	16.72	0.002	0.001	0.072	Saprotroph	Undefined Saprotroph
k__Fungi	p__Basidiomycota	c__Agaricomycetes	o__Agaricales	f__Strophariaceae	g__Psilocybe	s__Psilocybe_inquilina	OTU_42	Winter	5 to 15 cm	0.00058	0.1108	0	0	Hillslope	23.4	-23.4	15.83	25.06	25.06	24.53	0.002	0.001	0.019	Saprotroph	Undefined Saprotroph
k__Fungi	p__Basidiomycota	c__Agaricomycetes	o__Agaricales	f__Strophariaceae	g__Psilocybe	s__Psilocybe_inquilina	OTU_42	Winter	15 cm +	3e-05	7e-05	0	0	Hillslope	12.76	-12.76	11.48	14.43	14.43	13.91	0.002	0.001	0.002	Saprotroph	Undefined Saprotroph
k__Fungi	p__Ascomycota	c__Dothideomycetes	o__Venturiales	f__Sympoventuriaceae	g__Ochroconis	s__Ochroconis_sp	OTU_3006	Winter	0 to 5 cm	0	5e-05	2e-05	0	Hillslope	12.34	-1.48	-10.87	14.01	3.45	2.68	0.002	0.141	0	Saprotroph	Undefined Saprotroph
k__Fungi	p__Ascomycota	c__Leotiomycetes	o__Helotiales	f__Hyaloscyphaceae	g__Rodwayella	s__Rodwayella_citrinula	OTU_2598	Winter	0 to 5 cm	1e-05	3e-05	2e-05	0	Hillslope	11.34	-0.62	-1.75	13.01	2.47	2.1	0.002	0.481	0.002	Saprotroph	Undefined Saprotroph
k__Fungi	p__Basidiomycota	c__Agaricomycetes	o__Agaricales	f__Tricholomataceae	g__Mycena	s__Mycena_flavoalba	OTU_2771	Winter	5 to 15 cm	0	0.00029	0	0	Hillslope	14.84	-14.84	0	16.51	16.51	Inf	0.002	0.001	1	Mixotrophic	Leaf Saprotroph-Plant Pathogen-Undefined Saprotroph-Wood Saprotroph
k__Fungi	p__Basidiomycota	c__Agaricomycetes	o__Agaricales	f__Tricholomataceae	g__Lepista	s__Lepista_sordida	OTU_1794	Winter	0 to 5 cm	0	0.00023	0	0	Hillslope	14.5	-14.5	0	16.17	16.17	Inf	0.002	0.001	1	Saprotroph	Undefined Saprotroph
k__Fungi	p__Basidiomycota	c__Agaricomycetes	o__Agaricales	f__Tricholomataceae	g__Lepista	s__Lepista_sordida	OTU_1794	Winter	5 to 15 cm	0	0.0001	0	0	Hillslope	13.26	-13.26	0	14.93	14.93	Inf	0.002	0.001	1	Saprotroph	Undefined Saprotroph
k__Fungi	p__Basidiomycota	c__Agaricomycetes	o__Agaricales	f__Tricholomataceae	g__Lepista	s__Lepista_sordida	OTU_1794	Winter	15 cm +	1e-05	0.00048	0	0	Hillslope	15.56	-15.56	9.82	17.23	17.23	16.72	0.002	0.001	0.035	Saprotroph	Undefined Saprotroph
k__Fungi	p__Mortierellomycota	c__Mortierellomycetes	o__Mortierellales	f__Mortierellaceae	g__Mortierella	s__Mortierella_amoeboidea	OTU_1533	Winter	5 to 15 cm	0	0.00042	3e-05	0	Hillslope	15.37	-3.67	-11.7	17.04	5.64	4.87	0.002	0.018	0	Saprotroph	Undefined Saprotroph
k__Fungi	p__Mortierellomycota	c__Mortierellomycetes	o__Mortierellales	f__Mortierellaceae	g__Mortierella	s__Mortierella_amoeboidea	OTU_1533	Winter	15 cm +	0	7e-05	6e-05	0	Hillslope	12.76	-0.15	-12.61	14.43	1.95	0.66	0.002	1	0	Saprotroph	Undefined Saprotroph
k__Fungi	p__Basidiomycota	c__Agaricomycetes	o__Agaricales	f__Psathyrellaceae	g__Psathyrella	s__Psathyrella_lutensis	OTU_476	Winter	15 cm +	0	0.01915	0	0	Hillslope	20.87	-20.87	0	22.54	22.54	Inf	0.002	0.001	1	Saprotroph	Wood Saprotroph
k__Fungi	p__Ascomycota	c__Sordariomycetes	o__Lulworthiales	f__Lulworthiaceae	g__Lulwoana	s__Lulwoana_sp	OTU_1454	Winter	15 cm +	0	0.00077	0	0	Hillslope	16.23	-16.23	0	17.9	17.9	Inf	0.002	0.001	1	Saprotroph	Undefined Saprotroph
k__Fungi	p__Basidiomycota	c__Agaricomycetes	o__Agaricales	f__Hymenogastraceae	g__Alnicola	s__Alnicola_sp	OTU_1078	Winter	15 cm +	1e-05	0.0009	0	0	Hillslope	16.46	-16.46	10.21	18.13	18.13	17.62	0.002	0.001	0.038	Ectomycorrhizal	Ectomycorrhizal
k__Fungi	p__Basidiomycota	c__Agaricomycetes	o__Agaricales	f__Psathyrellaceae	g__Psathyrella	s__Psathyrella_lutensis	OTU_2774	Winter	15 cm +	0	0.00016	0	0	Hillslope	13.95	-13.95	0	15.62	15.62	Inf	0.002	0.001	1	Saprotroph	Wood Saprotroph
k__Fungi	p__Ascomycota	c__Sordariomycetes	o__Sordariales	f__Lasiosphaeriaceae	g__Podospora	s__Podospora_ellisiana	OTU_259	Winter	15 cm +	0	2e-05	0	0	Hillslope	11.14	-11.14	0	12.81	12.81	Inf	0.002	0.001	1	Mixotrophic	Dung Saprotroph-Endophyte-Litter Saprotroph-Undefined Saprotroph
k__Fungi	p__Ascomycota	c__Sordariomycetes	o__Hypocreales	f__Ophiocordycipitaceae	g__Polycephalomyces	s__Polycephalomyces_prolificus	OTU_3165	Winter	0 to 5 cm	0	0.00017	0	0	Hillslope	14.09	-14.09	0	15.76	15.76	Inf	0.002	0.001	1	Pathotroph	Mycoparasite
k__Fungi	p__Ascomycota	c__Dothideomycetes	o__Pleosporales	f__Pleosporales_fam_Incertae_sedis	g__Megacapitula	s__Megacapitula_villosa	OTU_407	Winter	0 to 5 cm	0	6e-05	0	0	Hillslope	12.5	-12.5	0	14.17	14.17	Inf	0.002	0.001	1	Saprotroph	Undefined Saprotroph
k__Fungi	p__Basidiomycota	c__Cystobasidiomycetes	o__Cystobasidiales	f__Cystobasidiaceae	g__Cystobasidium	s__Cystobasidium_pinicola	OTU_3567	Winter	5 to 15 cm	0	2e-05	0	0	Hillslope	11.21	-11.21	0	12.88	12.88	Inf	0.002	0.001	1	Pathotroph	Mycoparasite
k__Fungi	p__Ascomycota	c__Leotiomycetes	o__Helotiales	f__Helotiales_fam_Incertae_sedis	g__Rhexocercosporidium	NA	OTU_3223	Winter	5 to 15 cm	0	5e-05	0	0	Hillslope	12.21	-12.21	0	13.88	13.88	Inf	0.002	0.001	1	Pathotroph	Plant Pathogen
k__Fungi	p__Ascomycota	c__Sordariomycetes	o__Sordariales	f__Lasiosphaeriaceae	g__Apiosordaria	s__Apiosordaria_yaeyamensis	OTU_2549	Winter	5 to 15 cm	0	1e-05	0	0	Hillslope	10.21	-10.21	0	11.88	11.88	Inf	0.002	0.002	1	Saprotroph	Dung Saprotroph-Undefined Saprotroph
k__Fungi	p__Ascomycota	c__Eurotiomycetes	o__Eurotiales	f__Aspergillaceae	g__Aspergillus	s__Aspergillus_asperescens	OTU_3569	Winter	5 to 15 cm	0	2e-05	0	0	Hillslope	11.21	-11.21	0	12.88	12.88	Inf	0.002	0.001	1	Mixotrophic	Endophyte-Animal Pathogen-Plant Saprotroph-Soil Saprotroph-Undefined Saprotroph-Wood Saprotroph
k__Fungi	p__Glomeromycota	c__Paraglomeromycetes	o__Paraglomerales	f__Paraglomeraceae	g__Paraglomus	s__Paraglomus_laccatum	OTU_1588	Winter	15 cm +	0	0.00692	0	0	Hillslope	19.4	-19.4	0	21.07	21.07	Inf	0.002	0.001	1	Arbuscular Mycorrhizal	Arbuscular Mycorrhizal
k__Fungi	p__Ascomycota	c__Sordariomycetes	o__Hypocreales	f__Nectriaceae	g__Fusarium	NA	OTU_162	Winter	15 cm +	0	7e-05	1e-05	0	Hillslope	12.76	-2.94	-9.82	14.43	4.91	4.14	0.002	0.031	0	Mixotrophic	Plant Pathogen-Soil Saprotroph-Wood Saprotroph
k__Fungi	p__Ascomycota	c__Sordariomycetes	o__Chaetosphaeriales	f__Chaetosphaeriaceae	g__Chloridium	s__Chloridium_sp	OTU_158	Snowmelt	5 to 15 cm	0.00018	8e-05	0.00146	0.00166	Hillslope	-4.43	4.25	-3	5.84	5.8	5.07	0.009	0.007	0.033	Ectomycorrhizal	Ectomycorrhizal
k__Fungi	p__Mortierellomycota	c__Mortierellomycetes	o__Mortierellales	f__Mortierellaceae	g__Mortierella	s__Mortierella_alpina	OTU_124	Snowmelt	5 to 15 cm	0.00253	0.00131	0.00456	0.00431	Hillslope	-1.72	1.8	-0.85	2.38	2.58	2.34	0.013	0.011	0.235	Saprotroph	Undefined Saprotroph
k__Fungi	p__Mortierellomycota	c__Mortierellomycetes	o__Mortierellales	f__Mortierellaceae	g__Mortierella	NA	OTU_996	Snowmelt	5 to 15 cm	0	0	0.00032	0.00023	Hillslope	-14.49	14.95	-6.2	15.49	16.16	16.62	0.002	0.001	0.219	Saprotroph	Undefined Saprotroph
k__Fungi	p__Mortierellomycota	c__Mortierellomycetes	o__Mortierellales	f__Mortierellaceae	g__Mortierella	NA	OTU_996	Snowmelt	15 cm +	2e-05	0	4e-05	0	Hillslope	0	12.13	-0.98	Inf	12.83	13.6	1	0.001	0.916	Saprotroph	Undefined Saprotroph
k__Fungi	p__Ascomycota	c__Sordariomycetes	o__Sordariomycetes_ord_Incertae_sedis	f__Sordariomycetes_fam_Incertae_sedis	g__Atractospora	s__Atractospora_verruculosa	OTU_485	Snowmelt	15 cm +	0.00206	0.00062	0.00634	0.00044	Hillslope	0.51	3.35	-1.62	2.29	5.09	4.59	0.786	0.017	0.252	Saprotroph	Wood Saprotroph
k__Fungi	p__Ascomycota	c__Ascomycota_cls_Incertae_sedis	o__Ascomycota_ord_Incertae_sedis	f__Ascomycota_fam_Incertae_sedis	g__Tetracladium	s__Tetracladium_sp	OTU_346	Snowmelt	0 to 5 cm	0.00062	0.00047	0.0017	0.00035	Hillslope	0.43	1.86	-1.45	1.35	2.95	2.66	0.447	0.023	0.053	Saprotroph	Undefined Saprotroph
k__Fungi	p__Ascomycota	c__Sordariomycetes	o__Hypocreales	f__Nectriaceae	g__Ilyonectria	s__Ilyonectria_mors-panacis	OTU_952	Snowmelt	0 to 5 cm	0.00015	0	0.00047	0.00019	Hillslope	-14.19	15.53	-1.64	15.33	16.73	17.2	0.002	0.001	0.863	Pathotroph	Plant Pathogen
k__Fungi	p__Ascomycota	c__Sordariomycetes	o__Hypocreales	f__Nectriaceae	g__Ilyonectria	s__Ilyonectria_mors-panacis	OTU_952	Snowmelt	15 cm +	0	0	0.00076	0	Hillslope	0	16.22	-16.22	Inf	17.43	17.43	1	0.001	0.001	Pathotroph	Plant Pathogen
k__Fungi	p__Ascomycota	c__Sordariomycetes	o__Hypocreales	f__Nectriaceae	g__Gibberella	NA	OTU_143	Snowmelt	15 cm +	0.00061	0	0.00048	0.00017	Hillslope	-14.08	15.54	0.36	15.22	16.17	16.61	0.002	0.001	1	Pathotroph	Plant Pathogen
k__Fungi	p__Ascomycota	c__Sordariomycetes	o__Sordariales	f__Chaetomiaceae	g__Chaetomium	s__Chaetomium_succineum	OTU_147	Snowmelt	5 to 15 cm	0.00102	0.00045	0.00787	0.00025	Hillslope	0.87	4.13	-2.94	2.39	5.92	5.53	0.33	0.011	0.06	Saprotroph	Dung Saprotroph-Undefined Saprotroph-Wood Saprotroph
k__Fungi	p__Ascomycota	c__Leotiomycetes	o__Helotiales	f__Helotiales_fam_Incertae_sedis	g__Cadophora	s__Cadophora_sp	OTU_77	Snowmelt	0 to 5 cm	0.00747	0.00049	0.01631	0.0057	Hillslope	-3.54	5.06	-1.13	4.63	6.19	4.95	0.008	0.003	0.519	Endophyte	Endophyte
k__Fungi	p__Ascomycota	c__Leotiomycetes	o__Helotiales	f__Helotiales_fam_Incertae_sedis	g__Cadophora	s__Cadophora_sp	OTU_77	Snowmelt	5 to 15 cm	0.00451	0.00064	0.00864	0.00479	Hillslope	-2.91	3.76	-0.94	3.37	4.38	4.07	0.002	0.002	0.513	Endophyte	Endophyte
k__Fungi	p__Ascomycota	c__Leotiomycetes	o__Helotiales	f__Helotiales_fam_Incertae_sedis	g__Cadophora	s__Cadophora_sp	OTU_77	Snowmelt	15 cm +	0.00605	0.00081	0.00621	0.00293	Hillslope	-1.86	2.95	-0.04	2.52	3.53	3.38	0.011	0.002	1	Endophyte	Endophyte
k__Fungi	p__Basidiomycota	c__Agaricomycetes	o__Agaricales	f__Strophariaceae	g__Psilocybe	s__Psilocybe_inquilina	OTU_787	Snowmelt	15 cm +	0	0	4e-05	0	Hillslope	0	11.94	-11.94	Inf	12.75	12.75	1	0.001	0.001	Saprotroph	Undefined Saprotroph
k__Fungi	p__Ascomycota	c__Dothideomycetes	o__Pleosporales	f__Lentitheciaceae	g__Darksidea	s__Darksidea_zeta	OTU_120	Snowmelt	0 to 5 cm	0.00221	0.00112	0.01036	0.00175	Hillslope	-0.65	3.21	-2.23	2.34	5.11	4.41	0.574	0.023	0.076	Endophyte	Endophyte
k__Fungi	p__Ascomycota	c__Dothideomycetes	o__Capnodiales	f__Mycosphaerellaceae	g__Mycosphaerella	s__Mycosphaerella_tassiana	OTU_21	Snowmelt	5 to 15 cm	0.01191	0.00038	0.02919	0.0031	Hillslope	-3.02	6.26	-1.29	3.73	7.38	7.42	0.005	0.002	0.658	Pathotroph	Plant Pathogen
k__Fungi	p__Ascomycota	c__Dothideomycetes	o__Venturiales	f__Sympoventuriaceae	g__Ochroconis	s__Ochroconis_bacilliformis	OTU_1088	Snowmelt	5 to 15 cm	0	0	0.00011	2e-05	Hillslope	-11	13.41	-13.41	12.14	14.45	14.45	0.002	0.001	0.001	Saprotroph	Undefined Saprotroph
k__Fungi	p__Ascomycota	c__Leotiomycetes	o__Helotiales	f__Hyaloscyphaceae	g__Lachnum	s__Lachnum_sp	OTU_5	Snowmelt	0 to 5 cm	0.00924	0.00196	0.0088	0.00483	Hillslope	-1.3	2.16	0.07	2.57	3.47	2.42	0.109	0.025	1	Saprotroph	Undefined Saprotroph
k__Fungi	p__Ascomycota	c__Sordariomycetes	o__Hypocreales	f__Hypocreales_fam_Incertae_sedis	g__Acremonium	s__Acremonium_persicinum	OTU_245	Snowmelt	0 to 5 cm	0.00089	0.00055	0.00153	0.00089	Hillslope	-0.69	1.48	-0.77	1.59	2.52	1.81	0.196	0.035	0.148	Pathogen	Animal Pathogen-Endophyte-Fungal Parasite-Plant Pathogen-Wood Saprotroph
k__Fungi	p__Ascomycota	c__Dothideomycetes	o__Pleosporales	f__Lentitheciaceae	g__Darksidea	s__Darksidea_epsilon	OTU_35	Snowmelt	5 to 15 cm	0.00256	0	0.00831	0.00596	Hillslope	-19.19	19.66	-1.7	19.71	20.54	20.83	0.002	0.001	0.893	Endophyte	Endophyte
k__Fungi	p__Ascomycota	c__Dothideomycetes	o__Pleosporales	f__Lentitheciaceae	g__Darksidea	s__Darksidea_epsilon	OTU_35	Snowmelt	15 cm +	0.003	0	0.01013	0.00114	Hillslope	-16.8	19.95	-1.76	17.39	19.79	20.87	0.002	0.001	0.888	Endophyte	Endophyte
k__Fungi	p__Mortierellomycota	c__Mortierellomycetes	o__Mortierellales	f__Mortierellaceae	g__Mortierella	s__Mortierella_hyalina	OTU_179	Snowmelt	5 to 15 cm	0.00823	0.00179	0.01711	0.02011	Hillslope	-3.49	3.25	-1.06	5.09	4.88	3.79	0.02	0.016	0.397	Saprotroph	Undefined Saprotroph
k__Fungi	p__Ascomycota	c__Sordariomycetes	o__Sordariales	f__Lasiosphaeriaceae	g__Schizothecium	s__Schizothecium_glutinans	OTU_51	Snowmelt	5 to 15 cm	0.00146	0.00062	0.00403	0.00132	Hillslope	-1.09	2.7	-1.46	2.7	4.37	3.3	0.248	0.026	0.129	Saprotroph	Dung Saprotroph
k__Fungi	p__Ascomycota	c__Sordariomycetes	o__Sordariales	f__Lasiosphaeriaceae	g__Schizothecium	s__Schizothecium_glutinans	OTU_51	Snowmelt	15 cm +	0.00323	0	0.0058	0.0001	Hillslope	-13.3	19.14	-0.85	13.82	19.86	20.07	0.002	0.001	0.984	Saprotroph	Dung Saprotroph
k__Fungi	p__Basidiomycota	c__Microbotryomycetes	o__Sporidiobolales	f__Sporidiobolaceae	g__Rhodotorula	s__Rhodotorula_babjevae	OTU_390	Snowmelt	0 to 5 cm	0.00105	0.00037	0.00235	0.00066	Hillslope	-0.82	2.65	-1.15	2.49	4.46	4.22	0.416	0.033	0.413	Mixotrophic	Animal Endosymbiont-Undefined Saprotroph
k__Fungi	p__Basidiomycota	c__Microbotryomycetes	o__Sporidiobolales	f__Sporidiobolaceae	g__Rhodotorula	s__Rhodotorula_babjevae	OTU_390	Snowmelt	15 cm +	1e-05	0	2e-05	1e-05	Hillslope	-9.46	10.58	-1.28	10.6	11.79	12.26	0.002	0.001	0.841	Mixotrophic	Animal Endosymbiont-Undefined Saprotroph
k__Fungi	p__Ascomycota	c__Dothideomycetes	o__Venturiales	f__Sympoventuriaceae	g__Ochroconis	s__Ochroconis_bacilliformis	OTU_1128	Snowmelt	5 to 15 cm	0	0	0.00014	0.0001	Hillslope	-13.26	13.8	-13.8	13.5	14.69	14.69	0.002	0.001	0.001	Saprotroph	Undefined Saprotroph
k__Fungi	p__Ascomycota	c__Sordariomycetes	o__Sordariales	f__Lasiosphaeriaceae	g__Apodus	s__Apodus_deciduus	OTU_387	Snowmelt	0 to 5 cm	0.00036	0	0.00864	0.00027	Hillslope	-14.71	19.72	-4.57	15.31	20.65	20.86	0.002	0.001	0.539	Saprotroph	Undefined Saprotroph
k__Fungi	p__Ascomycota	c__Sordariomycetes	o__Sordariales	f__Lasiosphaeriaceae	g__Apodus	s__Apodus_deciduus	OTU_387	Snowmelt	5 to 15 cm	0.00066	0.00081	0.00534	0.00058	Hillslope	0.49	2.71	-3.02	2.2	4.66	4.13	0.786	0.037	0.007	Saprotroph	Undefined Saprotroph
k__Fungi	p__Ascomycota	c__Sordariomycetes	o__Sordariales	f__Lasiosphaeriaceae	g__Apodus	s__Apodus_deciduus	OTU_387	Snowmelt	15 cm +	0.00015	7e-05	0.0016	0.0002	Hillslope	-1.51	4.53	-3.46	3.46	6.32	5.92	0.193	0.009	0.036	Saprotroph	Undefined Saprotroph
k__Fungi	p__Ascomycota	c__Leotiomycetes	o__Helotiales	f__Hyaloscyphaceae	g__Lachnum	s__Lachnum_sp	OTU_212	Snowmelt	5 to 15 cm	0.00183	3e-05	0.00665	0.00216	Hillslope	-6.05	7.67	-1.87	7.9	9.64	9.07	0.008	0.004	0.573	Saprotroph	Undefined Saprotroph
k__Fungi	p__Ascomycota	c__Eurotiomycetes	o__Chaetothyriales	f__Herpotrichiellaceae	g__Exophiala	s__Exophiala_equina	OTU_43	Snowmelt	15 cm +	0.00432	0.00084	0.00444	0.00268	Hillslope	-1.66	2.39	-0.04	2.99	3.77	2.61	0.071	0.022	1	Saprotroph	Undefined Saprotroph
k__Fungi	p__Ascomycota	c__Sordariomycetes	o__Sordariales	f__Lasiosphaeriaceae	g__Apodus	s__Apodus_deciduus	OTU_862	Snowmelt	0 to 5 cm	0.00024	0	0.01264	4e-05	Hillslope	-11.91	20.27	-5.71	12.61	21.47	21.57	0.002	0.001	0.431	Saprotroph	Undefined Saprotroph
k__Fungi	p__Ascomycota	c__Sordariomycetes	o__Sordariales	f__Lasiosphaeriaceae	g__Apodus	s__Apodus_deciduus	OTU_862	Snowmelt	15 cm +	0.00026	0	0.00048	0.00014	Hillslope	-13.74	15.56	-0.87	14.66	16.76	17.04	0.002	0.001	0.966	Saprotroph	Undefined Saprotroph
k__Fungi	p__Ascomycota	c__Sordariomycetes	o__Microascales	f__Halosphaeriaceae	g__Cirrenalia	s__Cirrenalia_macrocephala	OTU_241	Snowmelt	0 to 5 cm	0.00019	0.00011	0.00286	0.00028	Hillslope	-1.38	4.75	-3.88	3.24	6.56	5.66	0.209	0.008	0.012	Saprotroph	Undefined Saprotroph
k__Fungi	p__Ascomycota	c__Sordariomycetes	o__Microascales	f__Halosphaeriaceae	g__Cirrenalia	s__Cirrenalia_macrocephala	OTU_241	Snowmelt	5 to 15 cm	0.00059	0	0.00131	0.0005	Hillslope	-15.6	17	-1.16	15.88	16.9	17.53	0.002	0.001	0.93	Saprotroph	Undefined Saprotroph
k__Fungi	p__Ascomycota	c__Sordariomycetes	o__Microascales	f__Halosphaeriaceae	g__Cirrenalia	s__Cirrenalia_macrocephala	OTU_241	Snowmelt	15 cm +	0.00018	2e-05	0.00138	0.00026	Hillslope	-3.92	6.35	-2.94	5.7	8.13	7.06	0.02	0.004	0.159	Saprotroph	Undefined Saprotroph
k__Fungi	p__Ascomycota	c__Sordariomycetes	o__Sordariomycetes_ord_Incertae_sedis	f__Sordariomycetes_fam_Incertae_sedis	g__Atractospora	s__Atractospora_verruculosa	OTU_2566	Snowmelt	0 to 5 cm	0.00043	0	0.00058	0.00025	Hillslope	-14.62	15.82	-0.44	14.82	16.71	16.96	0.002	0.001	1	Saprotroph	Wood Saprotroph
k__Fungi	p__Ascomycota	c__Sordariomycetes	o__Sordariomycetes_ord_Incertae_sedis	f__Sordariomycetes_fam_Incertae_sedis	g__Atractospora	s__Atractospora_verruculosa	OTU_2566	Snowmelt	5 to 15 cm	5e-05	1e-05	0.00043	0.00015	Hillslope	-3.68	5.2	-3.04	5.41	7.07	6.2	0.021	0.007	0.087	Saprotroph	Wood Saprotroph
k__Fungi	p__Ascomycota	c__Eurotiomycetes	o__Chaetothyriales	f__Cyphellophoraceae	g__Cyphellophora	NA	OTU_85	Snowmelt	0 to 5 cm	0.00575	8e-05	0.0078	0.00309	Hillslope	-5.31	6.64	-0.44	7.03	8.44	7.44	0.009	0.004	0.947	Saprotroph	Undefined Saprotroph
k__Fungi	p__Ascomycota	c__Eurotiomycetes	o__Chaetothyriales	f__Cyphellophoraceae	g__Cyphellophora	NA	OTU_85	Snowmelt	5 to 15 cm	0.00164	0.00127	0.00661	0.00719	Hillslope	-2.51	2.38	-2.01	3.25	3.23	2.61	0.008	0.007	0.005	Saprotroph	Undefined Saprotroph
k__Fungi	p__Ascomycota	c__Ascomycota_cls_Incertae_sedis	o__Ascomycota_ord_Incertae_sedis	f__Ascomycota_fam_Incertae_sedis	g__Tetracladium	s__Tetracladium_marchalianum	OTU_3158	Snowmelt	0 to 5 cm	0.00042	0.00071	0.00255	0.00087	Hillslope	-0.28	1.84	-2.62	1.3	2.92	2.2	0.817	0.023	0	Saprotroph	Undefined Saprotroph
k__Fungi	p__Ascomycota	c__Ascomycota_cls_Incertae_sedis	o__Ascomycota_ord_Incertae_sedis	f__Ascomycota_fam_Incertae_sedis	g__Tetracladium	s__Tetracladium_marchalianum	OTU_3158	Snowmelt	5 to 15 cm	0.00037	9e-05	0.00097	0.00111	Hillslope	-3.64	3.44	-1.38	4.83	4.73	3.92	0.009	0.008	0.253	Saprotroph	Undefined Saprotroph
k__Fungi	p__Ascomycota	c__Sordariomycetes	o__Xylariales	f__Xylariales_fam_Incertae_sedis	g__Hemibeltrania	s__Hemibeltrania_sp	OTU_1342	Snowmelt	5 to 15 cm	1e-05	1e-05	0.00014	6e-05	Hillslope	-2.33	3.55	-3.44	4.05	5.29	4.48	0.059	0.015	0.005	Saprotroph	Undefined Saprotroph
k__Fungi	p__Ascomycota	c__Sordariomycetes	o__Xylariales	f__Xylariales_fam_Incertae_sedis	g__Hemibeltrania	s__Hemibeltrania_sp	OTU_1342	Snowmelt	15 cm +	5e-05	0	0.00011	8e-05	Hillslope	-12.96	13.45	-1.32	13.42	13.9	14.48	0.002	0.001	0.872	Saprotroph	Undefined Saprotroph
k__Fungi	p__Ascomycota	c__Sordariomycetes	o__Hypocreales	f__Ophiocordycipitaceae	g__Ophiocordyceps	s__Ophiocordyceps_agriotis	OTU_2122	Snowmelt	5 to 15 cm	6e-05	0	0.00013	3e-05	Hillslope	-11.77	13.66	-1.14	11.85	14.64	14.84	0.002	0.001	0.904	Pathotroph	Animal Pathogen
k__Fungi	p__Ascomycota	c__Sordariomycetes	o__Hypocreales	f__Ophiocordycipitaceae	g__Ophiocordyceps	s__Ophiocordyceps_agriotis	OTU_2122	Snowmelt	15 cm +	6e-05	0	0.0001	1e-05	Hillslope	-9.83	13.34	-0.86	10.96	14.08	14.43	0.002	0.001	0.946	Pathotroph	Animal Pathogen
k__Fungi	p__Ascomycota	c__Leotiomycetes	o__Leotiomycetes_ord_Incertae_sedis	f__Pseudeurotiaceae	g__Pseudogymnoascus	s__Pseudogymnoascus_verrucosus	OTU_541	Snowmelt	0 to 5 cm	0.00101	0.00048	0.00172	0.00053	Hillslope	-0.15	1.85	-0.78	1.57	3.26	2.4	1	0.042	0.303	Mixotrophic	Animal Pathogen-Soil Saprotroph
k__Fungi	p__Ascomycota	c__Leotiomycetes	o__Leotiomycetes_ord_Incertae_sedis	f__Pseudeurotiaceae	g__Pseudogymnoascus	s__Pseudogymnoascus_verrucosus	OTU_541	Snowmelt	5 to 15 cm	0.00153	0.0003	0.00242	0.00136	Hillslope	-2.19	3.02	-0.66	2.84	3.99	3.46	0.008	0.006	0.613	Mixotrophic	Animal Pathogen-Soil Saprotroph
k__Fungi	p__Ascomycota	c__Leotiomycetes	o__Leotiomycetes_ord_Incertae_sedis	f__Pseudeurotiaceae	g__Pseudogymnoascus	s__Pseudogymnoascus_verrucosus	OTU_541	Snowmelt	15 cm +	0.00179	0.0001	0.00248	0.00213	Hillslope	-4.37	4.59	-0.47	5.42	5.66	3.91	0.005	0.003	0.799	Mixotrophic	Animal Pathogen-Soil Saprotroph
k__Fungi	p__Ascomycota	c__Sordariomycetes	o__Sordariales	f__Lasiosphaeriaceae	g__Schizothecium	s__Schizothecium_conicum	OTU_3428	Snowmelt	5 to 15 cm	0.0013	0.00052	0.00421	0.00113	Hillslope	-1.11	3.01	-1.7	2.4	4.55	4.32	0.157	0.016	0.189	Saprotroph	Dung Saprotroph
k__Fungi	p__Ascomycota	c__Leotiomycetes	o__Helotiales	f__Helotiales_fam_Incertae_sedis	g__Cadophora	NA	OTU_3157	Snowmelt	15 cm +	0.00231	0.00017	0.00475	0.00217	Hillslope	-3.67	4.81	-1.04	4.65	5.81	5.15	0.006	0.002	0.585	Endophyte	Endophyte
k__Fungi	p__Ascomycota	c__Sordariomycetes	o__Myrmecridiales	f__Myrmecridiaceae	g__Myrmecridium	NA	OTU_970	Snowmelt	0 to 5 cm	0.00031	0	0.00103	0.0002	Hillslope	-14.32	16.65	-1.72	14.95	17.61	17.9	0.002	0.001	0.861	Saprotroph	Undefined Saprotroph
k__Fungi	p__Entomophthoromycota	c__Basidiobolomycetes	o__Basidiobolales	f__Basidiobolaceae	g__Basidiobolus	s__Basidiobolus_ranarum	OTU_356	Snowmelt	0 to 5 cm	0.00029	0	0.00303	0.00021	Hillslope	-14.34	18.21	-3.37	15.31	19.4	19.79	0.002	0.001	0.668	Mixotrophic	Animal Endosymbiont-Animal Pathogen-Undefined Saprotroph
k__Fungi	p__Basidiomycota	c__Agaricomycetes	o__Polyporales	f__Ganodermataceae	g__Ganoderma	NA	OTU_492	Snowmelt	15 cm +	0.00028	0	0.00033	0.00026	Hillslope	-14.67	15.03	-0.28	13.73	14.66	15.1	0.002	0.001	1	Mixotrophic	Plant Pathogen-Wood Saprotroph
k__Fungi	p__Ascomycota	c__Dothideomycetes	o__Pleosporales	f__Pleosporaceae	g__Curvularia	s__Curvularia_inaequalis	OTU_857	Snowmelt	5 to 15 cm	7e-05	4e-05	0.0002	0.00012	Hillslope	-1.76	2.54	-1.51	3.72	4.34	3.51	0.144	0.035	0.143	Pathotroph	Plant Pathogen
k__Fungi	p__Ascomycota	c__Dothideomycetes	o__Pleosporales	f__Didymellaceae	g__Phoma	s__Phoma_schachtii	OTU_830	Snowmelt	5 to 15 cm	0.0001	1e-05	0.00021	9e-05	Hillslope	-2.87	4.15	-1.05	4.61	5.94	4.82	0.038	0.011	0.542	Mixotrophic	Plant Pathogen-Wood Saprotroph
k__Fungi	p__Ascomycota	c__Sordariomycetes	o__Sordariales	f__Chaetomiaceae	g__Chaetomium	s__Chaetomium_angustispirale	OTU_81	Snowmelt	5 to 15 cm	0.00153	7e-05	0.00503	0.00217	Hillslope	-5.06	6.27	-1.72	6.76	8.16	7.29	0.01	0.005	0.5	Saprotroph	Dung Saprotroph-Undefined Saprotroph-Wood Saprotroph
k__Fungi	p__Ascomycota	c__Sordariomycetes	o__Sordariales	f__Chaetomiaceae	g__Chaetomium	s__Chaetomium_angustispirale	OTU_81	Snowmelt	15 cm +	0.00067	7e-05	0.00378	0.002	Hillslope	-4.85	5.77	-2.49	6.56	7.52	6.27	0.011	0.005	0.184	Saprotroph	Dung Saprotroph-Undefined Saprotroph-Wood Saprotroph
k__Fungi	p__Mortierellomycota	c__Mortierellomycetes	o__Mortierellales	f__Mortierellaceae	g__Mortierella	s__Mortierella_elongata	OTU_1808	Snowmelt	15 cm +	0.00033	0	0.00196	1e-05	Hillslope	-10.43	17.58	-2.56	11.08	18.78	19.24	0.002	0.001	0.767	Saprotroph	Undefined Saprotroph
k__Fungi	p__Ascomycota	c__Dothideomycetes	o__Pleosporales	f__Phaeosphaeriaceae	g__Phaeosphaeria	NA	OTU_617	Snowmelt	15 cm +	1e-05	0	4e-05	1e-05	Hillslope	-10.27	11.84	-2.6	11.41	12.48	13.28	0.002	0.001	0.6	Saprotroph	Undefined Saprotroph
k__Fungi	p__Ascomycota	c__Dothideomycetes	o__Pleosporales	f__Pleosporaceae	g__Alternaria	s__Alternaria_chlamydosporigena	OTU_462	Snowmelt	15 cm +	0.0001	0	0.00021	0	Hillslope	0	14.37	-1.05	Inf	14.83	15.61	1	0.001	0.928	Mixotrophic	Animal Pathogen-Endophyte-Plant Pathogen-Wood Saprotroph
k__Fungi	p__Ascomycota	c__Sordariomycetes	o__Hypocreales	f__Clavicipitaceae	g__Metarhizium	s__Metarhizium_carneum	OTU_616	Snowmelt	15 cm +	0.00017	3e-05	0.00034	0.00024	Hillslope	-2.85	3.34	-0.98	4.56	5.09	3.8	0.037	0.017	0.446	Pathotroph	Animal Pathogen
k__Fungi	p__Ascomycota	c__Sordariomycetes	o__Sordariales	f__Chaetomiaceae	g__Chaetomidium	s__Chaetomidium_gallecicum	OTU_317	Snowmelt	15 cm +	0.00111	0	0.00182	0.00082	Hillslope	-16.32	17.47	-0.7	15.54	17.72	17.87	0.002	0.001	0.99	Saprotroph	Dung Saprotroph-Undefined Saprotroph
k__Fungi	p__Ascomycota	c__Dothideomycetes	o__Pleosporales	f__Leptosphaeriaceae	g__Plenodomus	s__Plenodomus_biglobosus	OTU_746	Snowmelt	15 cm +	0.0002	0	0.00024	0	Hillslope	0	14.53	-0.21	Inf	14.51	15.41	1	0.001	1	Saprotroph	Undefined Saprotroph
k__Fungi	p__Ascomycota	c__Dothideomycetes	o__Pleosporales	f__Amniculicolaceae	g__Murispora	s__Murispora_galii	OTU_1734	Snowmelt	5 to 15 cm	0	0	1e-05	1e-05	Hillslope	-9.71	9.73	-9.73	10.85	10.42	10.42	0.002	0.001	0.001	Saprotroph	Undefined Saprotroph
k__Fungi	p__Ascomycota	c__Dothideomycetes	o__Dothideomycetes_ord_Incertae_sedis	f__Dothideomycetes_fam_Incertae_sedis	g__Leptodiscella	s__Leptodiscella_sp	OTU_2087	Snowmelt	0 to 5 cm	3e-05	0	3e-05	1e-05	Hillslope	-10.19	11.51	0.24	11.33	12.12	12.52	0.002	0.001	1	Saprotroph	Undefined Saprotroph
k__Fungi	p__Ascomycota	c__Eurotiomycetes	o__Chaetothyriales	f__Herpotrichiellaceae	g__Cladophialophora	s__Cladophialophora_sp	OTU_452	Snowmelt	15 cm +	0.00043	2e-05	0.00031	0.0003	Hillslope	-3.74	3.76	0.49	5.45	5.63	5.04	0.02	0.015	0.858	Saprotroph	Undefined Saprotroph
k__Fungi	p__Ascomycota	c__Sordariomycetes	o__Hypocreales	f__Cordycipitaceae	g__Beauveria	s__Beauveria_pseudobassiana	OTU_1046	Snowmelt	0 to 5 cm	2e-05	0	0.00047	7e-05	Hillslope	-12.85	15.53	-4.32	13.08	16.21	16.52	0.002	0.001	0.438	Pathotroph	Animal Pathogen
k__Fungi	p__Ascomycota	c__Eurotiomycetes	o__Onygenales	f__Onygenales_fam_Incertae_sedis	g__Chrysosporium	s__Chrysosporium_synchronum	OTU_68	Snowmelt	0 to 5 cm	0.0004	0.00021	0.01099	0.00045	Hillslope	-1.09	5.71	-4.79	2.52	7.36	6.98	0.198	0.004	0.012	Saprotroph	Undefined Saprotroph-Wood Saprotroph
k__Fungi	p__Basidiomycota	c__Agaricomycetes	o__Agaricales	f__Lycoperdaceae	g__Calvatia	NA	OTU_2973	Snowmelt	5 to 15 cm	0	0	1e-05	0	Hillslope	0	9.81	-9.81	Inf	11.01	11.01	1	0.001	0.001	Saprotroph	Soil Saprotroph
k__Fungi	p__Basidiomycota	c__Agaricomycetes	o__Agaricales	f__Lycoperdaceae	g__Calvatia	NA	OTU_2973	Snowmelt	15 cm +	0	0	3e-05	0	Hillslope	-8.5	11.58	-11.58	9.63	12.79	12.79	0.002	0.001	0.001	Saprotroph	Soil Saprotroph
k__Fungi	p__Ascomycota	c__Dothideomycetes	o__Pleosporales	f__Phaeosphaeriaceae	g__Nodulosphaeria	s__Nodulosphaeria_aconiti	OTU_1450	Snowmelt	0 to 5 cm	3e-05	0	0.00021	5e-05	Hillslope	-12.17	14.38	-2.64	12.93	15.35	15.94	0.002	0.001	0.679	Saprotroph	Undefined Saprotroph
k__Fungi	p__Ascomycota	c__Dothideomycetes	o__Pleosporales	f__Leptosphaeriaceae	g__Plenodomus	s__Plenodomus_biglobosus	OTU_2460	Snowmelt	5 to 15 cm	0	0	3e-05	1e-05	Hillslope	-10.47	11.69	-11.69	11.6	12.74	12.74	0.002	0.001	0.001	Saprotroph	Undefined Saprotroph
k__Fungi	p__Ascomycota	c__Dothideomycetes	o__Pleosporales	f__Leptosphaeriaceae	g__Plenodomus	s__Plenodomus_biglobosus	OTU_2460	Snowmelt	15 cm +	0	0	1e-05	0	Hillslope	0	9.57	-9.57	Inf	10.77	10.77	1	0.001	0.001	Saprotroph	Undefined Saprotroph
k__Fungi	p__Basidiomycota	c__Agaricomycetes	o__Agaricales	f__Hymenogastraceae	g__Hebeloma	NA	OTU_4062	Snowmelt	0 to 5 cm	0	0	2e-05	1e-05	Hillslope	-10.19	10.93	-2.49	11.33	12.13	12.39	0.002	0.001	0.587	Ectomycorrhizal	Ectomycorrhizal
k__Fungi	p__Basidiomycota	c__Agaricomycetes	o__Agaricales	f__Hymenogastraceae	g__Hebeloma	NA	OTU_4062	Snowmelt	15 cm +	0	0	2e-05	0	Hillslope	0	10.81	-10.81	Inf	12.01	12.01	1	0.001	0.001	Ectomycorrhizal	Ectomycorrhizal
k__Fungi	p__Ascomycota	c__Leotiomycetes	o__Helotiales	f__Helotiales_fam_Incertae_sedis	g__Chalara	s__Chalara_sp	OTU_135	Snowmelt	5 to 15 cm	0.00121	0	0.00492	0.00021	Hillslope	-14.38	18.91	-2.02	15.46	20.07	20.34	0.002	0.001	0.854	Mixotrophic	Endophyte-Plant Pathogen-Wood Saprotroph
k__Fungi	p__Ascomycota	c__Sordariomycetes	o__Sordariomycetes_ord_Incertae_sedis	f__Sordariomycetes_fam_Incertae_sedis	g__Atractospora	s__Atractospora_verruculosa	OTU_63	Snowmelt	0 to 5 cm	0.00429	0	0.02565	0.0013	Hillslope	-16.99	21.29	-2.58	17.9	22.5	22.66	0.002	0.001	0.817	Saprotroph	Wood Saprotroph
k__Fungi	p__Ascomycota	c__Sordariomycetes	o__Sordariomycetes_ord_Incertae_sedis	f__Sordariomycetes_fam_Incertae_sedis	g__Atractospora	s__Atractospora_verruculosa	OTU_63	Snowmelt	5 to 15 cm	0.00051	0.0002	0.01407	0.00211	Hillslope	-3.43	6.17	-4.8	5.24	7.95	7.53	0.028	0.004	0.021	Saprotroph	Wood Saprotroph
k__Fungi	p__Ascomycota	c__Sordariomycetes	o__Sordariomycetes_ord_Incertae_sedis	f__Sordariomycetes_fam_Incertae_sedis	g__Atractospora	s__Atractospora_verruculosa	OTU_63	Snowmelt	15 cm +	0.00025	0	0.00086	0.00021	Hillslope	-14.39	16.4	-1.79	15.45	17.59	18.07	0.002	0.001	0.854	Saprotroph	Wood Saprotroph
k__Fungi	p__Glomeromycota	c__Glomeromycetes	o__Glomerales	f__Glomeraceae	g__Glomus	s__Glomus_sp	OTU_299	Snowmelt	15 cm +	0.00198	0.00069	0.00197	0.0016	Hillslope	-1.21	1.52	0	0.72	1.13	1.06	0	0	1	Arbuscular Mycorrhizal	Arbuscular Mycorrhizal
k__Fungi	p__Ascomycota	c__Leotiomycetes	o__Helotiales	f__Hyaloscyphaceae	g__Lachnum	NA	OTU_8	Snowmelt	5 to 15 cm	0.01102	0.00029	0.01762	0.00483	Hillslope	-4.04	5.91	-0.68	5.82	7.86	7.22	0.019	0.006	0.867	Saprotroph	Undefined Saprotroph
k__Fungi	p__Ascomycota	c__Leotiomycetes	o__Helotiales	f__Hyaloscyphaceae	g__Lachnum	NA	OTU_8	Snowmelt	15 cm +	0.02136	0	0.06973	0.00915	Hillslope	-19.8	22.73	-1.71	19.38	23.34	23.83	0.002	0.001	0.916	Saprotroph	Undefined Saprotroph
k__Fungi	p__Ascomycota	c__Leotiomycetes	o__Helotiales	f__Helotiales_fam_Incertae_sedis	g__Cadophora	s__Cadophora_sp	OTU_1855	Snowmelt	15 cm +	3e-05	0	7e-05	1e-05	Hillslope	-10.1	12.81	-1.51	11.23	13.34	14.22	0.002	0.001	0.837	Endophyte	Endophyte
k__Fungi	p__Basidiomycota	c__Agaricomycetes	o__Agaricales	f__Strophariaceae	g__Pholiota	s__Pholiota_squarrosa	OTU_2918	Snowmelt	5 to 15 cm	0	0	3e-05	2e-05	Hillslope	-11.01	11.7	-3.96	12.15	12.38	13.14	0.002	0.001	0.35	Saprotroph	Undefined Saprotroph
k__Fungi	p__Ascomycota	c__Sordariomycetes	o__Hypocreales	f__Clavicipitaceae	g__Pochonia	s__Pochonia_sp	OTU_1015	Snowmelt	0 to 5 cm	6e-05	0	0.00016	2e-05	Hillslope	-10.97	13.95	-1.33	11.21	15.06	15.36	0.002	0.001	0.884	Pathotroph	Animal Pathogen
k__Fungi	p__Ascomycota	c__Dothideomycetes	o__Pleosporales	f__Leptosphaeriaceae	g__Subplenodomus	NA	OTU_496	Snowmelt	15 cm +	0.00038	7e-05	0.00087	0.00059	Hillslope	-3.09	3.65	-1.21	4.79	5.35	4.03	0.03	0.013	0.352	Saprotroph	Undefined Saprotroph
k__Fungi	p__Ascomycota	c__Dothideomycetes	o__Pleosporales	f__Didymellaceae	g__Phoma	s__Phoma_schachtii	OTU_479	Snowmelt	15 cm +	0.00067	0	0.00063	0.00044	Hillslope	-15.42	15.94	0.1	14.9	14.44	15.93	0.002	0.001	1	Mixotrophic	Plant Pathogen-Wood Saprotroph
k__Fungi	p__Ascomycota	c__Sordariomycetes	o__Hypocreales	f__Clavicipitaceae	g__Pochonia	s__Pochonia_cordycepisociata	OTU_824	Snowmelt	0 to 5 cm	0	0	1e-05	0	Hillslope	0	10.04	-2.19	Inf	11.25	11.71	1	0.001	0.623	Pathotroph	Animal Pathogen
k__Fungi	p__Basidiomycota	c__Agaricomycetes	o__Agaricales	f__Cortinariaceae	g__Cortinarius	s__Cortinarius_glaucopus	OTU_2666	Snowmelt	0 to 5 cm	0	0	2e-05	0	Hillslope	0	11.16	-2.72	Inf	11.77	12.26	1	0.001	0.534	Ectomycorrhizal	Ectomycorrhizal
k__Fungi	p__Basidiomycota	c__Agaricomycetes	o__Agaricales	f__Cortinariaceae	g__Cortinarius	s__Cortinarius_glaucopus	OTU_2666	Snowmelt	15 cm +	0	0	1e-05	0	Hillslope	0	9.08	-9.08	Inf	10.29	10.29	1	0.001	0.001	Ectomycorrhizal	Ectomycorrhizal
k__Fungi	p__Mortierellomycota	c__Mortierellomycetes	o__Mortierellales	f__Mortierellaceae	g__Mortierella	s__Mortierella_minutissima	OTU_938	Snowmelt	5 to 15 cm	1e-05	0	7e-05	3e-05	Hillslope	-11.6	12.81	-3.04	12.25	14.01	14.48	0.002	0.001	0.564	Saprotroph	Undefined Saprotroph
k__Fungi	p__Ascomycota	c__Sordariomycetes	o__Glomerellales	f__Glomerellaceae	g__Colletotrichum	NA	OTU_186	Snowmelt	0 to 5 cm	0	0	0.0063	6e-05	Hillslope	-12.51	19.27	-19.27	13.65	20.41	20.41	0.002	0.001	0.001	Endophyte	Endophyte-Plant Pathogen
k__Fungi	p__Ascomycota	c__Sordariomycetes	o__Glomerellales	f__Glomerellaceae	g__Colletotrichum	NA	OTU_186	Snowmelt	5 to 15 cm	2e-05	0	0.00024	0.00013	Hillslope	-13.67	14.58	-3.88	14.56	15.71	16.21	0.002	0.001	0.492	Endophyte	Endophyte-Plant Pathogen
k__Fungi	p__Ascomycota	c__Sordariomycetes	o__Glomerellales	f__Glomerellaceae	g__Colletotrichum	NA	OTU_186	Snowmelt	15 cm +	0	0	0.00023	0	Hillslope	0	14.47	-14.47	Inf	15.68	15.68	1	0.001	0.001	Endophyte	Endophyte-Plant Pathogen
k__Fungi	p__Basidiomycota	c__Agaricomycetes	o__Agaricales	f__Tricholomataceae	g__Flagelloscypha	s__Flagelloscypha_sp	OTU_1076	Snowmelt	15 cm +	0	0	9e-05	3e-05	Hillslope	-11.5	13.17	-4.54	12.63	14.37	14.85	0.002	0.001	0.341	Saprotroph	Undefined Saprotroph
k__Fungi	p__Ascomycota	c__Eurotiomycetes	o__Chaetothyriales	f__Cyphellophoraceae	g__Cyphellophora	NA	OTU_4094	Snowmelt	15 cm +	0.00303	0.00231	0.00545	0.00171	Hillslope	0.43	1.24	-0.84	1.18	2.16	1.86	0.329	0.04	0.12	Saprotroph	Undefined Saprotroph
k__Fungi	p__Mortierellomycota	c__Mortierellomycetes	o__Mortierellales	f__Mortierellaceae	g__Mortierella	s__Mortierella_fimbricystis	OTU_230	Snowmelt	5 to 15 cm	0.00057	7e-05	0.00237	0.00016	Hillslope	-1.27	5.18	-2.05	3.23	7	6.24	0.268	0.007	0.296	Saprotroph	Undefined Saprotroph
k__Fungi	p__Mortierellomycota	c__Mortierellomycetes	o__Mortierellales	f__Mortierellaceae	g__Mortierella	s__Mortierella_elongata	OTU_624	Snowmelt	0 to 5 cm	0	3e-05	0.00512	0.00013	Hillslope	-2.29	7.62	-18.97	4.24	9.6	8.83	0.081	0.004	0	Saprotroph	Undefined Saprotroph
k__Fungi	p__Ascomycota	c__Leotiomycetes	o__Helotiales	f__Hyaloscyphaceae	g__Cistella	s__Cistella_sp	OTU_382	Snowmelt	15 cm +	0.00252	0	0.00153	0.00089	Hillslope	-16.44	17.22	0.72	16.56	18.14	18.67	0.002	0.001	0.991	Saprotroph	Undefined Saprotroph
k__Fungi	p__Mortierellomycota	c__Mortierellomycetes	o__Mortierellales	f__Mortierellaceae	g__Mortierella	s__Mortierella_pseudozygospora	OTU_409	Snowmelt	0 to 5 cm	8e-05	0	0.00053	0.00018	Hillslope	-14.1	15.7	-2.68	14.61	15.73	16.54	0.002	0.001	0.69	Saprotroph	Undefined Saprotroph
k__Fungi	p__Mortierellomycota	c__Mortierellomycetes	o__Mortierellales	f__Mortierellaceae	g__Mortierella	s__Mortierella_pseudozygospora	OTU_409	Snowmelt	15 cm +	0.00138	0.00041	0.00335	0.00211	Hillslope	-2.38	3.04	-1.28	4.09	4.78	3.38	0.055	0.021	0.211	Saprotroph	Undefined Saprotroph
k__Fungi	p__Ascomycota	c__Dothideomycetes	o__Pleosporales	f__Sporormiaceae	g__Westerdykella	s__Westerdykella_sp	OTU_275	Snowmelt	5 to 15 cm	0	0	7e-05	0	Hillslope	0	12.81	-4.06	Inf	14.01	14.48	1	0.001	0.396	Saprotroph	Undefined Saprotroph
k__Fungi	p__Ascomycota	c__Sordariomycetes	o__Sordariomycetes_ord_Incertae_sedis	f__Sordariomycetes_fam_Incertae_sedis	g__Atractospora	s__Atractospora_decumbens	OTU_932	Snowmelt	0 to 5 cm	6e-05	0.00021	0.00109	0.00016	Hillslope	0.35	2.39	-4.08	2.07	4.28	3.61	1	0.046	0	Saprotroph	Wood Saprotroph
k__Fungi	p__Ascomycota	c__Sordariomycetes	o__Sordariomycetes_ord_Incertae_sedis	f__Sordariomycetes_fam_Incertae_sedis	g__Atractospora	s__Atractospora_decumbens	OTU_932	Snowmelt	5 to 15 cm	4e-05	0	0.00015	4e-05	Hillslope	-11.83	13.84	-1.8	12.24	14.66	14.9	0.002	0.001	0.798	Saprotroph	Wood Saprotroph
k__Fungi	p__Mortierellomycota	c__Mortierellomycetes	o__Mortierellales	f__Mortierellaceae	g__Mortierella	s__Mortierella_hyalina	OTU_941	Snowmelt	0 to 5 cm	7e-05	0	0.00041	0.00013	Hillslope	-13.65	15.32	-2.49	14.22	16.24	16.54	0.002	0.001	0.723	Saprotroph	Undefined Saprotroph
k__Fungi	p__Mortierellomycota	c__Mortierellomycetes	o__Mortierellales	f__Mortierellaceae	g__Mortierella	s__Mortierella_humilis	OTU_686	Snowmelt	15 cm +	0.0004	9e-05	0.0044	0.00096	Hillslope	-3.41	5.61	-3.45	5.09	7.38	6.14	0.024	0.005	0.045	Saprotroph	Undefined Saprotroph
k__Fungi	p__Ascomycota	c__Dothideomycetes	o__Pleosporales	f__Dictyosporiaceae	g__Dictyosporium	s__Dictyosporium_toruloides	OTU_467	Snowmelt	5 to 15 cm	0	0	1e-05	0	Hillslope	0	9.81	-1.25	Inf	11.01	11.48	1	0.001	0.83	Saprotroph	Undefined Saprotroph
k__Fungi	p__Ascomycota	c__Dothideomycetes	o__Pleosporales	f__Dictyosporiaceae	g__Dictyosporium	s__Dictyosporium_toruloides	OTU_467	Snowmelt	15 cm +	0	0	0.00132	8e-05	Hillslope	-12.89	17.01	-17.01	13.48	18.09	18.09	0.002	0.001	0.001	Saprotroph	Undefined Saprotroph
k__Fungi	p__Ascomycota	c__Sordariomycetes	o__Sordariales	f__Lasiosphaeriaceae	g__Apiosordaria	s__Apiosordaria_otanii	OTU_1950	Snowmelt	15 cm +	0.0001	0	7e-05	5e-05	Hillslope	-12.23	12.71	0.58	13.21	13.92	14.4	0.002	0.001	0.987	Saprotroph	Dung Saprotroph-Undefined Saprotroph
k__Fungi	p__Basidiomycota	c__Geminibasidiomycetes	o__Geminibasidiales	f__Geminibasidiaceae	g__Geminibasidium	s__Geminibasidium_sp	OTU_3834	Snowmelt	0 to 5 cm	0	0	1e-05	0	Hillslope	0	10.27	-10.27	Inf	11.48	11.48	1	0.001	0.001	Saprotroph	Undefined Saprotroph
k__Fungi	p__Ascomycota	c__Pezizomycetes	o__Pezizales	f__Pyronemataceae	g__Scutellinia	s__Scutellinia_scutellata	OTU_975	Snowmelt	5 to 15 cm	1e-05	0	2e-05	0	Hillslope	0	11.12	-1.56	Inf	12.32	12.79	1	0.001	0.795	Saprotroph	Undefined Saprotroph
k__Fungi	p__Ascomycota	c__Lecanoromycetes	o__Caliciales	f__Physciaceae	g__Phaeophyscia	NA	OTU_810	Snowmelt	0 to 5 cm	0	0	1e-05	0	Hillslope	0	9.81	-9.81	Inf	11.01	11.01	1	0.001	0.001	Lichen	Lichenized
k__Fungi	p__Ascomycota	c__Sordariomycetes	o__Hypocreales	f__Nectriaceae	g__Gibberella	NA	OTU_342	Snowmelt	15 cm +	0.00095	6e-05	0.00125	0.00057	Hillslope	-3.33	4.46	-0.39	5.07	6.29	5.64	0.027	0.01	0.922	Pathotroph	Plant Pathogen
k__Fungi	p__Ascomycota	c__Sordariomycetes	o__Hypocreales	f__Stachybotryaceae	g__Myrothecium	s__Myrothecium_sp	OTU_595	Snowmelt	5 to 15 cm	8e-05	0	0.0004	0.0003	Hillslope	-14.89	15.28	-2.38	15.47	15.73	16.01	0.002	0.001	0.727	Saprotroph	Undefined Saprotroph
k__Fungi	p__Ascomycota	c__Sordariomycetes	o__Sordariales	f__Lasiosphaeriaceae	g__Schizothecium	NA	OTU_18	Snowmelt	0 to 5 cm	0.00015	0.00025	0.01041	0.0023	Hillslope	-3.21	5.38	-6.14	4.33	6.86	6.52	0.011	0.004	0.001	Saprotroph	Dung Saprotroph
k__Fungi	p__Ascomycota	c__Sordariomycetes	o__Sordariales	f__Lasiosphaeriaceae	g__Schizothecium	NA	OTU_18	Snowmelt	15 cm +	0.00044	0	0.02777	0	Hillslope	-8.5	21.41	-5.98	9.63	22.56	22.79	0.002	0.001	0.436	Saprotroph	Dung Saprotroph
k__Fungi	p__Ascomycota	c__Dothideomycetes	o__Pleosporales	f__Sporormiaceae	g__Westerdykella	s__Westerdykella_sp	OTU_1304	Snowmelt	0 to 5 cm	0.00216	0	0.0029	0.0016	Hillslope	-17.29	18.15	-0.43	18.41	18.4	19.47	0.002	0.001	1	Saprotroph	Undefined Saprotroph
k__Fungi	p__Ascomycota	c__Ascomycota_cls_Incertae_sedis	o__Ascomycota_ord_Incertae_sedis	f__Ascomycota_fam_Incertae_sedis	g__Tetracladium	s__Tetracladium_sp	OTU_184	Snowmelt	5 to 15 cm	0.00031	4e-05	0.00165	0.00048	Hillslope	-3.7	5.5	-2.43	5.16	6.85	6.51	0.014	0.003	0.219	Saprotroph	Undefined Saprotroph
k__Fungi	p__Ascomycota	c__Ascomycota_cls_Incertae_sedis	o__Ascomycota_ord_Incertae_sedis	f__Ascomycota_fam_Incertae_sedis	g__Tetracladium	s__Tetracladium_sp	OTU_184	Snowmelt	15 cm +	9e-05	0	0.00129	0	Hillslope	0	16.98	-3.83	Inf	17.93	18.54	1	0.001	0.573	Saprotroph	Undefined Saprotroph
k__Fungi	p__Basidiomycota	c__Agaricomycetes	o__Cantharellales	f__Ceratobasidiaceae	g__Ceratobasidium	s__Ceratobasidium_sp	OTU_634	Snowmelt	15 cm +	1e-05	0	0.00213	0	Hillslope	0	17.7	-7.49	Inf	18.91	19.38	1	0.001	0.199	Ectomycorrhizal	Ectomycorrhizal
k__Fungi	p__Ascomycota	c__Sordariomycetes	o__Hypocreales	f__Hypocreales_fam_Incertae_sedis	g__Acremonium	s__Acremonium_furcatum	OTU_812	Snowmelt	0 to 5 cm	0	0	0.00107	0.00052	Hillslope	-15.66	16.7	-16.7	16.52	17.5	17.5	0.002	0.001	0.001	Pathogen	Animal Pathogen-Endophyte-Fungal Parasite-Plant Pathogen-Wood Saprotroph
k__Fungi	p__Ascomycota	c__Sordariomycetes	o__Hypocreales	f__Hypocreales_fam_Incertae_sedis	g__Acremonium	s__Acremonium_furcatum	OTU_812	Snowmelt	5 to 15 cm	0	0	1e-05	0	Hillslope	0	10.55	-10.55	Inf	11.75	11.75	1	0.001	0.001	Pathogen	Animal Pathogen-Endophyte-Fungal Parasite-Plant Pathogen-Wood Saprotroph
k__Fungi	p__Ascomycota	c__Leotiomycetes	o__Leotiomycetes_ord_Incertae_sedis	f__Leotiomycetes_fam_Incertae_sedis	g__Scytalidium	s__Scytalidium_circinatum	OTU_597	Snowmelt	0 to 5 cm	1e-05	0	0.00235	0.00021	Hillslope	-14.33	17.84	-8.68	14.91	19.05	19.51	0.002	0.001	0.127	Saprotroph	Wood Saprotroph
k__Fungi	p__Ascomycota	c__Sordariomycetes	o__Hypocreales	f__Nectriaceae	g__Neonectria	s__Neonectria_candida	OTU_386	Snowmelt	0 to 5 cm	0	0	0.00348	0.00102	Hillslope	-16.64	18.41	-18.41	16.9	19.28	19.28	0.002	0.001	0.001	Pathotroph	Plant Pathogen
k__Fungi	p__Ascomycota	c__Sordariomycetes	o__Hypocreales	f__Nectriaceae	g__Neonectria	s__Neonectria_candida	OTU_386	Snowmelt	5 to 15 cm	0	0	0.0003	0	Hillslope	-8.46	14.87	-14.87	9.59	16.07	16.07	0.002	0.001	0.001	Pathotroph	Plant Pathogen
k__Fungi	p__Ascomycota	c__Sordariomycetes	o__Sordariales	f__Lasiosphaeriaceae	g__Schizothecium	s__Schizothecium_sp	OTU_206	Snowmelt	0 to 5 cm	0	0	0.00662	0.00144	Hillslope	-17.13	19.34	-19.34	17.84	20.49	20.49	0.002	0.001	0.001	Saprotroph	Dung Saprotroph
k__Fungi	p__Ascomycota	c__Sordariomycetes	o__Sordariales	f__Lasiosphaeriaceae	g__Schizothecium	s__Schizothecium_sp	OTU_206	Snowmelt	5 to 15 cm	0	0	0.00025	0	Hillslope	0	14.6	-14.6	Inf	15.72	15.72	1	0.001	0.001	Saprotroph	Dung Saprotroph
k__Fungi	p__Ascomycota	c__Ascomycota_cls_Incertae_sedis	o__Ascomycota_ord_Incertae_sedis	f__Ascomycota_fam_Incertae_sedis	g__Xylomyces	s__Xylomyces_sp	OTU_1131	Snowmelt	0 to 5 cm	6e-05	4e-05	0.00028	9e-05	Hillslope	-1.37	2.97	-2.27	3.11	4.9	4.26	0.187	0.029	0.059	Saprotroph	Undefined Saprotroph
k__Fungi	p__Ascomycota	c__Ascomycota_cls_Incertae_sedis	o__Ascomycota_ord_Incertae_sedis	f__Ascomycota_fam_Incertae_sedis	g__Xylomyces	s__Xylomyces_sp	OTU_1131	Snowmelt	15 cm +	1e-05	0	4e-05	1e-05	Hillslope	-9.83	12.13	-2.5	10.96	13.33	13.81	0.002	0.001	0.64	Saprotroph	Undefined Saprotroph
k__Fungi	p__Basidiomycota	c__Agaricomycetes	o__Agaricales	f__Bolbitiaceae	g__Panaeolus	s__Panaeolus_papilionaceus	OTU_249	Snowmelt	0 to 5 cm	0.00017	0	0.00066	0.00028	Hillslope	-14.79	16.01	-1.95	15.89	16.76	17.38	0.002	0.001	0.821	Saprotroph	Dung Saprotroph
k__Fungi	p__Basidiomycota	c__Agaricomycetes	o__Agaricales	f__Bolbitiaceae	g__Panaeolus	s__Panaeolus_papilionaceus	OTU_249	Snowmelt	5 to 15 cm	0.00028	0	0.00224	9e-05	Hillslope	-13.14	17.77	-3.03	14.01	18.94	19.4	0.002	0.001	0.706	Saprotroph	Dung Saprotroph
k__Fungi	p__Basidiomycota	c__Agaricomycetes	o__Agaricales	f__Bolbitiaceae	g__Panaeolus	s__Panaeolus_papilionaceus	OTU_249	Snowmelt	15 cm +	4e-05	0	0.00464	0	Hillslope	0	18.82	-6.94	Inf	19.97	20.47	1	0.001	0.276	Saprotroph	Dung Saprotroph
k__Fungi	p__Ascomycota	c__Sordariomycetes	o__Sordariales	f__Lasiosphaeriaceae	g__Apodus	s__Apodus_deciduus	OTU_74	Snowmelt	5 to 15 cm	1e-05	0	0.01114	9e-05	Hillslope	-13.09	20.09	-11.04	14.1	21.14	21.68	0.002	0.001	0.073	Saprotroph	Undefined Saprotroph
k__Fungi	p__Ascomycota	c__Sordariomycetes	o__Sordariales	f__Lasiosphaeriaceae	g__Apodus	s__Apodus_deciduus	OTU_74	Snowmelt	15 cm +	2e-05	0	3e-05	0	Hillslope	0	11.58	-0.72	Inf	12.79	13.26	1	0.001	0.959	Saprotroph	Undefined Saprotroph
k__Fungi	p__Basidiomycota	c__Agaricomycetes	o__Agaricales	f__Typhulaceae	g__Typhula	NA	OTU_369	Snowmelt	5 to 15 cm	0.00012	0	0.0002	1e-05	Hillslope	-9.95	14.3	-0.7	11.09	14.8	15.39	0.002	0.001	0.977	Pathotroph	Plant Pathogen
k__Fungi	p__Basidiomycota	c__Agaricomycetes	o__Agaricales	f__Bolbitiaceae	g__Conocybe	s__Conocybe_brachypodii	OTU_632	Snowmelt	0 to 5 cm	2e-05	0	0.00227	0.00042	Hillslope	-15.37	17.79	-6.85	16.38	18.89	19.41	0.002	0.001	0.252	Saprotroph	Undefined Saprotroph
k__Fungi	p__Basidiomycota	c__Agaricomycetes	o__Agaricales	f__Bolbitiaceae	g__Conocybe	s__Conocybe_brachypodii	OTU_632	Snowmelt	5 to 15 cm	0	0	0.0001	4e-05	Hillslope	-12.04	13.27	-13.27	12.93	14.47	14.47	0.002	0.001	0.001	Saprotroph	Undefined Saprotroph
k__Fungi	p__Ascomycota	c__Sordariomycetes	o__Sordariales	f__Lasiosphaeriaceae	g__Schizothecium	NA	OTU_2817	Snowmelt	15 cm +	0	0	4e-05	0	Hillslope	0	11.88	-11.88	Inf	12.53	12.53	1	0.001	0.001	Saprotroph	Dung Saprotroph
k__Fungi	p__Basidiomycota	c__Agaricomycetes	o__Agaricales	f__Tricholomataceae	g__Hemimycena	s__Hemimycena_ochrogaleata	OTU_3226	Snowmelt	15 cm +	0	0	1e-05	0	Hillslope	0	10.55	-10.55	Inf	11.75	11.75	1	0.001	0.001	Saprotroph	Undefined Saprotroph
k__Fungi	p__Ascomycota	c__Sordariomycetes	o__Hypocreales	f__Hypocreales_fam_Incertae_sedis	g__Acremonium	s__Acremonium_sp	OTU_1176	Snowmelt	15 cm +	0.00027	0	0.00018	0.00011	Hillslope	-13.4	14.17	0.56	13.01	14.75	14.88	0.002	0.001	0.992	Pathogen	Animal Pathogen-Endophyte-Fungal Parasite-Plant Pathogen-Wood Saprotroph
k__Fungi	p__Ascomycota	c__Dothideomycetes	o__Pleosporales	f__Leptosphaeriaceae	g__Leptosphaeria	s__Leptosphaeria_sp	OTU_1430	Snowmelt	15 cm +	1e-05	0	2e-05	0	Hillslope	0	11.17	-0.62	Inf	12.37	12.85	1	0.001	0.971	Pathotroph	Plant Pathogen
k__Fungi	p__Ascomycota	c__Sordariomycetes	o__Hypocreales	f__Nectriaceae	g__Ilyonectria	s__Ilyonectria_mors-panacis	OTU_610	Snowmelt	15 cm +	1e-05	0	0.00367	0	Hillslope	0	18.49	-8.64	Inf	19.69	20.16	1	0.001	0.145	Pathotroph	Plant Pathogen
k__Fungi	p__Ascomycota	c__Ascomycota_cls_Incertae_sedis	o__Ascomycota_ord_Incertae_sedis	f__Ascomycota_fam_Incertae_sedis	g__Tetracladium	NA	OTU_2197	Snowmelt	5 to 15 cm	0	0	2e-05	0	Hillslope	0	11.12	-2.37	Inf	12.32	12.79	1	0.001	0.628	Saprotroph	Undefined Saprotroph
k__Fungi	p__Ascomycota	c__Eurotiomycetes	o__Chaetothyriales	f__Herpotrichiellaceae	g__Exophiala	s__Exophiala_bonariae	OTU_1191	Snowmelt	5 to 15 cm	4e-05	0	7e-05	3e-05	Hillslope	-11.39	12.73	-0.93	12.13	13.24	14.12	0.002	0.001	0.93	Saprotroph	Undefined Saprotroph
k__Fungi	p__Ascomycota	c__Eurotiomycetes	o__Chaetothyriales	f__Herpotrichiellaceae	g__Exophiala	s__Exophiala_bonariae	OTU_1191	Snowmelt	15 cm +	0	0	0.00021	0	Hillslope	0	14.37	-14.37	Inf	15.29	15.29	1	0.001	0.001	Saprotroph	Undefined Saprotroph
k__Fungi	p__Ascomycota	c__Sordariomycetes	o__Sordariales	f__Lasiosphaeriaceae	g__Schizothecium	s__Schizothecium_glutinans	OTU_267	Snowmelt	15 cm +	0.00017	0	0.00023	1e-05	Hillslope	-9.5	14.5	-0.47	10.63	15.37	16.01	0.002	0.001	1	Saprotroph	Dung Saprotroph
k__Fungi	p__Mortierellomycota	c__Mortierellomycetes	o__Mortierellales	f__Mortierellaceae	g__Mortierella	s__Mortierella_elongata	OTU_564	Snowmelt	15 cm +	0.00092	0	0.00579	0.00302	Hillslope	-18.2	19.14	-2.65	19.34	19.92	20.63	0.002	0.001	0.777	Saprotroph	Undefined Saprotroph
k__Fungi	p__Mortierellomycota	c__Mortierellomycetes	o__Mortierellales	f__Mortierellaceae	g__Mortierella	s__Mortierella_elongata	OTU_401	Snowmelt	15 cm +	0.00564	0	0.00296	0.00227	Hillslope	-17.79	18.18	0.93	18.92	18.8	19.61	0.002	0.001	0.972	Saprotroph	Undefined Saprotroph
k__Fungi	p__Ascomycota	c__Sordariomycetes	o__Sordariales	f__Lasiosphaeriaceae	g__Schizothecium	s__Schizothecium_glutinans	OTU_3111	Snowmelt	15 cm +	0.00044	0	0.00031	0.00023	Hillslope	-14.49	14.94	0.48	15.02	15.45	16	0.002	0.001	1	Saprotroph	Dung Saprotroph
k__Fungi	p__Basidiomycota	c__Agaricomycetes	o__Agaricales	f__Crepidotaceae	g__Crepidotus	s__Crepidotus_sp	OTU_188	Snowmelt	5 to 15 cm	0	0	8e-05	5e-05	Hillslope	-12.27	12.92	-4.36	13.41	14.13	14.59	0.002	0.001	0.355	Saprotroph	Wood Saprotroph
k__Fungi	p__Ascomycota	c__Archaeorhizomycetes	o__Archaeorhizomycetales	f__Archaeorhizomycetaceae	g__Archaeorhizomyces	s__Archaeorhizomyces_sp	OTU_1513	Snowmelt	5 to 15 cm	0	0	0.00049	0.00028	Hillslope	-14.76	15.57	-15.57	15.62	16.78	16.78	0.002	0.001	0.001	Saprotroph	Soil Saprotroph
k__Fungi	p__Ascomycota	c__Leotiomycetes	o__Helotiales	f__Hyaloscyphaceae	g__Cistella	s__Cistella_sp	OTU_894	Snowmelt	15 cm +	1e-05	0	0.00015	0	Hillslope	0	13.89	-3.41	Inf	14.67	15.38	1	0.001	0.534	Saprotroph	Undefined Saprotroph
k__Fungi	p__Basidiomycota	c__Agaricomycetes	o__Agaricales	f__Clavariaceae	g__Clavulinopsis	s__Clavulinopsis_sp	OTU_1900	Snowmelt	0 to 5 cm	0	0	4e-05	0	Hillslope	0	12.03	-12.03	Inf	12.81	12.81	1	0.001	0.001	Saprotroph	Undefined Saprotroph
k__Fungi	p__Ascomycota	c__Sordariomycetes	o__Hypocreales	f__Cordycipitaceae	g__Beauveria	s__Beauveria_felina	OTU_1466	Snowmelt	0 to 5 cm	1e-05	0	1e-05	0	Hillslope	0	10.27	-0.99	Inf	11.48	11.94	1	0.001	0.891	Pathotroph	Animal Pathogen
k__Fungi	p__Mortierellomycota	c__Mortierellomycetes	o__Mortierellales	f__Mortierellaceae	g__Mortierella	NA	OTU_1037	Snowmelt	0 to 5 cm	1e-05	0	0.00022	2e-05	Hillslope	-10.75	14.39	-5.42	11.88	14.48	15.68	0.002	0.001	0.264	Saprotroph	Undefined Saprotroph
k__Fungi	p__Mortierellomycota	c__Mortierellomycetes	o__Mortierellales	f__Mortierellaceae	g__Mortierella	NA	OTU_1037	Snowmelt	5 to 15 cm	9e-05	0	0.00106	0.00017	Hillslope	-14.08	16.69	-3.48	15.22	17.34	17.84	0.002	0.001	0.602	Saprotroph	Undefined Saprotroph
k__Fungi	p__Mortierellomycota	c__Mortierellomycetes	o__Mortierellales	f__Mortierellaceae	g__Mortierella	NA	OTU_1037	Snowmelt	15 cm +	0.00036	0	0.00138	0.00058	Hillslope	-15.83	17.07	-1.94	16.09	17.61	18.09	0.002	0.001	0.835	Saprotroph	Undefined Saprotroph
k__Fungi	p__Ascomycota	c__Dothideomycetes	o__Pleosporales	f__Pleosporaceae	g__Comoclathris	s__Comoclathris_sedi	OTU_1962	Snowmelt	5 to 15 cm	0	0	3e-05	0	Hillslope	0	11.55	-2.9	Inf	12.75	13.22	1	0.001	0.539	Saprotroph	Undefined Saprotroph
k__Fungi	p__Ascomycota	c__Dothideomycetes	o__Pleosporales	f__Pleosporaceae	g__Comoclathris	s__Comoclathris_sedi	OTU_1962	Snowmelt	15 cm +	2e-05	0	5e-05	3e-05	Hillslope	-11.61	12.39	-1.54	12.75	13.59	14.07	0.002	0.001	0.829	Saprotroph	Undefined Saprotroph
k__Fungi	p__Basidiomycota	c__Agaricomycetes	o__Agaricales	f__Tricholomataceae	g__Mycena	NA	OTU_550	Snowmelt	15 cm +	1e-05	0	0.00221	0.00027	Hillslope	-14.72	17.75	-7.23	15.03	18.85	19.14	0.002	0.001	0.212	Mixotrophic	Leaf Saprotroph-Plant Pathogen-Undefined Saprotroph-Wood Saprotroph
k__Fungi	p__Ascomycota	c__Archaeorhizomycetes	o__Archaeorhizomycetales	f__Archaeorhizomycetaceae	g__Archaeorhizomyces	NA	OTU_271	Snowmelt	15 cm +	0	0	0.00279	0.00155	Hillslope	-17.24	18.09	-18.09	18.28	19.29	19.29	0.002	0.001	0.001	Saprotroph	Soil Saprotroph
k__Fungi	p__Ascomycota	c__Eurotiomycetes	o__Chaetothyriales	f__Herpotrichiellaceae	g__Exophiala	NA	OTU_283	Snowmelt	5 to 15 cm	0	0	0.00203	4e-05	Hillslope	-11.78	17.63	-17.63	12.49	18.49	18.49	0.002	0.001	0.001	Saprotroph	Undefined Saprotroph
k__Fungi	p__Ascomycota	c__Eurotiomycetes	o__Chaetothyriales	f__Herpotrichiellaceae	g__Exophiala	NA	OTU_283	Snowmelt	15 cm +	0	0	0.00431	7e-05	Hillslope	-12.87	18.72	-18.72	13.75	19.77	19.77	0.002	0.001	0.001	Saprotroph	Undefined Saprotroph
k__Fungi	p__Basidiomycota	c__Agaricomycetes	o__Russulales	f__Auriscalpiaceae	g__Clavicorona	s__Clavicorona_taxophila	OTU_2356	Snowmelt	0 to 5 cm	0	0	2e-05	0	Hillslope	0	11.04	-11.04	Inf	12.25	12.25	1	0.001	0.001	Saprotroph	Undefined Saprotroph
k__Fungi	p__Basidiomycota	c__Agaricomycetes	o__Russulales	f__Auriscalpiaceae	g__Clavicorona	s__Clavicorona_taxophila	OTU_2356	Snowmelt	5 to 15 cm	0	0	0	0	Hillslope	0	8.23	-8.23	Inf	9.43	9.43	1	0.001	0.001	Saprotroph	Undefined Saprotroph
k__Fungi	p__Basidiomycota	c__Agaricomycetes	o__Russulales	f__Auriscalpiaceae	g__Clavicorona	s__Clavicorona_taxophila	OTU_2356	Snowmelt	15 cm +	0	0	8e-05	3e-05	Hillslope	-11.61	12.9	-12.9	12.75	14.11	14.11	0.002	0.001	0.001	Saprotroph	Undefined Saprotroph
k__Fungi	p__Basidiomycota	c__Agaricomycetes	o__Agaricales	f__Clavariaceae	g__Clavaria	s__Clavaria_sp	OTU_402	Snowmelt	5 to 15 cm	5e-05	0	0.00046	0	Hillslope	0	15.49	-3.34	Inf	16.69	17	1	0.001	0.599	Saprotroph	Undefined Saprotroph
k__Fungi	p__Basidiomycota	c__Tremellomycetes	o__Trichosporonales	f__Trichosporonaceae	g__Apiotrichum	s__Apiotrichum_gracile	OTU_1818	Snowmelt	0 to 5 cm	0	0	2e-05	0	Hillslope	0	10.58	-10.58	Inf	11.78	11.78	1	0.001	0.001	Saprotroph	Soil Saprotroph
k__Fungi	p__Ascomycota	c__Eurotiomycetes	o__Chaetothyriales	f__Cyphellophoraceae	g__Cyphellophora	NA	OTU_587	Snowmelt	0 to 5 cm	0	0	0.001	3e-05	Hillslope	-11.39	16.6	-16.6	12.53	17.81	17.81	0.002	0.001	0.001	Saprotroph	Undefined Saprotroph
k__Fungi	p__Ascomycota	c__Eurotiomycetes	o__Chaetothyriales	f__Cyphellophoraceae	g__Cyphellophora	NA	OTU_587	Snowmelt	5 to 15 cm	0	0	0.00093	3e-05	Hillslope	-11.63	16.5	-16.5	12.31	17.65	17.65	0.002	0.001	0.001	Saprotroph	Undefined Saprotroph
k__Fungi	p__Ascomycota	c__Eurotiomycetes	o__Chaetothyriales	f__Cyphellophoraceae	g__Cyphellophora	NA	OTU_587	Snowmelt	15 cm +	1e-05	0	0.00012	3e-05	Hillslope	-11.61	13.54	-3.42	12.75	14.75	15.22	0.002	0.001	0.527	Saprotroph	Undefined Saprotroph
k__Fungi	p__Ascomycota	c__Dothideomycetes	o__Pleosporales	f__Sporormiaceae	g__Westerdykella	s__Westerdykella_sp	OTU_663	Snowmelt	15 cm +	6e-05	0	0.00089	0.00013	Hillslope	-13.71	16.44	-3.88	14.25	17.64	18.12	0.002	0.001	0.552	Saprotroph	Undefined Saprotroph
k__Fungi	p__Ascomycota	c__Leotiomycetes	o__Helotiales	f__Hyaloscyphaceae	g__Cistella	s__Cistella_sp	OTU_2511	Snowmelt	5 to 15 cm	0.00102	0.00018	0.00778	0.00015	Hillslope	0.24	5.44	-2.94	1.53	7.1	7.04	1	0.005	0.158	Saprotroph	Undefined Saprotroph
k__Fungi	p__Ascomycota	c__Leotiomycetes	o__Helotiales	f__Hyaloscyphaceae	g__Cistella	s__Cistella_sp	OTU_2511	Snowmelt	15 cm +	0.00013	2e-05	0.00143	0.00038	Hillslope	-4.47	6.4	-3.51	6.28	8.25	7.63	0.015	0.004	0.112	Saprotroph	Undefined Saprotroph
k__Fungi	p__Basidiomycota	c__Agaricomycetes	o__Cantharellales	f__Cantharellales_fam_Incertae_sedis	g__Sistotrema	s__Sistotrema_sp	OTU_197	Snowmelt	15 cm +	0	0	1e-05	0	Hillslope	0	10.55	-10.55	Inf	11.75	11.75	1	0.001	0.001	Mixotrophic	Ectomycorrhizal-Wood Saprotroph
k__Fungi	p__Basidiomycota	c__Agaricomycetes	o__Agaricales	f__Lycoperdaceae	g__Holocotylon	s__Holocotylon_brandegeeanum	OTU_1417	Snowmelt	15 cm +	0	0	0.00014	0	Hillslope	0	13.77	-5.22	Inf	14.25	15.16	1	0.001	0.266	Saprotroph	Undefined Saprotroph
k__Fungi	p__Basidiomycota	c__Tremellomycetes	o__Tremellales	f__Tremellaceae	g__Cryptococcus	s__Cryptococcus_aerius	OTU_2946	Snowmelt	15 cm +	4e-05	0	3e-05	2e-05	Hillslope	-10.91	11.51	0.28	11.19	12.36	12.63	0.002	0.001	1	Mixotrophic	Animal Pathogen-Endophyte-Epiphyte-Undefined Saprotroph
k__Fungi	p__Ascomycota	c__Leotiomycetes	o__Helotiales	f__Helotiales_fam_Incertae_sedis	g__Chalara	s__Chalara_sp	OTU_1499	Snowmelt	5 to 15 cm	9e-05	0	0.00037	5e-05	Hillslope	-12.28	15.18	-1.99	12.6	16.2	16.46	0.002	0.001	0.798	Mixotrophic	Endophyte-Plant Pathogen-Wood Saprotroph
k__Fungi	p__Ascomycota	c__Leotiomycetes	o__Helotiales	f__Helotiales_fam_Incertae_sedis	g__Chalara	s__Chalara_sp	OTU_1499	Snowmelt	15 cm +	0	0	0.00039	8e-05	Hillslope	-12.95	15.26	-6.78	12.23	16.03	16.75	0.002	0.001	0.174	Mixotrophic	Endophyte-Plant Pathogen-Wood Saprotroph
k__Fungi	p__Basidiomycota	c__Agaricomycetes	o__Agaricales	f__Entolomataceae	g__Rhodocybe	s__Rhodocybe_nitellina	OTU_1675	Snowmelt	15 cm +	0	0	1e-05	0	Hillslope	0	9.67	-1.04	Inf	10.87	11.35	1	0.001	0.872	Saprotroph	Undefined Saprotroph
k__Fungi	p__Ascomycota	c__Dothideomycetes	o__Pleosporales	f__Cucurbitariaceae	g__Pyrenochaeta	s__Pyrenochaeta_sp	OTU_3458	Snowmelt	5 to 15 cm	0	0	1e-05	0	Hillslope	0	10.49	-10.49	Inf	11.69	11.69	1	0.001	0.001	Saprotroph	Undefined Saprotroph-Wood Saprotroph
k__Fungi	p__Ascomycota	c__Sordariomycetes	o__Coniochaetales	f__Coniochaetaceae	g__Coniochaeta	NA	OTU_815	Snowmelt	5 to 15 cm	0.0001	7e-05	0.00036	8e-05	Hillslope	-0.31	2.4	-1.89	1.36	3.86	3.65	0.765	0.025	0.068	Mixotrophic	Animal Pathogen-Dung Saprotroph-Endophyte-Plant Pathogen-Undefined Saprotroph
k__Fungi	p__Ascomycota	c__Sordariomycetes	o__Coniochaetales	f__Coniochaetaceae	g__Coniochaeta	NA	OTU_815	Snowmelt	15 cm +	0.00018	0	0.00019	0.0001	Hillslope	-13.33	14.2	-0.04	13.03	13.83	14.53	0.002	0.001	1	Mixotrophic	Animal Pathogen-Dung Saprotroph-Endophyte-Plant Pathogen-Undefined Saprotroph
k__Fungi	p__Ascomycota	c__Sordariomycetes	o__Sordariales	f__Lasiosphaeriaceae	g__Apodus	s__Apodus_deciduus	OTU_127	Snowmelt	5 to 15 cm	0.00035	0	0.01976	1e-05	Hillslope	-10.47	20.91	-5.82	11.6	21.85	22.15	0.002	0.001	0.436	Saprotroph	Undefined Saprotroph
k__Fungi	p__Ascomycota	c__Sordariomycetes	o__Sordariales	f__Lasiosphaeriaceae	g__Apodus	s__Apodus_deciduus	OTU_127	Snowmelt	15 cm +	3e-05	0	0.00159	3e-05	Hillslope	-11.46	17.28	-5.93	12.6	18.45	18.94	0.002	0.001	0.326	Saprotroph	Undefined Saprotroph
k__Fungi	p__Basidiomycota	c__Agaricomycetes	o__Agaricales	f__Clavariaceae	g__Clavulinopsis	s__Clavulinopsis_sp	OTU_2996	Snowmelt	15 cm +	1e-05	0	5e-05	0	Hillslope	0	12.39	-2.1	Inf	13.59	14.07	1	0.001	0.726	Saprotroph	Undefined Saprotroph
k__Fungi	p__Ascomycota	c__Sordariomycetes	o__Sordariales	f__Lasiosphaeriaceae	g__Schizothecium	NA	OTU_1989	Snowmelt	0 to 5 cm	0	0	3e-05	1e-05	Hillslope	-9.38	11.36	-3.2	10.52	11.98	12.78	0.002	0.001	0.464	Saprotroph	Dung Saprotroph
k__Fungi	p__Ascomycota	c__Sordariomycetes	o__Sordariales	f__Lasiosphaeriaceae	g__Schizothecium	NA	OTU_1989	Snowmelt	15 cm +	0	0	3e-05	0	Hillslope	0	11.58	-11.58	Inf	12.79	12.79	1	0.001	0.001	Saprotroph	Dung Saprotroph
k__Fungi	p__Ascomycota	c__Archaeorhizomycetes	o__Archaeorhizomycetales	f__Archaeorhizomycetaceae	g__Archaeorhizomyces	s__Archaeorhizomyces_sp	OTU_767	Snowmelt	0 to 5 cm	0	0	8e-05	0	Hillslope	0	12.93	-12.93	Inf	14.13	14.13	1	0.001	0.001	Saprotroph	Soil Saprotroph
k__Fungi	p__Ascomycota	c__Dothideomycetes	o__Venturiales	f__Sympoventuriaceae	g__Ochroconis	NA	OTU_1325	Snowmelt	15 cm +	0	0	5e-05	0	Hillslope	0	12.35	-3.72	Inf	13.56	14.03	1	0.001	0.43	Saprotroph	Undefined Saprotroph
k__Fungi	p__Basidiomycota	c__Agaricomycetes	o__Agaricales	f__Clavariaceae	g__Ramariopsis	s__Ramariopsis_flavescens	OTU_2264	Snowmelt	5 to 15 cm	0	0	4e-05	3e-05	Hillslope	-11.49	12.06	-12.06	12.26	13.26	13.26	0.002	0.001	0.001	Saprotroph	Undefined Saprotroph
k__Fungi	p__Basidiomycota	c__Agaricomycetes	o__Agaricales	f__Clavariaceae	g__Ramariopsis	s__Ramariopsis_flavescens	OTU_2264	Snowmelt	15 cm +	1e-05	0	0.00013	7e-05	Hillslope	-12.69	13.65	-3.83	12.9	13.91	14.99	0.002	0.001	0.452	Saprotroph	Undefined Saprotroph
k__Fungi	p__Ascomycota	c__Leotiomycetes	o__Helotiales	f__Hyaloscyphaceae	g__Cistella	s__Cistella_albidolutea	OTU_1791	Snowmelt	0 to 5 cm	4e-05	0	6e-05	3e-05	Hillslope	-11.36	12.64	-0.53	12.5	12.67	13.92	0.002	0.001	0.991	Saprotroph	Undefined Saprotroph
k__Fungi	p__Basidiomycota	c__Microbotryomycetes	o__Sporidiobolales	f__Sporidiobolaceae	g__Rhodotorula	s__Rhodotorula_ferulica	OTU_1598	Snowmelt	15 cm +	2e-05	0	0.00011	0	Hillslope	0	13.39	-2.35	Inf	13.66	14.73	1	0.001	0.696	Mixotrophic	Animal Endosymbiont-Undefined Saprotroph
k__Fungi	p__Mortierellomycota	c__Mortierellomycetes	o__Mortierellales	f__Mortierellaceae	g__Mortierella	s__Mortierella_elongata	OTU_529	Snowmelt	15 cm +	0	2e-05	0.00013	0	Hillslope	11.14	2.56	-5.46	12.81	4.53	4.23	0.002	0.043	0	Saprotroph	Undefined Saprotroph
k__Fungi	p__Ascomycota	c__Sordariomycetes	o__Hypocreales	f__Nectriaceae	g__Ilyonectria	s__Ilyonectria_mors-panacis	OTU_577	Snowmelt	5 to 15 cm	0.00065	0	0.00433	0.00283	Hillslope	-18.11	18.72	-2.74	19.25	19.92	20.39	0.002	0.001	0.763	Pathotroph	Plant Pathogen
k__Fungi	p__Ascomycota	c__Archaeorhizomycetes	o__Archaeorhizomycetales	f__Archaeorhizomycetaceae	g__Archaeorhizomyces	NA	OTU_428	Snowmelt	0 to 5 cm	0	0	5e-05	0	Hillslope	0	12.38	-12.38	Inf	13.59	13.59	1	0.001	0.001	Saprotroph	Soil Saprotroph
k__Fungi	p__Basidiomycota	c__Agaricomycetes	o__Agaricales	f__Clavariaceae	g__Ramariopsis	s__Ramariopsis_flavescens	OTU_1977	Snowmelt	5 to 15 cm	0	0	1e-05	0	Hillslope	0	10.12	-1.38	Inf	11.32	11.79	1	0.001	0.808	Saprotroph	Undefined Saprotroph
k__Fungi	p__Ascomycota	c__Sordariomycetes	o__Xylariales	f__Xylariaceae	g__Daldinia	s__Daldinia_loculata	OTU_2341	Snowmelt	0 to 5 cm	0	0	2e-05	0	Hillslope	0	11.13	-11.13	Inf	12.34	12.34	1	0.001	0.001	Saprotroph	Undefined Saprotroph
k__Fungi	p__Ascomycota	c__Leotiomycetes	o__Helotiales	f__Helotiales_fam_Incertae_sedis	g__Chalara	s__Chalara_sp	OTU_1560	Snowmelt	5 to 15 cm	2e-05	0	6e-05	4e-05	Hillslope	-11.92	12.65	-1.54	12.65	13.78	13.96	0.002	0.001	0.827	Mixotrophic	Endophyte-Plant Pathogen-Wood Saprotroph
k__Fungi	p__Ascomycota	c__Leotiomycetes	o__Helotiales	f__Helotiales_fam_Incertae_sedis	g__Chalara	s__Chalara_sp	OTU_1560	Snowmelt	15 cm +	3e-05	0	0.00032	0.00011	Hillslope	-13.38	14.99	-3.61	13.22	15.71	15.99	0.002	0.001	0.525	Mixotrophic	Endophyte-Plant Pathogen-Wood Saprotroph
k__Fungi	p__Ascomycota	c__Leotiomycetes	o__Helotiales	f__Helotiales_fam_Incertae_sedis	g__Cadophora	s__Cadophora_sp	OTU_3762	Snowmelt	0 to 5 cm	2e-05	0	9e-05	2e-05	Hillslope	-10.77	13.09	-1.86	11	13.22	14.29	0.002	0.001	0.773	Endophyte	Endophyte
k__Fungi	p__Ascomycota	c__Leotiomycetes	o__Helotiales	f__Helotiales_fam_Incertae_sedis	g__Cadophora	s__Cadophora_sp	OTU_3762	Snowmelt	15 cm +	5e-05	0	0.00076	0.00039	Hillslope	-15.25	16.21	-3.94	16.04	16.81	17.11	0.002	0.001	0.514	Endophyte	Endophyte
k__Fungi	p__Glomeromycota	c__Glomeromycetes	o__Glomerales	f__Glomeraceae	g__Funneliformis	NA	OTU_3700	Snowmelt	0 to 5 cm	0	0	2e-05	0	Hillslope	0	10.58	-10.58	Inf	11.78	11.78	1	0.001	0.001	Arbuscular Mycorrhizal	Arbuscular Mycorrhizal
k__Fungi	p__Ascomycota	c__Sordariomycetes	o__Hypocreales	f__Nectriaceae	g__Stephanonectria	s__Stephanonectria_keithii	OTU_665	Snowmelt	0 to 5 cm	1e-05	0	0.0002	1e-05	Hillslope	-9.52	14.3	-4.8	10.66	15.48	15.96	0.002	0.001	0.351	Saprotroph	Undefined Saprotroph
k__Fungi	p__Ascomycota	c__Sordariomycetes	o__Hypocreales	f__Nectriaceae	g__Stephanonectria	s__Stephanonectria_keithii	OTU_665	Snowmelt	15 cm +	0.00041	3e-05	0.00073	0.0002	Hillslope	-2.56	4.42	-0.82	4.31	6.15	4.67	0.05	0.009	0.654	Saprotroph	Undefined Saprotroph
k__Fungi	p__Ascomycota	c__Dothideomycetes	o__Venturiales	f__Sympoventuriaceae	g__Ochroconis	s__Ochroconis_bacilliformis	OTU_1083	Snowmelt	15 cm +	6e-05	0	6e-05	3e-05	Hillslope	-11.49	12.45	0.01	11.73	12.84	13.44	0.002	0.001	1	Saprotroph	Undefined Saprotroph
k__Fungi	p__Ascomycota	c__Leotiomycetes	o__Helotiales	f__Myxotrichaceae	g__Oidiodendron	s__Oidiodendron_sp	OTU_1214	Snowmelt	0 to 5 cm	1e-05	0	4e-05	1e-05	Hillslope	-9.75	12.1	-1.63	10.88	12.09	12.99	0.002	0.001	0.785	Ericoid Mycorrhizal	Ericoid Mycorrhizal
k__Fungi	p__Ascomycota	c__Eurotiomycetes	o__Eurotiales	f__Aspergillaceae	g__Penicillium	s__Penicillium_catenatum	OTU_2721	Snowmelt	0 to 5 cm	0	0	2e-05	0	Hillslope	0	10.58	-1.81	Inf	11.78	12.25	1	0.001	0.73	Saprotroph	Dung Saprotroph-Undefined Saprotroph-Wood Saprotroph
k__Fungi	p__Basidiomycota	c__Agaricomycetes	o__Agaricales	f__Lycoperdaceae	g__Bovista	s__Bovista_cretacea	OTU_2249	Snowmelt	5 to 15 cm	0	0	3e-05	1e-05	Hillslope	-9.49	11.32	-11.32	10.62	11.73	11.73	0.002	0.001	0	Saprotroph	Soil Saprotroph
k__Fungi	p__Basidiomycota	c__Agaricomycetes	o__Agaricales	f__Lycoperdaceae	g__Bovista	s__Bovista_cretacea	OTU_2249	Snowmelt	15 cm +	1e-05	0	3e-05	1e-05	Hillslope	-10.1	11.54	-1.42	11.23	12.75	13.22	0.002	0.001	0.834	Saprotroph	Soil Saprotroph
k__Fungi	p__Ascomycota	c__Sordariomycetes	o__Xylariales	f__Xylariales_fam_Incertae_sedis	g__Fusidium	s__Fusidium_griseum	OTU_257	Snowmelt	15 cm +	0	0	1e-05	0	Hillslope	0	9.58	-9.58	Inf	10.79	10.79	1	0.001	0.001	Saprotroph	Undefined Saprotroph
k__Fungi	p__Ascomycota	c__Leotiomycetes	o__Helotiales	f__Hyaloscyphaceae	g__Cistella	s__Cistella_sp	OTU_391	Snowmelt	15 cm +	0.00038	7e-05	0.00095	0	Hillslope	12.76	3.78	-1.31	14.43	5.67	4.89	0.002	0.016	0.424	Saprotroph	Undefined Saprotroph
k__Fungi	p__Ascomycota	c__Sordariomycetes	o__Hypocreales	f__Stachybotryaceae	g__Myrothecium	s__Myrothecium_sp	OTU_231	Snowmelt	15 cm +	5e-05	0	3e-05	2e-05	Hillslope	-11.1	11.58	0.81	11.77	12.79	13.16	0.002	0.001	0.941	Saprotroph	Undefined Saprotroph
k__Fungi	p__Ascomycota	c__Leotiomycetes	o__Helotiales	f__Hyaloscyphaceae	g__Hyalopeziza	s__Hyalopeziza_nectrioidea	OTU_153	Snowmelt	0 to 5 cm	0	0	0.00345	4e-05	Hillslope	-12.07	18.4	-18.4	13.21	19.6	19.6	0.002	0.001	0.001	Saprotroph	Undefined Saprotroph
k__Fungi	p__Ascomycota	c__Leotiomycetes	o__Helotiales	f__Hyaloscyphaceae	g__Hyalopeziza	s__Hyalopeziza_nectrioidea	OTU_153	Snowmelt	5 to 15 cm	1e-05	0	0.00256	2e-05	Hillslope	-11.02	17.96	-8.92	12.15	19.17	19.63	0.002	0.001	0.117	Saprotroph	Undefined Saprotroph
k__Fungi	p__Ascomycota	c__Leotiomycetes	o__Helotiales	f__Hyaloscyphaceae	g__Hyalopeziza	s__Hyalopeziza_nectrioidea	OTU_153	Snowmelt	15 cm +	0	0	4e-05	0	Hillslope	0	12.12	-12.12	Inf	13.33	13.33	1	0.001	0.001	Saprotroph	Undefined Saprotroph
k__Fungi	p__Ascomycota	c__Leotiomycetes	o__Helotiales	f__Hyaloscyphaceae	g__Cistella	s__Cistella_sp	OTU_1105	Snowmelt	15 cm +	0.00063	7e-05	0.00379	0.00021	Hillslope	-1.59	5.78	-2.6	3.45	7.7	7.31	0.159	0.006	0.247	Saprotroph	Undefined Saprotroph
k__Fungi	p__Ascomycota	c__Sordariomycetes	o__Sordariales	f__Chaetomiaceae	g__Humicola	s__Humicola_sp	OTU_1942	Snowmelt	5 to 15 cm	0	0	2e-05	0	Hillslope	0	10.74	-10.74	Inf	11.43	11.43	1	0.001	0.001	Saprotroph	Undefined Saprotroph-Wood Saprotroph
k__Fungi	p__Ascomycota	c__Dothideomycetes	o__Venturiales	f__Sympoventuriaceae	g__Ochroconis	s__Ochroconis_bacilliformis	OTU_2727	Snowmelt	0 to 5 cm	1e-05	0	6e-05	2e-05	Hillslope	-10.75	12.55	-2.05	11.88	12.81	13.34	0.002	0.001	0.713	Saprotroph	Undefined Saprotroph
k__Fungi	p__Ascomycota	c__Dothideomycetes	o__Venturiales	f__Sympoventuriaceae	g__Ochroconis	s__Ochroconis_bacilliformis	OTU_2727	Snowmelt	5 to 15 cm	0	0	3e-05	0	Hillslope	0	11.39	-11.39	Inf	12.59	12.59	1	0.001	0.001	Saprotroph	Undefined Saprotroph
k__Fungi	p__Ascomycota	c__Dothideomycetes	o__Venturiales	f__Sympoventuriaceae	g__Ochroconis	s__Ochroconis_bacilliformis	OTU_2727	Snowmelt	15 cm +	0	0	1e-05	0	Hillslope	0	9.55	-9.55	Inf	10.75	10.75	1	0.001	0.001	Saprotroph	Undefined Saprotroph
k__Fungi	p__Ascomycota	c__Sordariomycetes	o__Hypocreales	f__Clavicipitaceae	g__Metarhizium	s__Metarhizium_marquandii	OTU_1147	Snowmelt	15 cm +	0	0	1e-05	0	Hillslope	0	10.08	-10.08	Inf	11.29	11.29	1	0.001	0.001	Pathotroph	Animal Pathogen
k__Fungi	p__Ascomycota	c__Sordariomycetes	o__Sordariomycetes_ord_Incertae_sedis	f__Sordariomycetes_fam_Incertae_sedis	g__Atractospora	s__Atractospora_verruculosa	OTU_2323	Snowmelt	0 to 5 cm	0.00014	0	0.00041	4e-05	Hillslope	-11.78	15.33	-1.55	12.21	16.43	16.68	0.002	0.001	0.869	Saprotroph	Wood Saprotroph
k__Fungi	p__Ascomycota	c__Sordariomycetes	o__Sordariomycetes_ord_Incertae_sedis	f__Sordariomycetes_fam_Incertae_sedis	g__Atractospora	s__Atractospora_verruculosa	OTU_2323	Snowmelt	15 cm +	1e-05	0	1e-05	0	Hillslope	0	9.55	0.02	Inf	10.75	11.23	1	0.001	1	Saprotroph	Wood Saprotroph
k__Fungi	p__Ascomycota	c__Sordariomycetes	o__Sordariales	f__Lasiosphaeriaceae	g__Schizothecium	s__Schizothecium_conicum	OTU_4083	Snowmelt	5 to 15 cm	0.00109	0.00017	0.00208	0.00024	Hillslope	-0.49	3.61	-0.94	1.49	4.97	4.85	0.417	0.008	0.605	Saprotroph	Dung Saprotroph
k__Fungi	p__Basidiomycota	c__Agaricomycetes	o__Agaricales	f__Entolomataceae	g__Entoloma	NA	OTU_222	Snowmelt	0 to 5 cm	1e-05	0	0.00017	3e-05	Hillslope	-11.63	14.07	-3.61	12.21	13.12	14.44	0.002	0.001	0.465	Mixotrophic	Ectomycorrhizal-Undefined Saprotroph
k__Fungi	p__Basidiomycota	c__Agaricomycetes	o__Agaricales	f__Entolomataceae	g__Entoloma	NA	OTU_222	Snowmelt	5 to 15 cm	0	0	0.02398	3e-05	Hillslope	-11.45	21.19	-21.19	11.69	22.39	22.39	0.002	0.001	0.001	Mixotrophic	Ectomycorrhizal-Undefined Saprotroph
k__Fungi	p__Basidiomycota	c__Agaricomycetes	o__Agaricales	f__Entolomataceae	g__Entoloma	NA	OTU_222	Snowmelt	15 cm +	0	0	6e-05	0	Hillslope	0	12.56	-12.56	Inf	13.22	13.22	1	0.001	0.001	Mixotrophic	Ectomycorrhizal-Undefined Saprotroph
k__Fungi	p__Ascomycota	c__Sordariomycetes	o__Sordariales	f__Lasiosphaeriaceae	g__Podospora	s__Podospora_pleiospora	OTU_540	Snowmelt	5 to 15 cm	7e-05	0	0.00011	5e-05	Hillslope	-12.42	13.46	-0.71	12.79	13.94	14.38	0.002	0.001	0.969	Mixotrophic	Dung Saprotroph-Endophyte-Litter Saprotroph-Undefined Saprotroph
k__Fungi	p__Ascomycota	c__Eurotiomycetes	o__Chaetothyriales	f__Herpotrichiellaceae	g__Cladophialophora	s__Cladophialophora_sp	OTU_385	Snowmelt	5 to 15 cm	0.00018	0	0.00033	0.00011	Hillslope	-13.42	15.02	-0.92	13.81	15.16	15.88	0.002	0.001	0.95	Saprotroph	Undefined Saprotroph
k__Fungi	p__Basidiomycota	c__Agaricomycetes	o__Agaricales	f__Entolomataceae	g__Entoloma	s__Entoloma_fuscohebes	OTU_1370	Snowmelt	15 cm +	0	0	6e-05	0	Hillslope	0	12.57	-12.57	Inf	13.77	13.77	1	0.001	0.001	Mixotrophic	Ectomycorrhizal-Undefined Saprotroph
k__Fungi	p__Ascomycota	c__Leotiomycetes	o__Helotiales	f__Helotiales_fam_Incertae_sedis	g__Rhexocercosporidium	s__Rhexocercosporidium_panacis	OTU_2901	Snowmelt	15 cm +	3e-05	0	0.00011	0	Hillslope	0	13.46	-2.03	Inf	14.44	15.04	1	0.001	0.763	Pathotroph	Plant Pathogen
k__Fungi	p__Ascomycota	c__Sordariomycetes	o__Sordariales	f__Lasiosphaeriaceae	g__Apodus	s__Apodus_deciduus	OTU_373	Snowmelt	5 to 15 cm	0.0006	0	0.0018	0	Hillslope	0	17.46	-1.57	Inf	18.63	19.06	1	0.001	0.891	Saprotroph	Undefined Saprotroph
k__Fungi	p__Ascomycota	c__Sordariomycetes	o__Sordariales	f__Lasiosphaeriaceae	g__Apodus	s__Apodus_deciduus	OTU_373	Snowmelt	15 cm +	0	0	0.00133	0	Hillslope	0	17.03	-17.03	Inf	18.22	18.22	1	0.001	0.001	Saprotroph	Undefined Saprotroph
k__Fungi	p__Basidiomycota	c__Agaricomycetes	o__Agaricales	f__Entolomataceae	g__Entoloma	s__Entoloma_dysthales	OTU_758	Snowmelt	0 to 5 cm	0.00014	0	0.00023	2e-05	Hillslope	-10.97	14.46	-0.74	11.21	15.61	15.82	0.002	0.001	0.974	Mixotrophic	Ectomycorrhizal-Undefined Saprotroph
k__Fungi	p__Basidiomycota	c__Agaricomycetes	o__Agaricales	f__Entolomataceae	g__Entoloma	s__Entoloma_dysthales	OTU_758	Snowmelt	5 to 15 cm	0.00011	0	0.00044	0.0003	Hillslope	-14.86	15.43	-2.02	15.61	16.62	16.86	0.002	0.001	0.8	Mixotrophic	Ectomycorrhizal-Undefined Saprotroph
k__Fungi	p__Basidiomycota	c__Agaricomycetes	o__Agaricales	f__Entolomataceae	g__Entoloma	s__Entoloma_dysthales	OTU_758	Snowmelt	15 cm +	0.00019	0	0.00026	0.0002	Hillslope	-14.3	14.64	-0.46	14.61	15.51	15.76	0.002	0.001	1	Mixotrophic	Ectomycorrhizal-Undefined Saprotroph
k__Fungi	p__Ascomycota	c__Eurotiomycetes	o__Chaetothyriales	f__Herpotrichiellaceae	g__Veronaea	NA	OTU_3191	Snowmelt	5 to 15 cm	0	0	0	0	Hillslope	0	8.23	-8.23	Inf	9.43	9.43	1	0.001	0.001	Pathotroph	Plant Pathogen
k__Fungi	p__Ascomycota	c__Leotiomycetes	o__Helotiales	f__Loramycetaceae	g__Loramyces	s__Loramyces_macrosporus	OTU_770	Snowmelt	15 cm +	0	0	0.00015	2e-05	Hillslope	-10.8	13.82	-13.82	11.93	14.78	14.78	0.002	0.001	0.001	Saprotroph	Undefined Saprotroph
k__Fungi	p__Ascomycota	c__Sordariomycetes	o__Microascales	f__Halosphaeriaceae	g__Clavatospora	s__Clavatospora_longibrachiata	OTU_2725	Snowmelt	15 cm +	0	0	1e-05	0	Hillslope	0	10.08	-10.08	Inf	11.29	11.29	1	0.001	0.001	Saprotroph	Undefined Saprotroph
k__Fungi	p__Ascomycota	c__Dothideomycetes	o__Dothideales	f__Dothioraceae	g__Sydowia	s__Sydowia_polyspora	OTU_4145	Snowmelt	5 to 15 cm	0	0	1e-05	0	Hillslope	0	9.81	-9.81	Inf	11.01	11.01	1	0.001	0.001	Saprotroph	Undefined Saprotroph
k__Fungi	p__Ascomycota	c__Dothideomycetes	o__Dothideales	f__Dothioraceae	g__Sydowia	s__Sydowia_polyspora	OTU_4145	Snowmelt	15 cm +	0	0	2e-05	0	Hillslope	0	10.58	-10.58	Inf	11.79	11.79	1	0.001	0.001	Saprotroph	Undefined Saprotroph
k__Fungi	p__Ascomycota	c__Sordariomycetes	o__Hypocreales	f__Cordycipitaceae	g__Simplicillium	NA	OTU_414	Snowmelt	0 to 5 cm	4e-05	0	0.00042	9e-05	Hillslope	-13.12	15.37	-3.58	13.72	16.53	16.71	0.002	0.001	0.551	Pathotroph	Animal Pathogen
k__Fungi	p__Ascomycota	c__Sordariomycetes	o__Hypocreales	f__Cordycipitaceae	g__Simplicillium	NA	OTU_414	Snowmelt	5 to 15 cm	0.00031	7e-05	0.00085	0.00011	Hillslope	-0.74	3.7	-1.44	2.51	5.58	4.71	0.52	0.016	0.341	Pathotroph	Animal Pathogen
k__Fungi	p__Ascomycota	c__Sordariomycetes	o__Hypocreales	f__Cordycipitaceae	g__Simplicillium	NA	OTU_414	Snowmelt	15 cm +	0.00024	2e-05	0.00019	0.00015	Hillslope	-3.17	3.48	0.34	4.94	5.23	4.01	0.031	0.016	0.887	Pathotroph	Animal Pathogen
k__Fungi	p__Basidiomycota	c__Agaricomycetes	o__Agaricales	f__Cortinariaceae	g__Cortinarius	s__Cortinarius_saturninus	OTU_2337	Snowmelt	0 to 5 cm	1e-05	0	3e-05	1e-05	Hillslope	-9.75	11.55	-2.24	10.88	12.24	12.73	0.002	0.001	0.653	Ectomycorrhizal	Ectomycorrhizal
k__Fungi	p__Basidiomycota	c__Agaricomycetes	o__Agaricales	f__Cortinariaceae	g__Cortinarius	s__Cortinarius_saturninus	OTU_2337	Snowmelt	15 cm +	0	0	6e-05	1e-05	Hillslope	-9.46	12.56	-12.56	10.6	13.22	13.22	0.002	0.001	0.001	Ectomycorrhizal	Ectomycorrhizal
k__Fungi	p__Basidiomycota	c__Agaricomycetes	o__Agaricales	f__Tricholomataceae	g__Mycena	s__Mycena_olida	OTU_1999	Snowmelt	15 cm +	0	0	2e-05	0	Hillslope	0	10.81	-10.81	Inf	12.01	12.01	1	0.001	0.001	Mixotrophic	Leaf Saprotroph-Plant Pathogen-Undefined Saprotroph-Wood Saprotroph
k__Fungi	p__Ascomycota	c__Sordariomycetes	o__Hypocreales	f__Ophiocordycipitaceae	g__Hirsutella	s__Hirsutella_vermicola	OTU_3499	Snowmelt	15 cm +	0	0	1e-05	0	Hillslope	0	10.22	-10.22	Inf	11.43	11.43	1	0.001	0.001	Pathotroph	Animal Pathogen
k__Fungi	p__Ascomycota	c__Leotiomycetes	o__Helotiales	f__Hyaloscyphaceae	g__Cistella	s__Cistella_sp	OTU_116	Snowmelt	5 to 15 cm	0.00011	1e-05	0.03402	0.00018	Hillslope	-3.9	11.49	-8.33	5.77	13.46	12.87	0.022	0.002	0.019	Saprotroph	Undefined Saprotroph
k__Fungi	p__Ascomycota	c__Leotiomycetes	o__Helotiales	f__Hyaloscyphaceae	g__Cistella	s__Cistella_sp	OTU_116	Snowmelt	15 cm +	0.00016	0	0.00736	0.00039	Hillslope	-15.24	19.49	-5.54	16.26	20.63	21.1	0.002	0.001	0.436	Saprotroph	Undefined Saprotroph
k__Fungi	p__Ascomycota	c__Archaeorhizomycetes	o__Archaeorhizomycetales	f__Archaeorhizomycetaceae	g__Archaeorhizomyces	s__Archaeorhizomyces_sp	OTU_447	Snowmelt	15 cm +	0	0	0.00414	8e-05	Hillslope	-12.92	18.66	-18.66	14.06	19.86	19.86	0.002	0.001	0.001	Saprotroph	Soil Saprotroph
k__Fungi	p__Ascomycota	c__Sordariomycetes	o__Sordariomycetes_ord_Incertae_sedis	f__Sordariomycetes_fam_Incertae_sedis	g__Atractospora	s__Atractospora_verruculosa	OTU_205	Snowmelt	0 to 5 cm	0	0	0.00011	5e-05	Hillslope	-12.23	13.41	-13.41	12.84	14.02	14.02	0.002	0.001	0.001	Saprotroph	Wood Saprotroph
k__Fungi	p__Ascomycota	c__Sordariomycetes	o__Sordariomycetes_ord_Incertae_sedis	f__Sordariomycetes_fam_Incertae_sedis	g__Atractospora	s__Atractospora_verruculosa	OTU_205	Snowmelt	5 to 15 cm	3e-05	0	0.00988	0.00042	Hillslope	-15.36	19.91	-8.19	15.62	21.11	21.58	0.002	0.001	0.21	Saprotroph	Wood Saprotroph
k__Fungi	p__Ascomycota	c__Sordariomycetes	o__Sordariomycetes_ord_Incertae_sedis	f__Sordariomycetes_fam_Incertae_sedis	g__Atractospora	s__Atractospora_verruculosa	OTU_205	Snowmelt	15 cm +	0	0	3e-05	1e-05	Hillslope	-9.8	11.37	-2.89	10.93	12.13	12.85	0.002	0.001	0.527	Saprotroph	Wood Saprotroph
k__Fungi	p__Ascomycota	c__Sordariomycetes	o__Hypocreales	f__Ophiocordycipitaceae	g__Tolypocladium	NA	OTU_2156	Snowmelt	0 to 5 cm	1e-05	0	0.00011	1e-05	Hillslope	-9.63	13.44	-3.96	10.77	14.65	15.11	0.002	0.001	0.437	Pathogen	Animal Pathogen-Clavicipitaceous Endophyte-Fungal Parasite
k__Fungi	p__Ascomycota	c__Sordariomycetes	o__Hypocreales	f__Ophiocordycipitaceae	g__Tolypocladium	NA	OTU_2156	Snowmelt	5 to 15 cm	4e-05	0	0.0001	3e-05	Hillslope	-11.72	13.3	-1.35	12.21	14	14.39	0.002	0.001	0.867	Pathogen	Animal Pathogen-Clavicipitaceous Endophyte-Fungal Parasite
k__Fungi	p__Ascomycota	c__Dothideomycetes	o__Pleosporales	f__Sporormiaceae	g__Preussia	s__Preussia_flanaganii	OTU_335	Snowmelt	15 cm +	0	0	1e-05	0	Hillslope	0	9.58	-9.58	Inf	10.79	10.79	1	0.001	0.001	Saprotroph	Undefined Saprotroph
k__Fungi	p__Ascomycota	c__Sordariomycetes	o__Hypocreales	f__Nectriaceae	g__Ilyonectria	s__Ilyonectria_mors-panacis	OTU_372	Snowmelt	5 to 15 cm	0	0	0.0057	1e-05	Hillslope	-10.02	19.12	-19.12	11.15	20.32	20.32	0.002	0.001	0.001	Pathotroph	Plant Pathogen
k__Fungi	p__Ascomycota	c__Lecanoromycetes	o__Caliciales	f__Physciaceae	g__Phaeophyscia	NA	OTU_2311	Snowmelt	15 cm +	5e-05	0	5e-05	1e-05	Hillslope	-9.5	12.41	-0.1	10.63	12.34	13.06	0.002	0.001	1	Lichen	Lichenized
k__Fungi	p__Ascomycota	c__Dothideomycetes	o__Pleosporales	f__Phaeosphaeriaceae	g__Sclerostagonospora	s__Sclerostagonospora_sp	OTU_896	Snowmelt	15 cm +	4e-05	0	8e-05	6e-05	Hillslope	-12.53	13.03	-1.24	13.67	14.23	14.5	0.002	0.001	0.886	Saprotroph	Undefined Saprotroph
k__Fungi	p__Basidiomycota	c__Agaricomycetes	o__Agaricales	f__Clavariaceae	g__Clavaria	NA	OTU_1398	Snowmelt	15 cm +	1e-05	0	0.0002	9e-05	Hillslope	-13.11	14.3	-3.81	14.25	15.5	15.82	0.002	0.001	0.488	Saprotroph	Undefined Saprotroph
k__Fungi	p__Ascomycota	c__Sordariomycetes	o__Coniochaetales	f__Coniochaetaceae	g__Coniochaeta	NA	OTU_2914	Snowmelt	5 to 15 cm	1e-05	0	2e-05	0	Hillslope	0	10.81	-1.07	Inf	12.01	12.48	1	0.001	0.885	Mixotrophic	Animal Pathogen-Dung Saprotroph-Endophyte-Plant Pathogen-Undefined Saprotroph
k__Fungi	p__Mortierellomycota	c__Mortierellomycetes	o__Mortierellales	f__Mortierellaceae	g__Mortierella	NA	OTU_701	Snowmelt	5 to 15 cm	0.00014	0.00054	0.00274	0.00013	Hillslope	2.07	2.33	-4.26	3.8	4.09	4.01	0.078	0.041	0	Saprotroph	Undefined Saprotroph
k__Fungi	p__Ascomycota	c__Sordariomycetes	o__Pleurotheciales	f__Pleurotheciaceae	g__Pleurotheciella	s__Pleurotheciella_sp	OTU_1557	Snowmelt	15 cm +	3e-05	0	5e-05	3e-05	Hillslope	-11.49	12.15	-0.51	12.06	13.07	13.7	0.002	0.001	0.993	Saprotroph	Undefined Saprotroph
k__Fungi	p__Ascomycota	c__Leotiomycetes	o__Helotiales	f__Helotiaceae	g__Crocicreas	s__Crocicreas_sp	OTU_27	Snowmelt	5 to 15 cm	3e-05	3e-05	0.0005	0	Hillslope	11.67	3.95	-4.31	13.34	5.89	5.36	0.002	0.015	0.003	Saprotroph	Undefined Saprotroph
k__Fungi	p__Ascomycota	c__Leotiomycetes	o__Helotiales	f__Helotiaceae	g__Crocicreas	s__Crocicreas_sp	OTU_27	Snowmelt	15 cm +	3e-05	0	3e-05	1e-05	Hillslope	-10.53	11.51	-0.12	11.67	11.88	12.49	0.002	0.001	1	Saprotroph	Undefined Saprotroph
k__Fungi	p__Mortierellomycota	c__Mortierellomycetes	o__Mortierellales	f__Mortierellaceae	g__Mortierella	NA	OTU_502	Snowmelt	0 to 5 cm	0	0	9e-05	0	Hillslope	0	13.08	-13.08	Inf	14.28	14.28	1	0.001	0.001	Saprotroph	Undefined Saprotroph
k__Fungi	p__Mortierellomycota	c__Mortierellomycetes	o__Mortierellales	f__Mortierellaceae	g__Mortierella	NA	OTU_502	Snowmelt	5 to 15 cm	0	0	7e-05	0	Hillslope	0	12.81	-12.81	Inf	14.01	14.01	1	0.001	0.001	Saprotroph	Undefined Saprotroph
k__Fungi	p__Mortierellomycota	c__Mortierellomycetes	o__Mortierellales	f__Mortierellaceae	g__Mortierella	NA	OTU_502	Snowmelt	15 cm +	0.00056	0	0.00335	1e-05	Hillslope	-10.53	18.35	-2.57	11.67	19.56	20	0.002	0.001	0.777	Saprotroph	Undefined Saprotroph
k__Fungi	p__Ascomycota	c__Sordariomycetes	o__Hypocreales	f__Stachybotryaceae	g__Alfaria	s__Alfaria_sp	OTU_908	Snowmelt	5 to 15 cm	0	0	1e-05	0	Hillslope	0	10.36	-1.78	Inf	10.98	11.78	1	0.001	0.721	Saprotroph	Soil Saprotroph-Undefined Saprotroph
k__Fungi	p__Ascomycota	c__Sordariomycetes	o__Hypocreales	f__Stachybotryaceae	g__Alfaria	s__Alfaria_sp	OTU_908	Snowmelt	15 cm +	0.0001	0	0.00012	0	Hillslope	0	13.5	-0.15	Inf	14.15	14.91	1	0.001	1	Saprotroph	Soil Saprotroph-Undefined Saprotroph
k__Fungi	p__Ascomycota	c__Sordariomycetes	o__Xylariales	f__Xylariales_fam_Incertae_sedis	g__Fusidium	s__Fusidium_griseum	OTU_703	Snowmelt	5 to 15 cm	3e-05	0	6e-05	3e-05	Hillslope	-11.7	12.55	-1.22	12.84	13.75	14.22	0.002	0.001	0.885	Saprotroph	Undefined Saprotroph
k__Fungi	p__Ascomycota	c__Sordariomycetes	o__Hypocreales	f__Hypocreales_fam_Incertae_sedis	g__Acremonium	s__Acremonium_dichromosporum	OTU_509	Snowmelt	5 to 15 cm	0.00012	2e-05	0.00045	0.00032	Hillslope	-3.67	4.18	-1.91	5.4	5.91	4.57	0.021	0.01	0.157	Pathogen	Animal Pathogen-Endophyte-Fungal Parasite-Plant Pathogen-Wood Saprotroph
k__Fungi	p__Ascomycota	c__Sordariomycetes	o__Sordariales	f__Lasiosphaeriaceae	g__Schizothecium	s__Schizothecium_glutinans	OTU_1638	Snowmelt	15 cm +	6e-05	0	5e-05	0	Hillslope	0	12.35	0.16	Inf	13.56	13.8	1	0.001	1	Saprotroph	Dung Saprotroph
k__Fungi	p__Mortierellomycota	c__Mortierellomycetes	o__Mortierellales	f__Mortierellaceae	g__Mortierella	s__Mortierella_sp	OTU_336	Snowmelt	5 to 15 cm	0.0001	0	0.00169	4e-05	Hillslope	-11.97	17.37	-4.12	12.4	18.47	18.76	0.002	0.001	0.539	Saprotroph	Undefined Saprotroph
k__Fungi	p__Ascomycota	c__Sordariomycetes	o__Sordariales	f__Lasiosphaeriaceae	g__Schizothecium	NA	OTU_355	Snowmelt	15 cm +	0.00054	0	0.0127	0	Hillslope	0	20.28	-4.55	Inf	21.32	21.68	1	0.001	0.564	Saprotroph	Dung Saprotroph
k__Fungi	p__Ascomycota	c__Eurotiomycetes	o__Chaetothyriales	f__Herpotrichiellaceae	g__Capronia	s__Capronia_pulcherrima	OTU_3050	Snowmelt	5 to 15 cm	0	0	3e-05	0	Hillslope	-8.46	11.55	-11.55	9.59	12.75	12.75	0.002	0.001	0.001	Endophyte	Endophyte
k__Fungi	p__Ascomycota	c__Leotiomycetes	o__Helotiales	f__Helotiaceae	g__Crocicreas	s__Crocicreas_sp	OTU_477	Snowmelt	0 to 5 cm	2e-05	4e-05	0.00047	0.00016	Hillslope	-2.22	3.74	-4.95	4.06	5.66	5.12	0.076	0.017	0	Saprotroph	Undefined Saprotroph
k__Fungi	p__Ascomycota	c__Leotiomycetes	o__Helotiales	f__Helotiaceae	g__Crocicreas	s__Crocicreas_sp	OTU_477	Snowmelt	15 cm +	2e-05	0	0.00012	1e-05	Hillslope	-9.8	13.58	-3.01	10.93	14.48	15.12	0.002	0.001	0.592	Saprotroph	Undefined Saprotroph
k__Fungi	p__Ascomycota	c__Leotiomycetes	o__Helotiales	f__Helotiaceae	g__Crocicreas	s__Crocicreas_epicalamia	OTU_327	Snowmelt	5 to 15 cm	0	0	7e-05	0	Hillslope	0	12.75	-12.75	Inf	13.44	13.44	1	0.001	0.001	Saprotroph	Undefined Saprotroph
k__Fungi	p__Ascomycota	c__Leotiomycetes	o__Helotiales	f__Helotiaceae	g__Crocicreas	s__Crocicreas_epicalamia	OTU_327	Snowmelt	15 cm +	3e-05	0	0.00022	0	Hillslope	0	14.43	-2.8	Inf	15.52	16.05	1	0.001	0.657	Saprotroph	Undefined Saprotroph
k__Fungi	p__Basidiomycota	c__Agaricomycetes	o__Polyporales	f__Pterulaceae	g__Pterula	s__Pterula_sp	OTU_1	Snowmelt	0 to 5 cm	7e-05	0	0.02414	0.00018	Hillslope	-14.16	21.2	-8.42	14.88	22.41	22.71	0.002	0.001	0.223	Saprotroph	Saprotroph
k__Fungi	p__Basidiomycota	c__Agaricomycetes	o__Polyporales	f__Pterulaceae	g__Pterula	s__Pterula_sp	OTU_1	Snowmelt	5 to 15 cm	0.00011	8e-05	0.15325	0.00048	Hillslope	-2.53	10.86	-10.47	4.46	12.68	12.05	0.064	0.002	0.001	Saprotroph	Saprotroph
k__Fungi	p__Basidiomycota	c__Agaricomycetes	o__Polyporales	f__Pterulaceae	g__Pterula	s__Pterula_sp	OTU_1	Snowmelt	15 cm +	0.00019	0	0.04115	1e-05	Hillslope	-10.31	21.97	-7.78	11.02	22.94	23.24	0.002	0.001	0.284	Saprotroph	Saprotroph
k__Fungi	p__Ascomycota	c__Sordariomycetes	o__Sordariales	f__Lasiosphaeriaceae	g__Schizothecium	NA	OTU_473	Snowmelt	15 cm +	7e-05	0	0.00044	0	Hillslope	-8.5	15.43	-2.58	9.63	16.63	17.11	0.002	0.001	0.722	Saprotroph	Dung Saprotroph
k__Fungi	p__Ascomycota	c__Sordariomycetes	o__Microascales	f__Halosphaeriaceae	g__Clavatospora	s__Clavatospora_longibrachiata	OTU_1482	Snowmelt	15 cm +	0	0	0.0001	0	Hillslope	0	13.27	-13.27	Inf	13.88	13.88	1	0.001	0.001	Saprotroph	Undefined Saprotroph
k__Fungi	p__Ascomycota	c__Dothideomycetes	o__Pleosporales	f__Pleosporales_fam_Incertae_sedis	g__Chalastospora	s__Chalastospora_gossypii	OTU_930	Snowmelt	0 to 5 cm	3e-05	0	0.00036	1e-05	Hillslope	-10.52	15.16	-3.8	11.66	16.36	16.63	0.002	0.001	0.518	Pathotroph	Plant Pathogen
k__Fungi	p__Ascomycota	c__Sordariomycetes	o__Sordariales	f__Lasiosphaeriaceae	g__Schizothecium	NA	OTU_3188	Snowmelt	15 cm +	0	0	0	0	Hillslope	0	8.09	-8.09	Inf	9.29	9.29	1	0.001	0.001	Saprotroph	Dung Saprotroph
k__Fungi	p__Mortierellomycota	c__Mortierellomycetes	o__Mortierellales	f__Mortierellaceae	g__Mortierella	s__Mortierella_beljakovae	OTU_2061	Snowmelt	15 cm +	1e-05	0	1e-05	0	Hillslope	0	9.58	-0.11	Inf	10.79	11.26	1	0.001	1	Saprotroph	Undefined Saprotroph
k__Fungi	p__Ascomycota	c__Leotiomycetes	o__Helotiales	f__Hyaloscyphaceae	g__Cistella	s__Cistella_sp	OTU_915	Snowmelt	15 cm +	0	0	1e-05	0	Hillslope	0	9.57	-9.57	Inf	10.77	10.77	1	0.001	0.001	Saprotroph	Undefined Saprotroph
k__Fungi	p__Ascomycota	c__Dothideomycetes	o__Pleosporales	f__Phaeosphaeriaceae	g__Ophiosphaerella	s__Ophiosphaerella_sp	OTU_243	Snowmelt	0 to 5 cm	0.00056	0	0.00382	0.00079	Hillslope	-16.27	18.54	-2.78	16.98	19.03	19.64	0.002	0.001	0.746	Saprotroph	Undefined Saprotroph
k__Fungi	p__Ascomycota	c__Dothideomycetes	o__Pleosporales	f__Phaeosphaeriaceae	g__Ophiosphaerella	s__Ophiosphaerella_sp	OTU_243	Snowmelt	5 to 15 cm	0.00013	0	0.00158	0.00058	Hillslope	-15.82	17.27	-3.64	16.69	18.06	18.36	0.002	0.001	0.594	Saprotroph	Undefined Saprotroph
k__Fungi	p__Ascomycota	c__Dothideomycetes	o__Pleosporales	f__Phaeosphaeriaceae	g__Ophiosphaerella	s__Ophiosphaerella_sp	OTU_243	Snowmelt	15 cm +	3e-05	0	0.00071	1e-05	Hillslope	-9.46	16.12	-4.38	10.6	17.09	17.29	0.002	0.001	0.458	Saprotroph	Undefined Saprotroph
k__Fungi	p__Ascomycota	c__Sordariomycetes	o__Hypocreales	f__Stachybotryaceae	g__Myrothecium	s__Myrothecium_gramineum	OTU_742	Snowmelt	0 to 5 cm	3e-05	0	0.00222	0.00031	Hillslope	-14.94	17.76	-6.28	16.04	18.97	19.22	0.002	0.001	0.3	Saprotroph	Undefined Saprotroph
k__Fungi	p__Ascomycota	c__Leotiomycetes	o__Helotiales	f__Dermateaceae	g__Oculimacula	s__Oculimacula_yallundae	OTU_459	Snowmelt	15 cm +	0.00084	0	0.00098	0	Hillslope	0	16.58	-0.22	Inf	17.07	17.8	1	0.001	1	Pathotroph	Plant Pathogen
k__Fungi	p__Ascomycota	c__Sordariomycetes	o__Hypocreales	f__Cordycipitaceae	g__Lecanicillium	s__Lecanicillium_lecanii	OTU_765	Snowmelt	0 to 5 cm	0	0	0.00019	6e-05	Hillslope	-12.58	14.18	-5.67	12.41	14.89	15.63	0.002	0.001	0.236	Pathotroph	Animal Pathogen
k__Fungi	p__Ascomycota	c__Sordariomycetes	o__Hypocreales	f__Cordycipitaceae	g__Lecanicillium	s__Lecanicillium_lecanii	OTU_765	Snowmelt	5 to 15 cm	1e-05	0	0.00033	0.00013	Hillslope	-13.62	15	-4.54	13.83	15.88	16.24	0.002	0.001	0.397	Pathotroph	Animal Pathogen
k__Fungi	p__Ascomycota	c__Sordariomycetes	o__Hypocreales	f__Cordycipitaceae	g__Lecanicillium	s__Lecanicillium_lecanii	OTU_765	Snowmelt	15 cm +	0.0001	0	0.00024	4e-05	Hillslope	-12.04	14.57	-1.3	11.83	14.77	15.53	0.002	0.001	0.889	Pathotroph	Animal Pathogen
k__Fungi	p__Ascomycota	c__Arthoniomycetes	o__Lichenostigmatales	f__Phaeococcomycetaceae	g__Phaeococcomyces	s__Phaeococcomyces_sp	OTU_2782	Snowmelt	5 to 15 cm	0	0	0	0	Hillslope	0	8.23	-8.23	Inf	9.43	9.43	1	0.001	0.001	Saprotroph	Undefined Saprotroph
k__Fungi	p__Ascomycota	c__Arthoniomycetes	o__Lichenostigmatales	f__Phaeococcomycetaceae	g__Phaeococcomyces	s__Phaeococcomyces_sp	OTU_2782	Snowmelt	15 cm +	0	0	5e-05	0	Hillslope	0	12.35	-12.35	Inf	13.56	13.56	1	0.001	0.001	Saprotroph	Undefined Saprotroph
k__Fungi	p__Ascomycota	c__Sordariomycetes	o__Microascales	f__Halosphaeriaceae	g__Clavatospora	s__Clavatospora_longibrachiata	OTU_1593	Snowmelt	15 cm +	1e-05	0	2e-05	0	Hillslope	0	10.77	-0.29	Inf	11.4	12.21	1	0.001	1	Saprotroph	Undefined Saprotroph
k__Fungi	p__Ascomycota	c__Dothideomycetes	o__Dothideales	f__Dothioraceae	g__Dothiora	s__Dothiora_europaea	OTU_1373	Snowmelt	15 cm +	1e-05	0	4e-05	0	Hillslope	0	11.9	-2.27	Inf	12.54	13.34	1	0.001	0.668	Saprotroph	Undefined Saprotroph
k__Fungi	p__Basidiomycota	c__Agaricomycetes	o__Agaricales	f__Lycoperdaceae	g__Lycoperdon	NA	OTU_1487	Snowmelt	5 to 15 cm	1e-05	0	7e-05	0	Hillslope	0	12.86	-2.84	Inf	13.09	13.82	1	0.001	0.575	Saprotroph	Undefined Saprotroph
k__Fungi	p__Basidiomycota	c__Agaricomycetes	o__Agaricales	f__Lycoperdaceae	g__Lycoperdon	NA	OTU_1487	Snowmelt	15 cm +	0	2e-05	0.0002	0	Hillslope	10.72	3.58	-14.3	12.39	5.4	4.18	0.002	0.016	0	Saprotroph	Undefined Saprotroph
k__Fungi	p__Ascomycota	c__Sordariomycetes	o__Coniochaetales	f__Coniochaetaceae	g__Coniochaeta	s__Coniochaeta_luteorubra	OTU_3749	Snowmelt	15 cm +	0	0	1e-05	0	Hillslope	0	9.57	-9.57	Inf	10.77	10.77	1	0.001	0.001	Mixotrophic	Animal Pathogen-Dung Saprotroph-Endophyte-Plant Pathogen-Undefined Saprotroph
k__Fungi	p__Ascomycota	c__Sordariomycetes	o__Sordariomycetes_ord_Incertae_sedis	f__Sordariomycetes_fam_Incertae_sedis	g__Canalisporium	NA	OTU_1826	Snowmelt	15 cm +	0	0	4e-05	1e-05	Hillslope	-10.07	11.9	-11.9	11.21	13.11	13.11	0.002	0.001	0.001	Saprotroph	Wood Saprotroph
k__Fungi	p__Ascomycota	c__Dothideomycetes	o__Pleosporales	f__Pleosporales_fam_Incertae_sedis	g__Megacapitula	s__Megacapitula_villosa	OTU_2172	Snowmelt	0 to 5 cm	1e-05	0	0.00013	1e-05	Hillslope	-10.04	13.62	-4.56	11.18	14.04	14.72	0.002	0.001	0.333	Saprotroph	Undefined Saprotroph
k__Fungi	p__Ascomycota	c__Leotiomycetes	o__Helotiales	f__Dermateaceae	g__Neofabraea	s__Neofabraea_malicorticis	OTU_1908	Snowmelt	5 to 15 cm	1e-05	0	4e-05	1e-05	Hillslope	-10.1	11.98	-1.65	11.24	12.9	13.25	0.002	0.001	0.787	Pathotroph	Plant Pathogen
k__Fungi	p__Ascomycota	c__Leotiomycetes	o__Helotiales	f__Hyaloscyphaceae	g__Cistella	s__Cistella_sp	OTU_451	Snowmelt	5 to 15 cm	0	0	1e-05	0	Hillslope	0	10.12	-10.12	Inf	11.32	11.32	1	0.001	0.001	Saprotroph	Undefined Saprotroph
k__Fungi	p__Ascomycota	c__Leotiomycetes	o__Helotiales	f__Helotiales_fam_Incertae_sedis	g__Cadophora	s__Cadophora_luteo-olivacea	OTU_3180	Snowmelt	5 to 15 cm	0	0	1e-05	0	Hillslope	0	10.23	-10.23	Inf	11.43	11.43	1	0.001	0.001	Endophyte	Endophyte
k__Fungi	p__Basidiomycota	c__Agaricomycetes	o__Agaricales	f__Lycoperdaceae	g__Lycoperdon	s__Lycoperdon_utriforme	OTU_1948	Snowmelt	5 to 15 cm	2e-05	0	4e-05	0	Hillslope	0	11.8	-0.79	Inf	12.44	12.77	1	0.001	0.94	Saprotroph	Undefined Saprotroph
k__Fungi	p__Basidiomycota	c__Agaricomycetes	o__Agaricales	f__Lycoperdaceae	g__Lycoperdon	s__Lycoperdon_utriforme	OTU_1948	Snowmelt	15 cm +	3e-05	0	5e-05	1e-05	Hillslope	-9.8	12.16	-0.53	10.93	13.02	13.68	0.002	0.001	0.991	Saprotroph	Undefined Saprotroph
k__Fungi	p__Glomeromycota	c__Glomeromycetes	o__Glomerales	f__Glomeraceae	g__Septoglomus	s__Septoglomus_sp	OTU_2944	Snowmelt	15 cm +	0	0	0.00014	1e-05	Hillslope	-9.8	13.81	-13.81	10.93	15.01	15.01	0.002	0.001	0.001	Arbuscular Mycorrhizal	Arbuscular Mycorrhizal
k__Fungi	p__Ascomycota	c__Sordariomycetes	o__Togniniales	f__Togniniaceae	g__Phaeoacremonium	s__Phaeoacremonium_sp	OTU_1676	Snowmelt	0 to 5 cm	0	0	1e-05	0	Hillslope	0	10.44	-10.44	Inf	11.65	11.65	1	0.001	0.001	Pathotroph	Plant Pathogen
k__Fungi	p__Ascomycota	c__Archaeorhizomycetes	o__Archaeorhizomycetales	f__Archaeorhizomycetaceae	g__Archaeorhizomyces	s__Archaeorhizomyces_sp	OTU_1589	Snowmelt	15 cm +	6e-05	0	0.00019	4e-05	Hillslope	-11.79	14.19	-1.57	12.93	15.39	15.87	0.002	0.001	0.854	Saprotroph	Soil Saprotroph
k__Fungi	p__Basidiomycota	c__Agaricomycetes	o__Agaricales	f__Psathyrellaceae	g__Coprinellus	s__Coprinellus_micaceus	OTU_1914	Snowmelt	0 to 5 cm	0	0	5e-05	1e-05	Hillslope	-9.27	12.19	-4.03	10.41	12.91	13.65	0.002	0.001	0.363	Saprotroph	Undefined Saprotroph
k__Fungi	p__Basidiomycota	c__Agaricomycetes	o__Agaricales	f__Psathyrellaceae	g__Coprinellus	s__Coprinellus_micaceus	OTU_1914	Snowmelt	5 to 15 cm	1e-05	0	2e-05	1e-05	Hillslope	-9.95	10.97	-0.68	11.09	11.59	12.07	0.002	0.001	0.954	Saprotroph	Undefined Saprotroph
k__Fungi	p__Basidiomycota	c__Agaricomycetes	o__Agaricales	f__Typhulaceae	g__Pistillaria	s__Pistillaria_petasitis	OTU_1626	Snowmelt	5 to 15 cm	0	0	2e-05	0	Hillslope	0	11.23	-11.23	Inf	12.43	12.43	1	0.001	0.001	Saprotroph	Undefined Saprotroph
k__Fungi	p__Basidiomycota	c__Agaricomycetes	o__Agaricales	f__Typhulaceae	g__Pistillaria	s__Pistillaria_petasitis	OTU_1626	Snowmelt	15 cm +	0	0	0	0	Hillslope	0	8.82	-8.82	Inf	10.02	10.02	1	0.001	0.001	Saprotroph	Undefined Saprotroph
k__Fungi	p__Basidiomycota	c__Agaricomycetes	o__Agaricales	f__Psathyrellaceae	g__Coprinopsis	s__Coprinopsis_romagnesiana	OTU_2746	Snowmelt	0 to 5 cm	1e-05	0	4e-05	1e-05	Hillslope	-10.16	11.82	-1.62	10.73	12.82	13	0.002	0.001	0.787	Saprotroph	Undefined Saprotroph
k__Fungi	p__Basidiomycota	c__Agaricomycetes	o__Agaricales	f__Psathyrellaceae	g__Coprinopsis	s__Coprinopsis_romagnesiana	OTU_2746	Snowmelt	5 to 15 cm	2e-05	0	3e-05	1e-05	Hillslope	-9.49	11.67	-1.06	10.62	12.37	12.81	0.002	0.001	0.891	Saprotroph	Undefined Saprotroph
k__Fungi	p__Ascomycota	c__Eurotiomycetes	o__Eurotiales	f__Aspergillaceae	g__Penicillium	s__Penicillium_scabrosum	OTU_2217	Snowmelt	0 to 5 cm	0	0	3e-05	1e-05	Hillslope	-10.16	11.67	-11.67	10.73	11.97	11.97	0.002	0.001	0	Saprotroph	Dung Saprotroph-Undefined Saprotroph-Wood Saprotroph
k__Fungi	p__Ascomycota	c__Eurotiomycetes	o__Eurotiales	f__Aspergillaceae	g__Penicillium	s__Penicillium_scabrosum	OTU_2217	Snowmelt	15 cm +	0	0	1e-05	0	Hillslope	0	9.57	-9.57	Inf	10.77	10.77	1	0.001	0.001	Saprotroph	Dung Saprotroph-Undefined Saprotroph-Wood Saprotroph
k__Fungi	p__Basidiomycota	c__Agaricomycetes	o__Agaricales	f__Typhulaceae	g__Pistillaria	s__Pistillaria_petasitis	OTU_2791	Snowmelt	5 to 15 cm	0	0	1e-05	0	Hillslope	0	9.23	-9.23	Inf	10.43	10.43	1	0.001	0.001	Saprotroph	Undefined Saprotroph
k__Fungi	p__Basidiomycota	c__Agaricomycetes	o__Agaricales	f__Typhulaceae	g__Pistillaria	s__Pistillaria_petasitis	OTU_2791	Snowmelt	15 cm +	0	0	2e-05	0	Hillslope	0	11.2	-11.2	Inf	12.03	12.03	1	0.001	0.001	Saprotroph	Undefined Saprotroph
k__Fungi	p__Ascomycota	c__Eurotiomycetes	o__Chaetothyriales	f__Herpotrichiellaceae	g__Cladophialophora	s__Cladophialophora_chaetospira	OTU_1827	Snowmelt	0 to 5 cm	2e-05	0	5e-05	1e-05	Hillslope	-9.27	12.36	-1.51	10.41	13.57	13.88	0.002	0.001	0.83	Saprotroph	Undefined Saprotroph
k__Fungi	p__Ascomycota	c__Leotiomycetes	o__Helotiales	f__Helotiaceae	g__Crocicreas	s__Crocicreas_sp	OTU_136	Snowmelt	0 to 5 cm	0.0002	0	0.02627	2e-05	Hillslope	-10.71	21.32	-7.05	11.33	22.53	22.99	0.002	0.001	0.339	Saprotroph	Undefined Saprotroph
k__Fungi	p__Ascomycota	c__Leotiomycetes	o__Helotiales	f__Helotiaceae	g__Crocicreas	s__Crocicreas_sp	OTU_136	Snowmelt	5 to 15 cm	1e-05	0	1e-05	0	Hillslope	0	10.06	-0.29	Inf	11.26	11.73	1	0.001	1	Saprotroph	Undefined Saprotroph
k__Fungi	p__Mortierellomycota	c__Mortierellomycetes	o__Mortierellales	f__Mortierellaceae	g__Mortierella	s__Mortierella_elongata	OTU_594	Snowmelt	5 to 15 cm	2e-05	0	0.0025	0.0016	Hillslope	-17.29	17.93	-7.36	18.43	19.13	19.39	0.002	0.001	0.21	Saprotroph	Undefined Saprotroph
k__Fungi	p__Ascomycota	c__Sordariomycetes	o__Hypocreales	f__Nectriaceae	g__Ilyonectria	s__Ilyonectria_mors-panacis	OTU_399	Snowmelt	0 to 5 cm	0	0	0.00065	0	Hillslope	0	15.99	-15.99	Inf	17.17	17.17	1	0.001	0.001	Pathotroph	Plant Pathogen
k__Fungi	p__Mortierellomycota	c__Mortierellomycetes	o__Mortierellales	f__Mortierellaceae	g__Mortierella	s__Mortierella_oligospora	OTU_946	Snowmelt	0 to 5 cm	0	0	0.0007	0	Hillslope	0	16.09	-16.09	Inf	17.27	17.27	1	0.001	0.001	Saprotroph	Undefined Saprotroph
k__Fungi	p__Ascomycota	c__Sordariomycetes	o__Sordariales	f__Lasiosphaeriaceae	g__Schizothecium	s__Schizothecium_carpinicola	OTU_2757	Snowmelt	0 to 5 cm	0	0	0.00039	0	Hillslope	0	15.27	-8.1	Inf	15.9	16.69	1	0.001	0.09	Saprotroph	Dung Saprotroph
k__Fungi	p__Ascomycota	c__Sordariomycetes	o__Sordariales	f__Lasiosphaeriaceae	g__Schizothecium	s__Schizothecium_carpinicola	OTU_2757	Snowmelt	15 cm +	4e-05	0	0.0003	0	Hillslope	0	14.88	-3.04	Inf	15.96	16.5	1	0.001	0.63	Saprotroph	Dung Saprotroph
k__Fungi	p__Ascomycota	c__Leotiomycetes	o__Helotiales	f__Sclerotiniaceae	g__Sclerotinia	s__Sclerotinia_sp	OTU_19	Snowmelt	5 to 15 cm	0	0	0	0	Hillslope	0	8.23	-8.23	Inf	9.43	9.43	1	0.001	0.001	Pathotroph	Plant Pathogen
k__Fungi	p__Ascomycota	c__Eurotiomycetes	o__Onygenales	f__Onygenales_fam_Incertae_sedis	g__Chrysosporium	s__Chrysosporium_sp	OTU_1816	Snowmelt	15 cm +	0	0	8e-05	3e-05	Hillslope	-11.62	12.89	-12.89	11.96	13.02	13.02	0.002	0.001	0	Saprotroph	Undefined Saprotroph-Wood Saprotroph
k__Fungi	p__Ascomycota	c__Sordariomycetes	o__Hypocreales	f__Bionectriaceae	g__Clonostachys	s__Clonostachys_intermedia	OTU_4023	Snowmelt	15 cm +	0	0	2e-05	0	Hillslope	-8.5	11.17	-11.17	9.63	12.37	12.37	0.002	0.001	0.001	Pathotroph	Plant Pathogen
k__Fungi	p__Basidiomycota	c__Agaricomycetes	o__Agaricales	f__Entolomataceae	g__Entoloma	s__Entoloma_llimonae	OTU_2871	Snowmelt	0 to 5 cm	0	0	1e-05	0	Hillslope	0	9.28	-1.62	Inf	10.49	10.95	1	0.001	0.729	Mixotrophic	Ectomycorrhizal-Undefined Saprotroph
k__Fungi	p__Mortierellomycota	c__Mortierellomycetes	o__Mortierellales	f__Mortierellaceae	g__Mortierella	s__Mortierella_elongata	OTU_444	Snowmelt	0 to 5 cm	0.00012	0	0.00419	0	Hillslope	0	18.68	-5.09	Inf	19.88	20.34	1	0.001	0.464	Saprotroph	Undefined Saprotroph
k__Fungi	p__Mortierellomycota	c__Mortierellomycetes	o__Mortierellales	f__Mortierellaceae	g__Mortierella	s__Mortierella_elongata	OTU_444	Snowmelt	15 cm +	0.00385	0	0.00483	1e-05	Hillslope	-10.06	18.88	-0.33	10.71	20.09	20.56	0.002	0.001	1	Saprotroph	Undefined Saprotroph
k__Fungi	p__Ascomycota	c__Archaeorhizomycetes	o__Archaeorhizomycetales	f__Archaeorhizomycetaceae	g__Archaeorhizomyces	s__Archaeorhizomyces_sp	OTU_3147	Snowmelt	15 cm +	0	0	3e-05	0	Hillslope	-8.5	11.42	-11.42	9.63	12.36	12.36	0.002	0.001	0.001	Saprotroph	Soil Saprotroph
k__Fungi	p__Basidiomycota	c__Agaricomycetes	o__Cantharellales	f__Cantharellales_fam_Incertae_sedis	g__Sistotrema	s__Sistotrema_sp	OTU_78	Snowmelt	15 cm +	0.00268	0	0.00416	0	Hillslope	0	18.67	-0.63	Inf	19.87	20.35	1	0.001	1	Mixotrophic	Ectomycorrhizal-Wood Saprotroph
k__Fungi	p__Ascomycota	c__Eurotiomycetes	o__Eurotiales	f__Aspergillaceae	g__Penicillium	s__Penicillium_bialowiezense	OTU_1578	Snowmelt	0 to 5 cm	4e-05	0	0.0001	2e-05	Hillslope	-10.62	13.27	-1.24	11.76	13.35	13.81	0.002	0.001	0.876	Saprotroph	Dung Saprotroph-Undefined Saprotroph-Wood Saprotroph
k__Fungi	p__Ascomycota	c__Eurotiomycetes	o__Eurotiales	f__Aspergillaceae	g__Penicillium	s__Penicillium_bialowiezense	OTU_1578	Snowmelt	5 to 15 cm	0	0	6e-05	3e-05	Hillslope	-11.76	12.59	-4	11.71	13.63	14.18	0.002	0.001	0.392	Saprotroph	Dung Saprotroph-Undefined Saprotroph-Wood Saprotroph
k__Fungi	p__Ascomycota	c__Eurotiomycetes	o__Eurotiales	f__Aspergillaceae	g__Penicillium	s__Penicillium_bialowiezense	OTU_1578	Snowmelt	15 cm +	1e-05	0	1e-05	0	Hillslope	0	10.44	-0.82	Inf	11.06	11.54	1	0.001	0.918	Saprotroph	Dung Saprotroph-Undefined Saprotroph-Wood Saprotroph
k__Fungi	p__Basidiomycota	c__Agaricomycetes	o__Agaricales	f__Hymenogastraceae	g__Hebeloma	s__Hebeloma_sacchariolens	OTU_2978	Snowmelt	0 to 5 cm	0	0	3e-05	0	Hillslope	0	11.44	-11.44	Inf	12.65	12.65	1	0.001	0.001	Ectomycorrhizal	Ectomycorrhizal
k__Fungi	p__Basidiomycota	c__Agaricomycetes	o__Agaricales	f__Hymenogastraceae	g__Hebeloma	s__Hebeloma_sacchariolens	OTU_2978	Snowmelt	15 cm +	0	0	3e-05	0	Hillslope	0	11.54	-11.54	Inf	12.74	12.74	1	0.001	0.001	Ectomycorrhizal	Ectomycorrhizal
k__Fungi	p__Basidiomycota	c__Agaricomycetes	o__Agaricales	f__Clavariaceae	g__Clavulinopsis	s__Clavulinopsis_corniculata	OTU_2615	Snowmelt	5 to 15 cm	0	0	2e-05	0	Hillslope	0	11.23	-11.23	Inf	12.43	12.43	1	0.001	0.001	Saprotroph	Undefined Saprotroph
k__Fungi	p__Basidiomycota	c__Agaricomycetes	o__Agaricales	f__Entolomataceae	g__Entoloma	s__Entoloma_graphitipes_f._cystidiatum	OTU_1409	Snowmelt	15 cm +	0	0	0.00016	1e-05	Hillslope	-10.07	13.99	-13.99	11.21	15.19	15.19	0.002	0.001	0.001	Mixotrophic	Ectomycorrhizal-Undefined Saprotroph
k__Fungi	p__Basidiomycota	c__Agaricomycetes	o__Agaricales	f__Clavariaceae	g__Clavaria	s__Clavaria_flavostellifera	OTU_4104	Snowmelt	5 to 15 cm	0	0	1e-05	0	Hillslope	0	9.23	-9.23	Inf	10.43	10.43	1	0.001	0.001	Saprotroph	Undefined Saprotroph
k__Fungi	p__Mortierellomycota	c__Mortierellomycetes	o__Mortierellales	f__Mortierellaceae	g__Mortierella	s__Mortierella_gamsii	OTU_223	Snowmelt	5 to 15 cm	0.00042	0	0.00179	0	Hillslope	0	17.45	-2.1	Inf	18.12	18.89	1	0.001	0.824	Saprotroph	Undefined Saprotroph
k__Fungi	p__Ascomycota	c__Sordariomycetes	o__Hypocreales	f__Nectriaceae	g__Ilyonectria	s__Ilyonectria_mors-panacis	OTU_840	Snowmelt	0 to 5 cm	0.0003	0	0.00188	0.0005	Hillslope	-15.61	17.52	-2.66	16.75	18.57	19.11	0.002	0.001	0.751	Pathotroph	Plant Pathogen
k__Fungi	p__Ascomycota	c__Sordariomycetes	o__Hypocreales	f__Nectriaceae	g__Ilyonectria	s__Ilyonectria_mors-panacis	OTU_840	Snowmelt	15 cm +	0	7e-05	0.00242	0	Hillslope	12.76	5.13	-17.89	14.43	7.1	6.33	0.002	0.008	0	Pathotroph	Plant Pathogen
k__Fungi	p__Ascomycota	c__Dothideomycetes	o__Venturiales	f__Venturiaceae	g__Venturia	s__Venturia_atriseda	OTU_2344	Snowmelt	5 to 15 cm	0	0.00014	0.00138	0	Hillslope	13.78	3.29	-17.07	15.45	5.24	4.43	0.002	0.023	0	Pathotroph	Plant Pathogen
k__Fungi	p__Ascomycota	c__Eurotiomycetes	o__Chaetothyriales	f__Herpotrichiellaceae	g__Exophiala	NA	OTU_995	Snowmelt	5 to 15 cm	0	0	3e-05	0	Hillslope	0	11.51	-11.51	Inf	12.17	12.17	1	0.001	0.001	Saprotroph	Undefined Saprotroph
k__Fungi	p__Ascomycota	c__Eurotiomycetes	o__Chaetothyriales	f__Herpotrichiellaceae	g__Exophiala	NA	OTU_995	Snowmelt	15 cm +	1e-05	0	9e-05	0	Hillslope	0	13.14	-3.57	Inf	14.34	14.82	1	0.001	0.488	Saprotroph	Undefined Saprotroph
k__Fungi	p__Ascomycota	c__Sordariomycetes	o__Microascales	f__Halosphaeriaceae	g__Clavatospora	s__Clavatospora_longibrachiata	OTU_1728	Snowmelt	0 to 5 cm	1e-05	0	7e-05	1e-05	Hillslope	-10	12.81	-2.51	11.14	13.21	13.66	0.002	0.001	0.631	Saprotroph	Undefined Saprotroph
k__Fungi	p__Ascomycota	c__Sordariomycetes	o__Microascales	f__Halosphaeriaceae	g__Clavatospora	s__Clavatospora_longibrachiata	OTU_1728	Snowmelt	5 to 15 cm	2e-05	0	4e-05	0	Hillslope	0	12.01	-1.15	Inf	12.3	13.22	1	0.001	0.883	Saprotroph	Undefined Saprotroph
k__Fungi	p__Ascomycota	c__Saccharomycetes	o__Saccharomycetales	f__Saccharomycetales_fam_Incertae_sedis	g__Candida	s__Candida_santamariae	OTU_2384	Snowmelt	5 to 15 cm	0	0	1e-05	1e-05	Hillslope	-9.95	10.06	-10.06	11.09	11.26	11.26	0.002	0.001	0.001	Saprotroph	Undefined Saprotroph
k__Fungi	p__Ascomycota	c__Saccharomycetes	o__Saccharomycetales	f__Saccharomycetales_fam_Incertae_sedis	g__Candida	s__Candida_santamariae	OTU_2384	Snowmelt	15 cm +	0	0	0	0	Hillslope	0	8.09	-8.09	Inf	9.29	9.29	1	0.001	0.001	Saprotroph	Undefined Saprotroph
k__Fungi	p__Ascomycota	c__Dothideomycetes	o__Pleosporales	f__Didymosphaeriaceae	g__Paraphaeosphaeria	s__Paraphaeosphaeria_arecacearum	OTU_2494	Snowmelt	0 to 5 cm	1e-05	0	3e-05	1e-05	Hillslope	-10	11.44	-1.82	11.14	12.65	13.11	0.002	0.001	0.752	Saprotroph	Undefined Saprotroph
k__Fungi	p__Ascomycota	c__Dothideomycetes	o__Pleosporales	f__Didymosphaeriaceae	g__Paraphaeosphaeria	s__Paraphaeosphaeria_arecacearum	OTU_2494	Snowmelt	5 to 15 cm	0	0	2e-05	0	Hillslope	0	10.81	-10.81	Inf	12.02	12.02	1	0.001	0.001	Saprotroph	Undefined Saprotroph
k__Fungi	p__Basidiomycota	c__Pucciniomycetes	o__Platygloeales	f__Eocronartiaceae	g__Eocronartium	s__Eocronartium_sp	OTU_303	Snowmelt	0 to 5 cm	0	0	0.02445	0	Hillslope	0	21.22	-21.22	Inf	22.43	22.43	1	0.001	0.001	Pathotroph	Plant Pathogen
k__Fungi	p__Basidiomycota	c__Agaricomycetes	o__Polyporales	f__Hyphodermataceae	g__Hyphoderma	NA	OTU_1754	Snowmelt	15 cm +	0	0	0.00016	0	Hillslope	0	14	-14	Inf	14.96	14.96	1	0.001	0.001	Saprotroph	Undefined Saprotroph
k__Fungi	p__Basidiomycota	c__Agaricomycetes	o__Agaricales	f__Psathyrellaceae	g__Coprinopsis	s__Coprinopsis_fluvialis	OTU_2024	Snowmelt	15 cm +	0	0	1e-05	0	Hillslope	0	10.4	-10.4	Inf	11.61	11.61	1	0.001	0.001	Saprotroph	Undefined Saprotroph
k__Fungi	p__Ascomycota	c__Sordariomycetes	o__Sordariales	f__Lasiosphaeriaceae	g__Apodus	s__Apodus_deciduus	OTU_103	Snowmelt	15 cm +	0	0	0.00362	1e-05	Hillslope	-9.83	18.47	-18.47	10.96	19.67	19.67	0.002	0.001	0.001	Saprotroph	Undefined Saprotroph
k__Fungi	p__Ascomycota	c__Eurotiomycetes	o__Eurotiales	f__Aspergillaceae	g__Penicillium	s__Penicillium_nodositatum	OTU_2697	Snowmelt	0 to 5 cm	0	0	1e-05	1e-05	Hillslope	-9.04	9.81	-9.81	10.18	11.01	11.01	0.002	0.001	0.001	Saprotroph	Dung Saprotroph-Undefined Saprotroph-Wood Saprotroph
k__Fungi	p__Basidiomycota	c__Tremellomycetes	o__Tremellales	f__Bulleribasidiaceae	g__Dioszegia	NA	OTU_1093	Snowmelt	5 to 15 cm	0	0	0.00084	0	Hillslope	0	16.37	-16.37	Inf	17.57	17.57	1	0.001	0.001	Saprotroph	Undefined Saprotroph
k__Fungi	p__Ascomycota	c__Sordariomycetes	o__Hypocreales	f__Hypocreales_fam_Incertae_sedis	g__unidentified	s__Hypocreales_fam_Incertae_sedis_sp	OTU_1543	Snowmelt	0 to 5 cm	1e-05	0	5e-05	2e-05	Hillslope	-11.04	12.27	-1.87	12.18	13.08	13.48	0.002	0.001	0.752	Saprotroph	Undefined Saprotroph
k__Fungi	p__Ascomycota	c__Eurotiomycetes	o__Chaetothyriales	f__Trichomeriaceae	g__Knufia	NA	OTU_2701	Snowmelt	5 to 15 cm	0	0	0	0	Hillslope	0	8.23	-8.23	Inf	9.43	9.43	1	0.001	0.001	Mixotrophic	Animal Pathogen-Plant Pathogen-Soil Saprotroph-Undefined Saprotroph
k__Fungi	p__Ascomycota	c__Eurotiomycetes	o__Eurotiales	f__Aspergillaceae	g__Penicillium	s__Penicillium_roseopurpureum	OTU_1197	Snowmelt	0 to 5 cm	3e-05	0	5e-05	2e-05	Hillslope	-10.96	12.33	-0.7	11.18	12.84	13.14	0.002	0.001	0.961	Saprotroph	Dung Saprotroph-Undefined Saprotroph-Wood Saprotroph
k__Fungi	p__Ascomycota	c__Sordariomycetes	o__Sordariales	f__Lasiosphaeriaceae	g__Apodus	s__Apodus_deciduus	OTU_218	Snowmelt	0 to 5 cm	5e-05	0	0.00035	1e-05	Hillslope	-9.04	15.09	-2.84	10.18	16.29	16.74	0.002	0.001	0.669	Saprotroph	Undefined Saprotroph
k__Fungi	p__Ascomycota	c__Dothideomycetes	o__Pleosporales	f__Lophiostomataceae	g__Trichometasphaeria	s__Trichometasphaeria_sp	OTU_326	Snowmelt	0 to 5 cm	3e-05	0	5e-05	1e-05	Hillslope	-10.04	12.39	-0.7	11.18	12.34	13.34	0.002	0.001	0.963	Saprotroph	Undefined Saprotroph
k__Fungi	p__Ascomycota	c__Dothideomycetes	o__Pleosporales	f__Lophiostomataceae	g__Trichometasphaeria	s__Trichometasphaeria_sp	OTU_326	Snowmelt	15 cm +	2e-05	0	0.0001	0	Hillslope	0	13.32	-2.76	Inf	13.78	14.71	1	0.001	0.621	Saprotroph	Undefined Saprotroph
k__Fungi	p__Ascomycota	c__Sordariomycetes	o__Hypocreales	f__Cordycipitaceae	g__Beauveria	s__Beauveria_sp	OTU_3121	Snowmelt	5 to 15 cm	0	0	2e-05	0	Hillslope	0	10.81	-10.81	Inf	12.02	12.02	1	0.001	0.001	Pathotroph	Animal Pathogen
k__Fungi	p__Ascomycota	c__Sordariomycetes	o__Pleurotheciales	f__Pleurotheciaceae	g__Pleurotheciella	NA	OTU_2927	Snowmelt	0 to 5 cm	0	0	0	0	Hillslope	0	8.54	-8.54	Inf	9.75	9.75	1	0.001	0.001	Saprotroph	Undefined Saprotroph
k__Fungi	p__Ascomycota	c__Sordariomycetes	o__Sordariales	f__Lasiosphaeriaceae	g__Apodus	s__Apodus_deciduus	OTU_269	Snowmelt	0 to 5 cm	0	0	0.00011	2e-05	Hillslope	-10.63	13.48	-13.48	11.77	14.69	14.69	0.002	0.001	0.001	Saprotroph	Undefined Saprotroph
k__Fungi	p__Ascomycota	c__Sordariomycetes	o__Sordariales	f__Lasiosphaeriaceae	g__Apodus	s__Apodus_deciduus	OTU_269	Snowmelt	5 to 15 cm	0	0	5e-05	0	Hillslope	0	12.19	-12.19	Inf	12.72	12.72	1	0.001	0.001	Saprotroph	Undefined Saprotroph
k__Fungi	p__Mucoromycota	c__Mucoromycetes	o__Mucorales	f__Mucoraceae	g__Mucor	s__Mucor_hiemalis	OTU_1990	Snowmelt	5 to 15 cm	0	0	1e-05	1e-05	Hillslope	-9.38	9.23	-9.23	10.52	10.43	10.43	0.002	0.001	0.001	Saprotroph	Undefined Saprotroph
k__Fungi	p__Ascomycota	c__Leotiomycetes	o__Helotiales	f__Helotiales_fam_Incertae_sedis	g__Chalara	s__Chalara_sp	OTU_3884	Snowmelt	0 to 5 cm	0	0	3e-05	0	Hillslope	0	11.48	-11.48	Inf	12.2	12.2	1	0.001	0.001	Mixotrophic	Endophyte-Plant Pathogen-Wood Saprotroph
k__Fungi	p__Ascomycota	c__Sordariomycetes	o__Sordariales	f__Chaetomiaceae	g__Chaetomium	s__Chaetomium_funicola	OTU_1443	Snowmelt	0 to 5 cm	1e-05	0	8e-05	0	Hillslope	0	12.98	-3.22	Inf	13.31	14.32	1	0.001	0.527	Saprotroph	Dung Saprotroph-Undefined Saprotroph-Wood Saprotroph
k__Fungi	p__Ascomycota	c__Sordariomycetes	o__Sordariales	f__Chaetomiaceae	g__Chaetomium	s__Chaetomium_funicola	OTU_1443	Snowmelt	5 to 15 cm	1e-05	0	2e-05	1e-05	Hillslope	-9.38	11.17	-1.76	10.52	11.78	12.59	0.002	0.001	0.749	Saprotroph	Dung Saprotroph-Undefined Saprotroph-Wood Saprotroph
k__Fungi	p__Ascomycota	c__Sordariomycetes	o__Sordariales	f__Chaetomiaceae	g__Chaetomium	s__Chaetomium_funicola	OTU_1443	Snowmelt	15 cm +	0	0	9e-05	1e-05	Hillslope	-9.5	13.16	-13.16	10.63	13.86	13.86	0.002	0.001	0.001	Saprotroph	Dung Saprotroph-Undefined Saprotroph-Wood Saprotroph
k__Fungi	p__Basidiomycota	c__Agaricomycetes	o__Agaricales	f__Lyophyllaceae	g__Lyophyllum	s__Lyophyllum_infumatum	OTU_4183	Snowmelt	0 to 5 cm	0	0	1e-05	0	Hillslope	0	10.28	-10.28	Inf	11.49	11.49	1	0.001	0.001	Ectomycorrhizal	Ectomycorrhizal
k__Fungi	p__Ascomycota	c__Dothideomycetes	o__Venturiales	f__Venturiaceae	g__Venturia	s__Venturia_hystrioides	OTU_2645	Snowmelt	0 to 5 cm	0	0	5e-05	0	Hillslope	0	12.32	-12.32	Inf	13.1	13.1	1	0.001	0.001	Pathotroph	Plant Pathogen
k__Fungi	p__Ascomycota	c__Sordariomycetes	o__Sordariales	f__Lasiosphaeriaceae	g__Schizothecium	s__Schizothecium_carpinicola	OTU_3330	Snowmelt	5 to 15 cm	3e-05	0	7e-05	1e-05	Hillslope	-9.47	12.76	-1.29	10.6	13.37	13.81	0.002	0.001	0.868	Saprotroph	Dung Saprotroph
k__Fungi	p__Ascomycota	c__Sordariomycetes	o__Sordariales	f__Lasiosphaeriaceae	g__Schizothecium	s__Schizothecium_carpinicola	OTU_3330	Snowmelt	15 cm +	0	0	3e-05	1e-05	Hillslope	-9.5	11.68	-11.68	10.63	12.34	12.34	0.002	0.001	0.001	Saprotroph	Dung Saprotroph
k__Fungi	p__Ascomycota	c__Eurotiomycetes	o__Chaetothyriales	f__Herpotrichiellaceae	g__Exophiala	NA	OTU_1271	Snowmelt	15 cm +	5e-05	0	0.00022	1e-05	Hillslope	-9.5	14.44	-2.12	10.63	14.7	15.38	0.002	0.001	0.754	Saprotroph	Undefined Saprotroph
k__Fungi	p__Ascomycota	c__Sordariomycetes	o__Magnaporthales	f__Magnaporthaceae	g__Gaeumannomyces	s__Gaeumannomyces_caricis	OTU_2080	Snowmelt	5 to 15 cm	0	0	1e-05	0	Hillslope	0	9.23	-9.23	Inf	10.43	10.43	1	0.001	0.001	Pathotroph	Plant Pathogen
k__Fungi	p__Ascomycota	c__Sordariomycetes	o__Hypocreales	f__Bionectriaceae	g__Nectriopsis	s__Nectriopsis_lecanodes	OTU_183	Snowmelt	15 cm +	0	0	1e-05	0	Hillslope	0	9.55	-9.55	Inf	10.75	10.75	1	0.001	0.001	Mixotrophic	Lichen Parasite-Undefined Saprotroph
k__Fungi	p__Ascomycota	c__Sordariomycetes	o__Melanosporales	f__Melanosporaceae	g__Melanospora	s__Melanospora_sp	OTU_1610	Snowmelt	15 cm +	0	0	3e-05	0	Hillslope	0	11.67	-11.67	Inf	12.6	12.6	1	0.001	0.001	Saprotroph	Dung Saprotroph-Undefined Saprotroph
k__Fungi	p__Ascomycota	c__Sordariomycetes	o__Sordariales	f__Lasiosphaeriaceae	g__Apodus	s__Apodus_deciduus	OTU_1011	Snowmelt	0 to 5 cm	0.0002	0.00053	0.00787	0.00011	Hillslope	2.26	3.88	-5.32	3.8	5.1	4.9	0.049	0.005	0	Saprotroph	Undefined Saprotroph
k__Fungi	p__Ascomycota	c__Sordariomycetes	o__Sordariales	f__Lasiosphaeriaceae	g__Apodus	s__Apodus_deciduus	OTU_1011	Snowmelt	15 cm +	0	5e-05	0.00071	0	Hillslope	12.14	3.99	-16.12	13.81	5.9	5.02	0.002	0.014	0	Saprotroph	Undefined Saprotroph
k__Fungi	p__Ascomycota	c__Sordariomycetes	o__Hypocreales	f__Nectriaceae	g__Fusarium	NA	OTU_1766	Snowmelt	15 cm +	0	0	9e-05	0	Hillslope	0	13.07	-13.07	Inf	14.27	14.27	1	0.001	0.001	Mixotrophic	Plant Pathogen-Soil Saprotroph-Wood Saprotroph
k__Fungi	p__Ascomycota	c__Dothideomycetes	o__Pleosporales	f__Lophiostomataceae	g__Trichometasphaeria	s__Trichometasphaeria_sp	OTU_2992	Snowmelt	0 to 5 cm	0	0	2e-05	0	Hillslope	-8.93	10.81	-10.81	10.06	12.01	12.01	0.002	0.001	0.001	Saprotroph	Undefined Saprotroph
k__Fungi	p__Ascomycota	c__Dothideomycetes	o__Pleosporales	f__Lophiostomataceae	g__Trichometasphaeria	s__Trichometasphaeria_sp	OTU_2992	Snowmelt	15 cm +	0	0	0	0	Hillslope	0	8.82	-8.82	Inf	10.02	10.02	1	0.001	0.001	Saprotroph	Undefined Saprotroph
k__Fungi	p__Ascomycota	c__Dothideomycetes	o__Pleosporales	f__Pleosporaceae	g__Alternaria	NA	OTU_2297	Snowmelt	5 to 15 cm	0	0	1e-05	0	Hillslope	0	9.23	-9.23	Inf	10.43	10.43	1	0.001	0.001	Mixotrophic	Animal Pathogen-Endophyte-Plant Pathogen-Wood Saprotroph
k__Fungi	p__Ascomycota	c__Dothideomycetes	o__Pleosporales	f__Pleosporaceae	g__Alternaria	NA	OTU_2297	Snowmelt	15 cm +	1e-05	0	1e-05	0	Hillslope	0	9.57	-0.26	Inf	10.77	11.25	1	0.001	1	Mixotrophic	Animal Pathogen-Endophyte-Plant Pathogen-Wood Saprotroph
k__Fungi	p__Ascomycota	c__Dothideomycetes	o__Pleosporales	f__Sporormiaceae	g__Preussia	NA	OTU_720	Snowmelt	0 to 5 cm	0	0	4e-05	0	Hillslope	0	11.9	-11.9	Inf	13.1	13.1	1	0.001	0.001	Saprotroph	Undefined Saprotroph
k__Fungi	p__Ascomycota	c__Dothideomycetes	o__Pleosporales	f__Sporormiaceae	g__Preussia	NA	OTU_720	Snowmelt	5 to 15 cm	0	0	3e-05	0	Hillslope	0	11.7	-11.7	Inf	12.91	12.91	1	0.001	0.001	Saprotroph	Undefined Saprotroph
k__Fungi	p__Ascomycota	c__Leotiomycetes	o__Leotiomycetes_ord_Incertae_sedis	f__Pseudeurotiaceae	g__Pleuroascus	s__Pleuroascus_nicholsonii	OTU_684	Snowmelt	0 to 5 cm	0	0	1e-05	0	Hillslope	0	9.58	-9.58	Inf	10.78	10.78	1	0.001	0.001	Saprotroph	Dung Saprotroph
k__Fungi	p__Mortierellomycota	c__Mortierellomycetes	o__Mortierellales	f__Mortierellaceae	g__Mortierella	s__Mortierella_sarnyensis	OTU_1974	Snowmelt	15 cm +	0	0	0.00011	3e-05	Hillslope	-11.46	13.45	-13.45	12.6	14.66	14.66	0.002	0.001	0.001	Saprotroph	Undefined Saprotroph
k__Fungi	p__Glomeromycota	c__Glomeromycetes	o__Glomerales	f__Glomeraceae	g__Septoglomus	s__Septoglomus_sp	OTU_2711	Snowmelt	5 to 15 cm	0	0	0.00023	0	Hillslope	0	14.51	-14.51	Inf	15.72	15.72	1	0.001	0.001	Arbuscular Mycorrhizal	Arbuscular Mycorrhizal
k__Fungi	p__Glomeromycota	c__Glomeromycetes	o__Glomerales	f__Glomeraceae	g__Septoglomus	s__Septoglomus_sp	OTU_2711	Snowmelt	15 cm +	0	0	2e-05	1e-05	Hillslope	-9.46	11.17	-11.17	10.6	12.37	12.37	0.002	0.001	0.001	Arbuscular Mycorrhizal	Arbuscular Mycorrhizal
k__Fungi	p__Ascomycota	c__Sordariomycetes	o__Microascales	f__Halosphaeriaceae	g__Remispora	s__Remispora_stellata	OTU_1604	Snowmelt	0 to 5 cm	1e-05	0	2e-05	0	Hillslope	0	10.58	-0.51	Inf	11.78	12.12	1	0.001	0.984	Saprotroph	Undefined Saprotroph
k__Fungi	p__Ascomycota	c__Sordariomycetes	o__Microascales	f__Halosphaeriaceae	g__Remispora	s__Remispora_stellata	OTU_1604	Snowmelt	5 to 15 cm	0	0	6e-05	0	Hillslope	0	12.48	-12.48	Inf	13.12	13.12	1	0.001	0.001	Saprotroph	Undefined Saprotroph
k__Fungi	p__Ascomycota	c__Sordariomycetes	o__Microascales	f__Halosphaeriaceae	g__Remispora	s__Remispora_stellata	OTU_1604	Snowmelt	15 cm +	2e-05	0	6e-05	1e-05	Hillslope	-9.46	12.53	-1.97	10.6	13.34	14.03	0.002	0.001	0.748	Saprotroph	Undefined Saprotroph
k__Fungi	p__Basidiomycota	c__Agaricomycetes	o__Agaricales	f__Psathyrellaceae	g__Coprinopsis	s__Coprinopsis_acuminata	OTU_3875	Snowmelt	0 to 5 cm	0	0	1e-05	0	Hillslope	0	9.28	-9.28	Inf	10.49	10.49	1	0.001	0.001	Saprotroph	Undefined Saprotroph
k__Fungi	p__Ascomycota	c__Archaeorhizomycetes	o__Archaeorhizomycetales	f__Archaeorhizomycetaceae	g__Archaeorhizomyces	s__Archaeorhizomyces_sp	OTU_911	Snowmelt	5 to 15 cm	1e-05	0	0.00144	0	Hillslope	0	17.14	-6.91	Inf	18.34	18.81	1	0.001	0.228	Saprotroph	Soil Saprotroph
k__Fungi	p__Ascomycota	c__Sordariomycetes	o__Xylariales	f__Amphisphaeriaceae	g__Seimatosporium	s__Seimatosporium_pistaciae	OTU_1179	Snowmelt	15 cm +	0	0	2e-05	0	Hillslope	0	10.57	-10.57	Inf	11.77	11.77	1	0.001	0.001	Pathotroph	Plant Pathogen
k__Fungi	p__Ascomycota	c__Sordariomycetes	o__Sordariales	f__Lasiosphaeriaceae	g__Schizothecium	s__Schizothecium_formosanum	OTU_947	Snowmelt	0 to 5 cm	0	0	1e-05	0	Hillslope	0	10.44	-3.27	Inf	11.65	12.11	1	0.001	0.418	Saprotroph	Dung Saprotroph
k__Fungi	p__Ascomycota	c__Leotiomycetes	o__Helotiales	f__Hyaloscyphaceae	g__Lachnum	s__Lachnum_fuscescens	OTU_626	Snowmelt	0 to 5 cm	0	0	0.00011	0	Hillslope	0	13.46	-13.46	Inf	14.02	14.02	1	0.001	0.001	Saprotroph	Undefined Saprotroph
k__Fungi	p__Ascomycota	c__Leotiomycetes	o__Helotiales	f__Hyaloscyphaceae	g__Lachnum	s__Lachnum_fuscescens	OTU_626	Snowmelt	5 to 15 cm	0	0	0.00244	4e-05	Hillslope	-12.05	17.9	-17.9	13.19	19.1	19.1	0.002	0.001	0.001	Saprotroph	Undefined Saprotroph
k__Fungi	p__Basidiomycota	c__Agaricomycetes	o__Boletales	f__Coniophoraceae	g__Coniophora	s__Coniophora_puteana	OTU_2789	Snowmelt	0 to 5 cm	0	0	2e-05	0	Hillslope	0	10.58	-10.58	Inf	11.78	11.78	1	0.001	0.001	Saprotroph	Wood Saprotroph
k__Fungi	p__Ascomycota	c__Sordariomycetes	o__Microascales	f__Halosphaeriaceae	g__Clavatospora	s__Clavatospora_longibrachiata	OTU_2924	Snowmelt	0 to 5 cm	1e-05	0	3e-05	0	Hillslope	0	11.71	-1.73	Inf	12.38	12.83	1	0.001	0.763	Saprotroph	Undefined Saprotroph
k__Fungi	p__Ascomycota	c__Sordariomycetes	o__Microascales	f__Halosphaeriaceae	g__Clavatospora	s__Clavatospora_longibrachiata	OTU_2924	Snowmelt	15 cm +	0	0	0	0	Hillslope	0	8.09	-8.09	Inf	9.29	9.29	1	0.001	0.001	Saprotroph	Undefined Saprotroph
k__Fungi	p__Ascomycota	c__Sordariomycetes	o__Sordariales	f__Sordariaceae	g__Sordaria	s__Sordaria_fimicola	OTU_2216	Snowmelt	0 to 5 cm	0	0	2e-05	0	Hillslope	0	10.58	-10.58	Inf	11.78	11.78	1	0.001	0.001	Saprotroph	Dung Saprotroph-Wood Saprotroph
k__Fungi	p__Ascomycota	c__Sordariomycetes	o__Hypocreales	f__Ophiocordycipitaceae	g__Tolypocladium	NA	OTU_4117	Snowmelt	5 to 15 cm	0	0	2e-05	0	Hillslope	0	11.12	-11.12	Inf	12.32	12.32	1	0.001	0.001	Pathogen	Animal Pathogen-Clavicipitaceous Endophyte-Fungal Parasite
k__Fungi	p__Ascomycota	c__Archaeorhizomycetes	o__Archaeorhizomycetales	f__Archaeorhizomycetaceae	g__Archaeorhizomyces	s__Archaeorhizomyces_sp	OTU_1995	Snowmelt	0 to 5 cm	0	0	6e-05	0	Hillslope	0	12.62	-4	Inf	13.82	14.29	1	0.001	0.397	Saprotroph	Soil Saprotroph
k__Fungi	p__Ascomycota	c__Eurotiomycetes	o__Onygenales	f__Onygenaceae	g__Auxarthron	NA	OTU_4116	Snowmelt	15 cm +	0	0	1e-05	0	Hillslope	-8.89	10.55	-10.55	10.03	11.75	11.75	0.002	0.001	0.001	Saprotroph	Undefined Saprotroph
k__Fungi	p__Ascomycota	c__Dothideomycetes	o__Capnodiales	f__Teratosphaeriaceae	g__Capnobotryella	s__Capnobotryella_sp	OTU_2670	Snowmelt	0 to 5 cm	0	0	2e-05	0	Hillslope	0	11.13	-11.13	Inf	12.34	12.34	1	0.001	0.001	Saprotroph	Undefined Saprotroph
k__Fungi	p__Ascomycota	c__Eurotiomycetes	o__Onygenales	f__Onygenaceae	g__Auxarthron	s__Auxarthron_californiense	OTU_3077	Snowmelt	0 to 5 cm	0	0	1e-05	0	Hillslope	0	9.58	-9.58	Inf	10.78	10.78	1	0.001	0.001	Saprotroph	Undefined Saprotroph
k__Fungi	p__Ascomycota	c__Eurotiomycetes	o__Onygenales	f__Arthrodermataceae	g__Arthroderma	s__Arthroderma_lenticulare	OTU_2647	Snowmelt	0 to 5 cm	0	0	1e-05	0	Hillslope	0	9.28	-1.43	Inf	10.49	10.95	1	0.001	0.772	Mixotrophic	Animal Pathogen-Undefined Saprotroph
k__Fungi	p__Ascomycota	c__Eurotiomycetes	o__Onygenales	f__Arthrodermataceae	g__Arthroderma	s__Arthroderma_lenticulare	OTU_2647	Snowmelt	15 cm +	1e-05	0	1e-05	0	Hillslope	-8.89	9.58	0.57	10.03	10.79	11.06	0.002	0.001	0.965	Mixotrophic	Animal Pathogen-Undefined Saprotroph
k__Fungi	p__Ascomycota	c__Sordariomycetes	o__Sordariales	f__Lasiosphaeriaceae	g__Schizothecium	s__Schizothecium_miniglutinans	OTU_678	Snowmelt	0 to 5 cm	1e-05	0	2e-05	0	Hillslope	0	10.87	-0.54	Inf	12.07	12.54	1	0.001	0.983	Saprotroph	Dung Saprotroph
k__Fungi	p__Mortierellomycota	c__Mortierellomycetes	o__Mortierellales	f__Mortierellaceae	g__Mortierella	s__Mortierella_sp	OTU_1691	Snowmelt	0 to 5 cm	0	0	1e-05	0	Hillslope	0	10.4	-10.4	Inf	11.6	11.6	1	0.001	0.001	Saprotroph	Undefined Saprotroph
k__Fungi	p__Ascomycota	c__Sordariomycetes	o__Sordariales	f__Lasiosphaeriaceae	g__Schizothecium	NA	OTU_1427	Snowmelt	0 to 5 cm	2e-05	0	8e-05	0	Hillslope	0	13.04	-1.9	Inf	14	14.25	1	0.001	0.766	Saprotroph	Dung Saprotroph
k__Fungi	p__Ascomycota	c__Dothideomycetes	o__Myriangiales	f__Myriangiales_fam_Incertae_sedis	g__Endosporium	s__Endosporium_sp	OTU_1079	Snowmelt	0 to 5 cm	0	0	1e-05	0	Hillslope	0	9.28	-9.28	Inf	10.49	10.49	1	0.001	0.001	Saprotroph	Undefined Saprotroph
k__Fungi	p__Ascomycota	c__Dothideomycetes	o__Myriangiales	f__Myriangiales_fam_Incertae_sedis	g__Endosporium	s__Endosporium_sp	OTU_3124	Snowmelt	0 to 5 cm	0	0	2e-05	0	Hillslope	0	11.27	-2.65	Inf	12.48	12.94	1	0.001	0.577	Saprotroph	Undefined Saprotroph
k__Fungi	p__Ascomycota	c__Sordariomycetes	o__Hypocreales	f__Hypocreaceae	g__Trichoderma	NA	OTU_1003	Snowmelt	0 to 5 cm	0	0	1e-05	0	Hillslope	0	10.27	-10.27	Inf	11.48	11.48	1	0.001	0.001	Mixotrophic	Endophyte-Epiphyt-Fungal Parasite-Plant Pathogen-Wood Saprotroph
k__Fungi	p__Ascomycota	c__Sordariomycetes	o__Hypocreales	f__Hypocreaceae	g__Trichoderma	NA	OTU_1003	Snowmelt	5 to 15 cm	0	0	0.00051	0	Hillslope	0	15.64	-15.64	Inf	16.85	16.85	1	0.001	0.001	Mixotrophic	Endophyte-Epiphyt-Fungal Parasite-Plant Pathogen-Wood Saprotroph
k__Fungi	p__Ascomycota	c__Sordariomycetes	o__Hypocreales	f__Hypocreaceae	g__Trichoderma	NA	OTU_1003	Snowmelt	15 cm +	0	0	0.00023	0	Hillslope	0	14.48	-14.48	Inf	15.68	15.68	1	0.001	0.001	Mixotrophic	Endophyte-Epiphyt-Fungal Parasite-Plant Pathogen-Wood Saprotroph
k__Fungi	p__Ascomycota	c__Leotiomycetes	o__Helotiales	f__Dermateaceae	g__Pezicula	s__Pezicula_sporulosa	OTU_417	Snowmelt	0 to 5 cm	0	0	2e-05	0	Hillslope	0	11.13	-2.51	Inf	12.34	12.8	1	0.001	0.6	Mixotrophic	Endophyte-Plant Pathogen-Undefined Saprotroph
k__Fungi	p__Basidiomycota	c__Tremellomycetes	o__Cystofilobasidiales	f__Mrakiaceae	g__Itersonilia	s__Itersonilia_perplexans	OTU_3046	Snowmelt	0 to 5 cm	0	0	0	0	Hillslope	0	8.54	-8.54	Inf	9.75	9.75	1	0.001	0.001	Pathotroph	Plant Pathogen
k__Fungi	p__Ascomycota	c__Dothideomycetes	o__Dothideomycetes_ord_Incertae_sedis	f__Gloniaceae	g__Cenococcum	s__Cenococcum_geophilum	OTU_549	Snowmelt	0 to 5 cm	0	0	1e-05	0	Hillslope	0	9.58	-9.58	Inf	10.78	10.78	1	0.001	0.001	Ectomycorrhizal	Ectomycorrhizal
k__Fungi	p__Glomeromycota	c__Glomeromycetes	o__Glomerales	f__Claroideoglomeraceae	g__Claroideoglomus	s__Claroideoglomus_sp	OTU_3345	Snowmelt	15 cm +	0	0	3e-05	0	Hillslope	0	11.76	-11.76	Inf	12.39	12.39	1	0.001	0.001	Arbuscular Mycorrhizal	Arbuscular Mycorrhizal
k__Fungi	p__Ascomycota	c__Dothideomycetes	o__Dothideales	f__Dothioraceae	g__Dothiora	s__Dothiora_europaea	OTU_3454	Snowmelt	0 to 5 cm	0	0	0	0	Hillslope	0	8.54	-8.54	Inf	9.75	9.75	1	0.001	0.001	Saprotroph	Undefined Saprotroph
k__Fungi	p__Basidiomycota	c__Agaricomycetes	o__Agaricales	f__Inocybaceae	g__Inocybe	s__Inocybe_rimosa	OTU_253	Snowmelt	15 cm +	0	0	1e-05	0	Hillslope	0	10.14	-10.14	Inf	10.76	10.76	1	0.001	0.001	Ectomycorrhizal	Ectomycorrhizal
k__Fungi	p__Ascomycota	c__Dothideomycetes	o__Pleosporales	f__Leptosphaeriaceae	g__Leptosphaeria	s__Leptosphaeria_veronicae	OTU_1462	Snowmelt	0 to 5 cm	0	0	6e-05	0	Hillslope	0	12.43	-4.57	Inf	13.13	13.88	1	0.001	0.295	Pathotroph	Plant Pathogen
k__Fungi	p__Ascomycota	c__Dothideomycetes	o__Pleosporales	f__Leptosphaeriaceae	g__Leptosphaeria	s__Leptosphaeria_veronicae	OTU_1462	Snowmelt	15 cm +	0	0	0.00038	0	Hillslope	0	15.21	-15.21	Inf	16.42	16.42	1	0.001	0.001	Pathotroph	Plant Pathogen
k__Fungi	p__Ascomycota	c__Leotiomycetes	o__Helotiales	f__Helotiales_fam_Incertae_sedis	g__Cadophora	s__Cadophora_finlandica	OTU_3660	Snowmelt	15 cm +	0	0	4e-05	0	Hillslope	0	11.81	-11.81	Inf	13.01	13.01	1	0.001	0.001	Endophyte	Endophyte
k__Fungi	p__Ascomycota	c__Leotiomycetes	o__Helotiales	f__Helotiales_fam_Incertae_sedis	g__Cadophora	s__Cadophora_sp	OTU_107	Snowmelt	0 to 5 cm	0	0	0	0	Hillslope	0	8.81	-1.15	Inf	10.01	10.48	1	0.001	0.828	Endophyte	Endophyte
k__Fungi	p__Ascomycota	c__Leotiomycetes	o__Helotiales	f__Helotiales_fam_Incertae_sedis	g__Cadophora	s__Cadophora_sp	OTU_107	Snowmelt	15 cm +	0	0	1e-05	0	Hillslope	0	9.31	-9.31	Inf	10.51	10.51	1	0.001	0.001	Endophyte	Endophyte
k__Fungi	p__Ascomycota	c__Leotiomycetes	o__Helotiales	f__Helotiales_fam_Incertae_sedis	g__Cadophora	s__Cadophora_melinii	OTU_1223	Snowmelt	15 cm +	0	0	5e-05	0	Hillslope	0	12.3	-12.3	Inf	13.51	13.51	1	0.001	0.001	Endophyte	Endophyte
k__Fungi	p__Basidiomycota	c__Agaricomycetes	o__Thelephorales	f__Thelephoraceae	g__Tomentella	s__Tomentella_fuscocinerea	OTU_36	Snowmelt	15 cm +	0	0	0	0	Hillslope	0	8.82	-8.82	Inf	10.02	10.02	1	0.001	0.001	Ectomycorrhizal	Ectomycorrhizal
k__Fungi	p__Ascomycota	c__Archaeorhizomycetes	o__Archaeorhizomycetales	f__Archaeorhizomycetaceae	g__Archaeorhizomyces	s__Archaeorhizomyces_sp	OTU_1032	Snowmelt	5 to 15 cm	1e-05	0	0.00084	0	Hillslope	0	16.36	-5.82	Inf	17.56	18.03	1	0.001	0.307	Saprotroph	Soil Saprotroph
k__Fungi	p__Ascomycota	c__Leotiomycetes	o__Helotiales	f__Helotiales_fam_Incertae_sedis	g__Rhynchosporium	NA	OTU_168	Snowmelt	15 cm +	1e-05	0	0.0003	0	Hillslope	0	14.86	-4.79	Inf	15.84	16.43	1	0.001	0.371	Pathotroph	Plant Pathogen
k__Fungi	p__Basidiomycota	c__Agaricomycetes	o__Agaricales	f__Psathyrellaceae	g__Coprinellus	s__Coprinellus_sabulicola	OTU_1611	Snowmelt	5 to 15 cm	0	0	7e-05	0	Hillslope	0	12.72	-12.72	Inf	13.31	13.31	1	0.001	0.001	Saprotroph	Undefined Saprotroph
k__Fungi	p__Basidiomycota	c__Agaricomycetes	o__Agaricales	f__Psathyrellaceae	g__Coprinellus	s__Coprinellus_sabulicola	OTU_1611	Snowmelt	15 cm +	0	0	7e-05	0	Hillslope	0	12.75	-12.75	Inf	13.76	13.76	1	0.001	0.001	Saprotroph	Undefined Saprotroph
k__Fungi	p__Basidiomycota	c__Agaricomycetes	o__Atheliales	f__Atheliaceae	g__Amphinema	s__Amphinema_sp	OTU_2951	Snowmelt	5 to 15 cm	0	0	3e-05	0	Hillslope	0	11.49	-11.49	Inf	12.69	12.69	1	0.001	0.001	Ectomycorrhizal	Ectomycorrhizal
k__Fungi	p__Ascomycota	c__Pezizomycetes	o__Pezizales	f__Pezizaceae	g__Peziza	s__Peziza_nivalis	OTU_2284	Snowmelt	15 cm +	0	0	2e-05	0	Hillslope	0	10.89	-10.89	Inf	12.09	12.09	1	0.001	0.001	Ectomycorrhizal	Ectomycorrhizal
k__Fungi	p__Basidiomycota	c__Agaricomycetes	o__Cantharellales	f__Ceratobasidiaceae	g__Ceratobasidium	s__Ceratobasidium_sp	OTU_4099	Snowmelt	15 cm +	0	0	1e-05	0	Hillslope	0	9.08	-9.08	Inf	10.29	10.29	1	0.001	0.001	Ectomycorrhizal	Ectomycorrhizal
k__Fungi	p__Ascomycota	c__Dothideomycetes	o__Venturiales	f__Sympoventuriaceae	g__Ochroconis	s__Ochroconis_bacilliformis	OTU_1701	Snowmelt	15 cm +	0	0	0.00015	0	Hillslope	0	13.89	-13.89	Inf	15.1	15.1	1	0.001	0.001	Saprotroph	Undefined Saprotroph
k__Fungi	p__Ascomycota	c__Eurotiomycetes	o__Onygenales	f__Arachnomycetaceae	g__Arachnomyces	s__Arachnomyces_sp	OTU_3132	Snowmelt	5 to 15 cm	0	0	2e-05	0	Hillslope	0	11.26	-11.26	Inf	12.47	12.47	1	0.001	0.001	Saprotroph	Dung Saprotroph
k__Fungi	p__Ascomycota	c__Dothideomycetes	o__Pleosporales	f__Lophiotremataceae	g__Lophiotrema	s__Lophiotrema_rubi	OTU_499	Snowmelt	15 cm +	0	0	0.00337	0	Hillslope	0	18.36	-18.36	Inf	19.57	19.57	1	0.001	0.001	Saprotroph	Undefined Saprotroph
k__Fungi	p__Ascomycota	c__Dothideomycetes	o__Pleosporales	f__Phaeosphaeriaceae	g__Ophiosphaerella	s__Ophiosphaerella_sp	OTU_2660	Snowmelt	5 to 15 cm	0	0	3e-05	0	Hillslope	0	11.43	-11.43	Inf	12.64	12.64	1	0.001	0.001	Saprotroph	Undefined Saprotroph
k__Fungi	p__Ascomycota	c__Dothideomycetes	o__Pleosporales	f__Phaeosphaeriaceae	g__Ophiosphaerella	s__Ophiosphaerella_sp	OTU_2660	Snowmelt	15 cm +	0	0	1e-05	0	Hillslope	0	9.67	-9.67	Inf	10.87	10.87	1	0.001	0.001	Saprotroph	Undefined Saprotroph
k__Fungi	p__Basidiomycota	c__Agaricomycetes	o__Boletales	f__Serpulaceae	g__Serpula	s__Serpula_himantioides	OTU_4069	Snowmelt	5 to 15 cm	0	0	1e-05	0	Hillslope	0	9.11	-9.11	Inf	10.31	10.31	1	0.001	0.001	Saprotroph	Wood Saprotroph
k__Fungi	p__Ascomycota	c__Dothideomycetes	o__Pleosporales	f__Melanommataceae	g__Herpotrichia	s__Herpotrichia_parasitica	OTU_3194	Snowmelt	0 to 5 cm	0	3e-05	0.00067	0	Hillslope	11.34	4.68	-16.02	13.01	6.59	5.68	0.002	0.01	0	Saprotroph	Undefined Saprotroph
k__Fungi	p__Ascomycota	c__Dothideomycetes	o__Pleosporales	f__Melanommataceae	g__Herpotrichia	s__Herpotrichia_parasitica	OTU_3194	Snowmelt	5 to 15 cm	0	0	8e-05	0	Hillslope	0	12.92	-12.92	Inf	14.12	14.12	1	0.001	0.001	Saprotroph	Undefined Saprotroph
k__Fungi	p__Ascomycota	c__Dothideomycetes	o__Pleosporales	f__Melanommataceae	g__Herpotrichia	s__Herpotrichia_parasitica	OTU_3194	Snowmelt	15 cm +	0	0	6e-05	0	Hillslope	0	12.47	-12.47	Inf	13.68	13.68	1	0.001	0.001	Saprotroph	Undefined Saprotroph
k__Fungi	p__Ascomycota	c__Leotiomycetes	o__Helotiales	f__Hyaloscyphaceae	g__Rodwayella	s__Rodwayella_citrinula	OTU_2598	Snowmelt	15 cm +	5e-05	0	6e-05	0	Hillslope	0	12.54	-0.28	Inf	13.75	13.96	1	0.001	1	Saprotroph	Undefined Saprotroph
k__Fungi	p__Mortierellomycota	c__Mortierellomycetes	o__Mortierellales	f__Mortierellaceae	g__Mortierella	s__Mortierella_amoeboidea	OTU_1533	Snowmelt	0 to 5 cm	0	0	1e-05	0	Hillslope	0	10.27	-1.52	Inf	11.48	11.94	1	0.001	0.779	Saprotroph	Undefined Saprotroph
k__Fungi	p__Kickxellomycota	c__Kickxellomycetes	o__Kickxellales	f__Kickxellaceae	g__Ramicandelaber	s__Ramicandelaber_sp	OTU_3385	Snowmelt	15 cm +	1e-05	0	1e-05	0	Hillslope	0	9.58	-0.35	Inf	10.79	11.26	1	0.001	1	Saprotroph	Undefined Saprotroph
k__Fungi	p__Ascomycota	c__Sordariomycetes	o__Hypocreales	f__Hypocreales_fam_Incertae_sedis	g__Acremonium	s__Acremonium_exuviarum	OTU_2953	Snowmelt	0 to 5 cm	0	0	2e-05	0	Hillslope	0	11.17	-11.17	Inf	11.78	11.78	1	0.001	0.001	Pathogen	Animal Pathogen-Endophyte-Fungal Parasite-Plant Pathogen-Wood Saprotroph
k__Fungi	p__Ascomycota	c__Leotiomycetes	o__Helotiales	f__Helotiaceae	g__Crocicreas	s__Crocicreas_sp	OTU_548	Snowmelt	15 cm +	0	0	0.00271	0	Hillslope	0	18.05	-18.05	Inf	19.25	19.25	1	0.001	0.001	Saprotroph	Undefined Saprotroph
k__Fungi	p__Basidiomycota	c__Agaricomycetes	o__Agaricales	f__Hymenogastraceae	g__Hymenogaster	s__Hymenogaster_sp	OTU_255	Snowmelt	0 to 5 cm	0	0	1e-05	0	Hillslope	0	10.4	-10.4	Inf	11.6	11.6	1	0.001	0.001	Ectomycorrhizal	Ectomycorrhizal
k__Fungi	p__Mortierellomycota	c__Mortierellomycetes	o__Mortierellales	f__Mortierellaceae	g__Mortierella	NA	OTU_534	Snowmelt	15 cm +	0	0	5e-05	0	Hillslope	0	12.4	-12.4	Inf	13.61	13.61	1	0.001	0.001	Saprotroph	Undefined Saprotroph
k__Fungi	p__Ascomycota	c__Leotiomycetes	o__Erysiphales	f__Erysiphaceae	g__Podosphaera	s__Podosphaera_astericola	OTU_2036	Snowmelt	0 to 5 cm	0	0	6e-05	0	Hillslope	0	12.64	-12.64	Inf	13.49	13.49	1	0.001	0.001	Pathotroph	Plant Pathogen
k__Fungi	p__Ascomycota	c__Leotiomycetes	o__Erysiphales	f__Erysiphaceae	g__Podosphaera	s__Podosphaera_astericola	OTU_2036	Snowmelt	5 to 15 cm	0	0	3e-05	0	Hillslope	0	11.49	-2.9	Inf	12.69	13.16	1	0.001	0.537	Pathotroph	Plant Pathogen
k__Fungi	p__Basidiomycota	c__Agaricomycetes	o__Cantharellales	f__Ceratobasidiaceae	g__Ceratobasidium	s__Ceratobasidium_sp	OTU_545	Snowmelt	0 to 5 cm	0.00025	0	0.00068	0	Hillslope	0	16.06	-1.42	Inf	16.7	17.49	1	0.001	0.894	Ectomycorrhizal	Ectomycorrhizal
k__Fungi	p__Basidiomycota	c__Agaricomycetes	o__Cantharellales	f__Ceratobasidiaceae	g__Ceratobasidium	s__Ceratobasidium_sp	OTU_545	Snowmelt	5 to 15 cm	0.0003	0	0.00051	0	Hillslope	0	15.64	-0.76	Inf	16.84	17.31	1	0.001	0.981	Ectomycorrhizal	Ectomycorrhizal
k__Fungi	p__Ascomycota	c__Pezizomycetes	o__Pezizales	f__Ascobolaceae	g__Ascobolus	s__Ascobolus_sp	OTU_2550	Snowmelt	0 to 5 cm	0	0	4e-05	0	Hillslope	0	12.09	-12.09	Inf	12.52	12.52	1	0.001	0	Saprotroph	Dung Saprotroph-Wood Saprotroph
k__Fungi	p__Basidiomycota	c__Agaricomycetes	o__Agaricales	f__Lycoperdaceae	g__Lycoperdon	s__Lycoperdon_norvegicum	OTU_3184	Snowmelt	0 to 5 cm	0	0	2e-05	0	Hillslope	0	11.09	-2.33	Inf	11.76	12.21	1	0.001	0.613	Saprotroph	Undefined Saprotroph
k__Fungi	p__Basidiomycota	c__Agaricomycetes	o__Polyporales	f__Pterulaceae	g__Pterula	s__Pterula_sp	OTU_252	Snowmelt	0 to 5 cm	0	0	0.00067	0	Hillslope	0	16.04	-16.04	Inf	17.25	17.25	1	0.001	0.001	Saprotroph	Undefined Saprotroph
k__Fungi	p__Basidiomycota	c__Agaricomycetes	o__Polyporales	f__Pterulaceae	g__Pterula	s__Pterula_sp	OTU_252	Snowmelt	5 to 15 cm	0	0	0.00465	0	Hillslope	0	18.83	-18.83	Inf	19.44	19.44	1	0.001	0	Saprotroph	Undefined Saprotroph
k__Fungi	p__Basidiomycota	c__Agaricomycetes	o__Polyporales	f__Pterulaceae	g__Pterula	s__Pterula_sp	OTU_252	Snowmelt	15 cm +	0	0	0.00163	0	Hillslope	0	17.32	-17.32	Inf	18.4	18.4	1	0.001	0.001	Saprotroph	Undefined Saprotroph
k__Fungi	p__Ascomycota	c__Leotiomycetes	o__Helotiales	f__Leotiaceae	g__Alatospora	s__Alatospora_pulchella	OTU_2120	Snowmelt	0 to 5 cm	0	0	1e-05	0	Hillslope	0	9.62	-9.62	Inf	10.82	10.82	1	0.001	0.001	Saprotroph	Undefined Saprotroph
k__Fungi	p__Ascomycota	c__Leotiomycetes	o__Helotiales	f__Leotiaceae	g__Alatospora	s__Alatospora_pulchella	OTU_2120	Snowmelt	5 to 15 cm	0	0	3e-05	0	Hillslope	0	11.55	-11.55	Inf	12.75	12.75	1	0.001	0.001	Saprotroph	Undefined Saprotroph
k__Fungi	p__Ascomycota	c__Leotiomycetes	o__Helotiales	f__Leotiaceae	g__Alatospora	s__Alatospora_pulchella	OTU_2120	Snowmelt	15 cm +	1e-05	0	2e-05	0	Hillslope	0	11.17	-1.35	Inf	12.37	12.85	1	0.001	0.839	Saprotroph	Undefined Saprotroph
k__Fungi	p__Glomeromycota	c__Glomeromycetes	o__Glomerales	f__Glomeraceae	g__Glomus	NA	OTU_1436	Snowmelt	5 to 15 cm	0	0	3e-05	0	Hillslope	0	11.39	-11.39	Inf	12.6	12.6	1	0.001	0.001	Arbuscular Mycorrhizal	Arbuscular Mycorrhizal
k__Fungi	p__Glomeromycota	c__Glomeromycetes	o__Glomerales	f__Glomeraceae	g__Glomus	NA	OTU_1436	Snowmelt	15 cm +	0	0	0.0003	0	Hillslope	0	14.87	-14.87	Inf	16.07	16.07	1	0.001	0.001	Arbuscular Mycorrhizal	Arbuscular Mycorrhizal
k__Fungi	p__Basidiomycota	c__Agaricomycetes	o__Agaricales	f__Bolbitiaceae	g__Conocybe	s__Conocybe_enderlei	OTU_2123	Snowmelt	0 to 5 cm	0	0	2e-05	0	Hillslope	0	10.62	-10.62	Inf	11.82	11.82	1	0.001	0.001	Saprotroph	Undefined Saprotroph
k__Fungi	p__Ascomycota	c__Dothideomycetes	o__Pleosporales	f__Didymellaceae	g__Epicoccum	s__Epicoccum_nigrum	OTU_2011	Snowmelt	15 cm +	0	0	0.00012	0	Hillslope	0	13.58	-13.58	Inf	14.79	14.79	1	0.001	0.001	Pathotroph	Mycoparasite
k__Fungi	p__Basidiomycota	c__Agaricomycetes	o__Agaricales	f__Lycoperdaceae	g__Disciseda	s__Disciseda_candida	OTU_3452	Snowmelt	15 cm +	0	0	2e-05	0	Hillslope	0	11.17	-11.17	Inf	12.37	12.37	1	0.001	0.001	Saprotroph	Soil Saprotroph
k__Fungi	p__Basidiomycota	c__Agaricomycetes	o__Agaricales	f__Bolbitiaceae	g__Conocybe	NA	OTU_688	Snowmelt	15 cm +	0	0	0.00128	0	Hillslope	0	16.97	-16.97	Inf	18.16	18.16	1	0.001	0.001	Saprotroph	Undefined Saprotroph
k__Fungi	p__Basidiomycota	c__Agaricomycetes	o__Agaricales	f__Lycoperdaceae	g__Lycoperdon	s__Lycoperdon_subumbrinum	OTU_3885	Snowmelt	15 cm +	0	0	2e-05	0	Hillslope	0	10.58	-10.58	Inf	11.79	11.79	1	0.001	0.001	Saprotroph	Undefined Saprotroph
k__Fungi	p__Basidiomycota	c__Agaricomycetes	o__Agaricales	f__Bolbitiaceae	g__Conocybe	s__Conocybe_enderlei	OTU_2840	Snowmelt	15 cm +	0	0	3e-05	0	Hillslope	0	11.58	-11.58	Inf	12.79	12.79	1	0.001	0.001	Saprotroph	Undefined Saprotroph
k__Fungi	p__Glomeromycota	c__Glomeromycetes	o__Glomerales	f__Glomeraceae	g__Septoglomus	s__Septoglomus_sp	OTU_1851	Snowmelt	5 to 15 cm	0	0	2e-05	0	Hillslope	0	11.23	-11.23	Inf	12.43	12.43	1	0.001	0.001	Arbuscular Mycorrhizal	Arbuscular Mycorrhizal
k__Fungi	p__Glomeromycota	c__Glomeromycetes	o__Glomerales	f__Glomeraceae	g__Septoglomus	s__Septoglomus_sp	OTU_1851	Snowmelt	15 cm +	0	0	0.00041	0	Hillslope	0	15.32	-15.32	Inf	16.5	16.5	1	0.001	0.001	Arbuscular Mycorrhizal	Arbuscular Mycorrhizal
k__Fungi	p__Ascomycota	c__Sordariomycetes	o__Hypocreales	f__Nectriaceae	g__Ilyonectria	s__Ilyonectria_mors-panacis	OTU_395	Snowmelt	0 to 5 cm	0.00019	0	0.00049	0	Hillslope	0	15.59	-1.35	Inf	16.8	17.24	1	0.001	0.902	Pathotroph	Plant Pathogen
k__Fungi	p__Ascomycota	c__Archaeorhizomycetes	o__Archaeorhizomycetales	f__Archaeorhizomycetaceae	g__Archaeorhizomyces	s__Archaeorhizomyces_sp	OTU_1946	Snowmelt	0 to 5 cm	5e-05	0	0.00038	0	Hillslope	0	15.21	-3.01	Inf	16.42	16.88	1	0.001	0.647	Saprotroph	Soil Saprotroph
k__Fungi	p__Ascomycota	c__Lecanoromycetes	o__Ostropales	f__Stictidaceae	g__Carestiella	s__Carestiella_socia	OTU_2328	Snowmelt	0 to 5 cm	0	0	0.00014	0	Hillslope	0	13.78	-13.78	Inf	14.94	14.94	1	0.001	0.001	Saprotroph	Undefined Saprotroph
k__Fungi	p__Ascomycota	c__Dothideomycetes	o__Pleosporales	f__Didymellaceae	g__Ascochyta	s__Ascochyta_manawaorae	OTU_2211	Snowmelt	0 to 5 cm	0	0	9e-05	0	Hillslope	0	13.21	-13.21	Inf	14.42	14.42	1	0.001	0.001	Pathotroph	Plant Pathogen
k__Fungi	p__Basidiomycota	c__Agaricomycetes	o__Agaricales	f__Agaricaceae	g__Coprinus	s__Coprinus_foetidellus	OTU_3999	Snowmelt	0 to 5 cm	0	0	1e-05	0	Hillslope	0	10.04	-10.04	Inf	11.25	11.25	1	0.001	0.001	Mixotrophic	Dung Saprotroph-Plant Pathogen
k__Fungi	p__Ascomycota	c__Eurotiomycetes	o__Chaetothyriales	f__Herpotrichiellaceae	g__Exophiala	s__Exophiala_equina	OTU_2834	Snowmelt	0 to 5 cm	0	0	2e-05	0	Hillslope	0	11.04	-11.04	Inf	12.25	12.25	1	0.001	0.001	Saprotroph	Undefined Saprotroph
k__Fungi	p__Ascomycota	c__Dothideomycetes	o__Pleosporales	f__Lophiostomataceae	g__Lophiostoma	s__Lophiostoma_corticola	OTU_714	Snowmelt	0 to 5 cm	0	0	0.00079	0	Hillslope	0	16.26	-16.26	Inf	17.4	17.4	1	0.001	0.001	Saprotroph	Undefined Saprotroph
k__Fungi	p__Ascomycota	c__Dothideomycetes	o__Pleosporales	f__Lophiostomataceae	g__Lophiostoma	s__Lophiostoma_corticola	OTU_714	Snowmelt	5 to 15 cm	0	0	3e-05	0	Hillslope	0	11.39	-11.39	Inf	12.42	12.42	1	0.001	0.001	Saprotroph	Undefined Saprotroph
k__Fungi	p__Ascomycota	c__Arthoniomycetes	o__Lichenostigmatales	f__Phaeococcomycetaceae	g__Phaeococcomyces	s__Phaeococcomyces_eucalypti	OTU_3620	Snowmelt	5 to 15 cm	0	0	1e-05	0	Hillslope	0	9.23	-9.23	Inf	10.43	10.43	1	0.001	0.001	Saprotroph	Undefined Saprotroph
k__Fungi	p__Basidiomycota	c__Agaricomycetes	o__Polyporales	f__Pterulaceae	g__Pterula	s__Pterula_sp	OTU_4042	Snowmelt	5 to 15 cm	0	0	1e-05	0	Hillslope	0	9.23	-9.23	Inf	10.43	10.43	1	0.001	0.001	Saprotroph	Undefined Saprotroph
k__Fungi	p__Ascomycota	c__Leotiomycetes	o__Helotiales	f__Loramycetaceae	g__Loramyces	s__Loramyces_macrosporus	OTU_83	Snowmelt	0 to 5 cm	0	0	0.00073	0	Hillslope	0	16.15	-16.15	Inf	16.66	16.66	1	0.001	0	Saprotroph	Undefined Saprotroph
k__Fungi	p__Ascomycota	c__Leotiomycetes	o__Helotiales	f__Loramycetaceae	g__Loramyces	s__Loramyces_macrosporus	OTU_83	Snowmelt	5 to 15 cm	1e-05	0	0.02981	0	Hillslope	0	21.51	-11.77	Inf	22.71	23.18	1	0.001	0.074	Saprotroph	Undefined Saprotroph
k__Fungi	p__Ascomycota	c__Leotiomycetes	o__Helotiales	f__Loramycetaceae	g__Loramyces	s__Loramyces_macrosporus	OTU_83	Snowmelt	15 cm +	0	0	0.00036	0	Hillslope	0	15.13	-15.13	Inf	15.77	15.77	1	0.001	0.001	Saprotroph	Undefined Saprotroph
k__Fungi	p__Basidiomycota	c__Agaricomycetes	o__Geastrales	f__Geastraceae	g__Nidulariopsis	s__Nidulariopsis_iowensis	OTU_1129	Snowmelt	0 to 5 cm	0	0	0.00025	0	Hillslope	0	14.63	-14.63	Inf	15.81	15.81	1	0.001	0.001	Saprotroph	Undefined Saprotroph
k__Fungi	p__Basidiomycota	c__Agaricomycetes	o__Geastrales	f__Geastraceae	g__Nidulariopsis	s__Nidulariopsis_iowensis	OTU_1129	Snowmelt	5 to 15 cm	0	0	6e-05	0	Hillslope	0	12.56	-12.56	Inf	13.68	13.68	1	0.001	0.001	Saprotroph	Undefined Saprotroph
k__Fungi	p__Basidiomycota	c__Agaricomycetes	o__Geastrales	f__Geastraceae	g__Nidulariopsis	s__Nidulariopsis_iowensis	OTU_1129	Snowmelt	15 cm +	0	0	0.00021	0	Hillslope	0	14.35	-14.35	Inf	15.56	15.56	1	0.001	0.001	Saprotroph	Undefined Saprotroph
k__Fungi	p__Basidiomycota	c__Agaricomycetes	o__Agaricales	f__Tricholomataceae	g__Hemimycena	s__Hemimycena_ochrogaleata	OTU_2259	Snowmelt	15 cm +	0	0	8e-05	0	Hillslope	0	13.03	-13.03	Inf	14.23	14.23	1	0.001	0.001	Saprotroph	Undefined Saprotroph
k__Fungi	p__Basidiomycota	c__Agaricomycetes	o__Agaricales	f__Entolomataceae	g__Entoloma	s__Entoloma_neglectum	OTU_2810	Snowmelt	15 cm +	0	0	2e-05	0	Hillslope	0	11.22	-11.22	Inf	12.43	12.43	1	0.001	0.001	Mixotrophic	Ectomycorrhizal-Undefined Saprotroph
k__Fungi	p__Ascomycota	c__Leotiomycetes	o__Helotiales	f__Sclerotiniaceae	g__Botrytis	s__Botrytis_caroliniana	OTU_6	Snowmelt	0 to 5 cm	0	0	1e-05	0	Hillslope	0	9.58	-0.81	Inf	10.78	11.25	1	0.001	0.916	Mixotrophic	NULL
k__Fungi	p__Basidiomycota	c__Agaricomycetes	o__Agaricales	f__Clavariaceae	g__Clavaria	s__Clavaria_californica	OTU_4184	Snowmelt	0 to 5 cm	0	0	0.00189	0	Hillslope	0	17.53	-17.53	Inf	18.74	18.74	1	0.001	0.001	Saprotroph	Undefined Saprotroph
k__Fungi	p__Basidiomycota	c__Agaricomycetes	o__Agaricales	f__Tricholomataceae	g__Pseudoomphalina	s__Pseudoomphalina_kalchbrenneri	OTU_1132	Snowmelt	0 to 5 cm	0	0	0.00044	0	Hillslope	0	15.41	-15.41	Inf	16.62	16.62	1	0.001	0.001	Saprotroph	Undefined Saprotroph
k__Fungi	p__Basidiomycota	c__Agaricomycetes	o__Agaricales	f__Tricholomataceae	g__Pseudoomphalina	s__Pseudoomphalina_kalchbrenneri	OTU_1132	Snowmelt	5 to 15 cm	0	0	0.00022	0	Hillslope	0	14.39	-14.39	Inf	15.6	15.6	1	0.001	0.001	Saprotroph	Undefined Saprotroph
k__Fungi	p__Basidiomycota	c__Agaricomycetes	o__Agaricales	f__Tricholomataceae	g__Pseudoomphalina	s__Pseudoomphalina_kalchbrenneri	OTU_1132	Snowmelt	15 cm +	0	0	0.00013	0	Hillslope	0	13.63	-13.63	Inf	14.84	14.84	1	0.001	0.001	Saprotroph	Undefined Saprotroph
k__Fungi	p__Ascomycota	c__Eurotiomycetes	o__Chaetothyriales	f__Herpotrichiellaceae	g__Veronaea	NA	OTU_1336	Snowmelt	0 to 5 cm	0	0	0.00014	0	Hillslope	0	13.81	-13.81	Inf	14.6	14.6	1	0.001	0.001	Pathotroph	Plant Pathogen
k__Fungi	p__Ascomycota	c__Eurotiomycetes	o__Chaetothyriales	f__Herpotrichiellaceae	g__Veronaea	NA	OTU_1336	Snowmelt	5 to 15 cm	0	0	0.00019	0	Hillslope	0	14.19	-14.19	Inf	15.39	15.39	1	0.001	0.001	Pathotroph	Plant Pathogen
k__Fungi	p__Basidiomycota	c__Tremellomycetes	o__Tremellales	f__Bulleribasidiaceae	g__Dioszegia	NA	OTU_1290	Snowmelt	0 to 5 cm	0	0	0.00028	0	Hillslope	0	14.76	-14.76	Inf	15.94	15.94	1	0.001	0.001	Saprotroph	Undefined Saprotroph
k__Fungi	p__Ascomycota	c__Eurotiomycetes	o__Eurotiales	f__Aspergillaceae	g__Penicillium	NA	OTU_2878	Snowmelt	0 to 5 cm	0	0	2e-05	0	Hillslope	0	11.28	-11.28	Inf	12.49	12.49	1	0.001	0.001	Saprotroph	Dung Saprotroph-Undefined Saprotroph-Wood Saprotroph
k__Fungi	p__Basidiomycota	c__Agaricomycetes	o__Agaricales	f__Inocybaceae	g__Inocybe	s__Inocybe_mixtilis	OTU_2652	Snowmelt	5 to 15 cm	0	0	1e-05	0	Hillslope	0	9.49	-9.49	Inf	10.69	10.69	1	0.001	0.001	Ectomycorrhizal	Ectomycorrhizal
k__Fungi	p__Basidiomycota	c__Agaricomycetes	o__Agaricales	f__Inocybaceae	g__Inocybe	s__Inocybe_mixtilis	OTU_2652	Snowmelt	15 cm +	0	0	4e-05	0	Hillslope	0	11.87	-11.87	Inf	13.07	13.07	1	0.001	0.001	Ectomycorrhizal	Ectomycorrhizal
k__Fungi	p__Basidiomycota	c__Agaricomycetes	o__Agaricales	f__Cortinariaceae	g__Cortinarius	NA	OTU_3705	Snowmelt	5 to 15 cm	0	0	1e-05	0	Hillslope	0	10.49	-10.49	Inf	11.69	11.69	1	0.001	0.001	Ectomycorrhizal	Ectomycorrhizal
k__Fungi	p__Basidiomycota	c__Agaricomycetes	o__Agaricales	f__Bolbitiaceae	g__Conocybe	NA	OTU_1077	Snowmelt	5 to 15 cm	1e-05	0	1e-05	0	Hillslope	0	10.49	-0.52	Inf	11.69	12.16	1	0.001	0.983	Saprotroph	Undefined Saprotroph
k__Fungi	p__Basidiomycota	c__Agaricomycetes	o__Agaricales	f__Bolbitiaceae	g__Conocybe	NA	OTU_1077	Snowmelt	15 cm +	3e-05	0	0.00016	0	Hillslope	0	14	-2.58	Inf	15.21	15.46	1	0.001	0.677	Saprotroph	Undefined Saprotroph
k__Fungi	p__Basidiomycota	c__Agaricomycetes	o__Boletales	f__Suillaceae	g__Suillus	s__Suillus_quiescens	OTU_4033	Snowmelt	5 to 15 cm	0	0	1e-05	0	Hillslope	0	10.36	-1.63	Inf	10.98	11.78	1	0.001	0.753	Ectomycorrhizal	Ectomycorrhizal
k__Fungi	p__Basidiomycota	c__Agaricomycetes	o__Agaricales	f__Tricholomataceae	g__Mycena	s__Mycena_speirea	OTU_1154	Snowmelt	15 cm +	0	0	0.00057	0	Hillslope	0	15.79	-15.79	Inf	17	17	1	0.001	0.001	Mixotrophic	Leaf Saprotroph-Plant Pathogen-Undefined Saprotroph-Wood Saprotroph
k__Fungi	p__Glomeromycota	c__Glomeromycetes	o__Glomerales	f__Glomeraceae	g__Septoglomus	NA	OTU_3639	Snowmelt	15 cm +	0	0	7e-05	0	Hillslope	0	12.71	-12.71	Inf	13.92	13.92	1	0.001	0.001	Arbuscular Mycorrhizal	Arbuscular Mycorrhizal
k__Fungi	p__Ascomycota	c__Leotiomycetes	o__Leotiomycetes_ord_Incertae_sedis	f__Leotiomycetes_fam_Incertae_sedis	g__Leohumicola	s__Leohumicola_incrustata	OTU_3751	Snowmelt	15 cm +	0	0	1e-05	0	Hillslope	0	10.55	-10.55	Inf	11.75	11.75	1	0.001	0.001	Saprotroph	Undefined Saprotroph
k__Fungi	p__Mortierellomycota	c__Mortierellomycetes	o__Mortierellales	f__Mortierellaceae	g__Mortierella	s__Mortierella_fimbricystis	OTU_2031	Snowmelt	0 to 5 cm	0	0	0.00018	0	Hillslope	0	14.1	-14.1	Inf	15.31	15.31	1	0.001	0.001	Saprotroph	Undefined Saprotroph
k__Fungi	p__Mortierellomycota	c__Mortierellomycetes	o__Mortierellales	f__Mortierellaceae	g__Mortierella	s__Mortierella_fimbricystis	OTU_2031	Snowmelt	15 cm +	0	0	3e-05	0	Hillslope	0	11.54	-11.54	Inf	12.75	12.75	1	0.001	0.001	Saprotroph	Undefined Saprotroph
k__Fungi	p__Glomeromycota	c__Glomeromycetes	o__Glomerales	f__Claroideoglomeraceae	g__Claroideoglomus	s__Claroideoglomus_claroideum	OTU_2276	Snowmelt	0 to 5 cm	0	0	8e-05	0	Hillslope	0	12.9	-12.9	Inf	14.1	14.1	1	0.001	0.001	Arbuscular Mycorrhizal	Arbuscular Mycorrhizal
k__Fungi	p__Glomeromycota	c__Glomeromycetes	o__Glomerales	f__Claroideoglomeraceae	g__Claroideoglomus	s__Claroideoglomus_claroideum	OTU_2276	Snowmelt	15 cm +	1e-05	0	1e-05	0	Hillslope	0	10.55	-0.92	Inf	11.75	12.22	1	0.001	0.908	Arbuscular Mycorrhizal	Arbuscular Mycorrhizal
k__Fungi	p__Glomeromycota	c__Glomeromycetes	o__Glomerales	f__Claroideoglomeraceae	g__Claroideoglomus	NA	OTU_2349	Snowmelt	0 to 5 cm	0	0	8e-05	0	Hillslope	0	12.9	-12.9	Inf	14.1	14.1	1	0.001	0.001	Arbuscular Mycorrhizal	Arbuscular Mycorrhizal
k__Fungi	p__Glomeromycota	c__Glomeromycetes	o__Glomerales	f__Claroideoglomeraceae	g__Claroideoglomus	NA	OTU_2349	Snowmelt	15 cm +	0	0	1e-05	0	Hillslope	0	9.55	-9.55	Inf	10.75	10.75	1	0.001	0.001	Arbuscular Mycorrhizal	Arbuscular Mycorrhizal
k__Fungi	p__Ascomycota	c__Leotiomycetes	o__Helotiales	f__Hyaloscyphaceae	g__Hyphodiscus	NA	OTU_3631	Snowmelt	15 cm +	0	0	1e-05	0	Hillslope	0	9.55	-9.55	Inf	10.75	10.75	1	0.001	0.001	Pathotroph	Mycoparasite
k__Fungi	p__Basidiomycota	c__Agaricomycetes	o__Agaricales	f__Lycoperdaceae	g__Lycoperdon	NA	OTU_2285	Snowmelt	0 to 5 cm	0	0	4e-05	0	Hillslope	0	12.07	-12.07	Inf	12.77	12.77	1	0.001	0.001	Saprotroph	Undefined Saprotroph
k__Fungi	p__Basidiomycota	c__Agaricomycetes	o__Agaricales	f__Lycoperdaceae	g__Lycoperdon	NA	OTU_2285	Snowmelt	15 cm +	1e-05	0	1e-05	0	Hillslope	0	9.55	0	Inf	10.75	11.23	1	0.001	1	Saprotroph	Undefined Saprotroph
k__Fungi	p__Basidiomycota	c__Agaricomycetes	o__Russulales	f__Auriscalpiaceae	g__Clavicorona	s__Clavicorona_taxophila	OTU_3763	Snowmelt	15 cm +	0	0	3e-05	0	Hillslope	0	11.54	-11.54	Inf	12.75	12.75	1	0.001	0.001	Saprotroph	Undefined Saprotroph
k__Fungi	p__Ascomycota	c__Sordariomycetes	o__Xylariales	f__Xylariaceae	g__Anthostomella	s__Anthostomella_leucospermi	OTU_371	Snowmelt	0 to 5 cm	0	0	0.00467	0	Hillslope	0	18.83	-18.83	Inf	20.04	20.04	1	0.001	0.001	Mixotrophic	Endophyte-Undefined Saprotroph
k__Fungi	p__Mortierellomycota	c__Mortierellomycetes	o__Mortierellales	f__Mortierellaceae	g__Mortierella	s__Mortierella_parvispora	OTU_2404	Snowmelt	0 to 5 cm	0	0	7e-05	0	Hillslope	0	12.75	-12.75	Inf	13.95	13.95	1	0.001	0.001	Saprotroph	Undefined Saprotroph
k__Fungi	p__Ascomycota	c__Sordariomycetes	o__Hypocreales	f__Hypocreales_fam_Incertae_sedis	g__Harzia	s__Harzia_acremonioides	OTU_3597	Snowmelt	0 to 5 cm	0	0	2e-05	0	Hillslope	0	10.58	-10.58	Inf	11.78	11.78	1	0.001	0.001	Saprotroph	Undefined Saprotroph
k__Fungi	p__Ascomycota	c__Sordariomycetes	o__Hypocreales	f__Hypocreales_fam_Incertae_sedis	g__Harzia	s__Harzia_acremonioides	OTU_3597	Snowmelt	5 to 15 cm	0	0	2e-05	0	Hillslope	0	11.06	-11.06	Inf	12.26	12.26	1	0.001	0.001	Saprotroph	Undefined Saprotroph
k__Fungi	p__Basidiomycota	c__Agaricomycetes	o__Agaricales	f__Cortinariaceae	g__Cortinarius	NA	OTU_3666	Snowmelt	0 to 5 cm	0	0	1e-05	0	Hillslope	0	9.58	-9.58	Inf	10.78	10.78	1	0.001	0.001	Ectomycorrhizal	Ectomycorrhizal
k__Fungi	p__Ascomycota	c__Dothideomycetes	o__Dothideales	f__Dothioraceae	g__Hormonema	s__Hormonema_macrosporum	OTU_3343	Snowmelt	0 to 5 cm	0	0	5e-05	0	Hillslope	0	12.19	-5.02	Inf	13.13	13.73	1	0.001	0.231	Saprotroph	Undefined Saprotroph
k__Fungi	p__Ascomycota	c__Dothideomycetes	o__Pleosporales	f__Lophiotremataceae	g__Lophiotrema	s__Lophiotrema_rubi	OTU_3770	Snowmelt	5 to 15 cm	0	0	2e-05	0	Hillslope	0	10.81	-10.81	Inf	12.01	12.01	1	0.001	0.001	Saprotroph	Undefined Saprotroph
k__Fungi	p__Ascomycota	c__Leotiomycetes	o__Helotiales	f__Hyaloscyphaceae	g__Albotricha	s__Albotricha_acutipila	OTU_1597	Snowmelt	5 to 15 cm	0	0	1e-05	0	Hillslope	0	10.5	-10.5	Inf	11.16	11.16	1	0.001	0.001	Saprotroph	Undefined Saprotroph
k__Fungi	p__Ascomycota	c__Leotiomycetes	o__Helotiales	f__Hyaloscyphaceae	g__Albotricha	s__Albotricha_acutipila	OTU_1597	Snowmelt	15 cm +	0	0	8e-05	0	Hillslope	0	12.89	-12.89	Inf	14.09	14.09	1	0.001	0.001	Saprotroph	Undefined Saprotroph
k__Fungi	p__Glomeromycota	c__Glomeromycetes	o__Glomerales	f__Glomeraceae	g__Septoglomus	s__Septoglomus_sp	OTU_2141	Snowmelt	15 cm +	0	0	0.00039	0	Hillslope	0	15.23	-15.23	Inf	16.44	16.44	1	0.001	0.001	Arbuscular Mycorrhizal	Arbuscular Mycorrhizal
k__Fungi	p__Ascomycota	c__Dothideomycetes	o__Pleosporales	f__Leptosphaeriaceae	g__Leptosphaeria	NA	OTU_2052	Snowmelt	15 cm +	0	0	0.0001	0	Hillslope	0	13.3	-13.3	Inf	14.51	14.51	1	0.001	0.001	Pathotroph	Plant Pathogen
k__Fungi	p__Ascomycota	c__Dothideomycetes	o__Myriangiales	f__Myriangiales_fam_Incertae_sedis	g__Endosporium	s__Endosporium_aviarium	OTU_2219	Snowmelt	15 cm +	0	0	6e-05	0	Hillslope	0	12.63	-12.63	Inf	13.83	13.83	1	0.001	0.001	Saprotroph	Undefined Saprotroph
k__Fungi	p__Basidiomycota	c__Agaricomycetes	o__Agaricales	f__Tricholomataceae	g__Mycena	NA	OTU_311	Snowmelt	15 cm +	0	0	1e-05	0	Hillslope	0	9.31	-9.31	Inf	10.51	10.51	1	0.001	0.001	Mixotrophic	Leaf Saprotroph-Plant Pathogen-Undefined Saprotroph-Wood Saprotroph
k__Fungi	p__Basidiomycota	c__Agaricomycetes	o__Thelephorales	f__Thelephoraceae	g__Tomentella	s__Tomentella_lapida	OTU_2770	Snowmelt	15 cm +	0	0	4e-05	0	Hillslope	0	11.89	-11.89	Inf	13.09	13.09	1	0.001	0.001	Ectomycorrhizal	Ectomycorrhizal
k__Fungi	p__Basidiomycota	c__Agaricomycetes	o__Agaricales	f__Inocybaceae	g__Inocybe	s__Inocybe_sp	OTU_4090	Snowmelt	15 cm +	0	0	3e-05	0	Hillslope	0	11.3	-11.3	Inf	12.51	12.51	1	0.001	0.001	Ectomycorrhizal	Ectomycorrhizal
k__Fungi	p__Glomeromycota	c__Glomeromycetes	o__Glomerales	f__Glomeraceae	g__Funneliformis	s__Funneliformis_mosseae	OTU_4149	Snowmelt	15 cm +	0	0	2e-05	0	Hillslope	0	10.89	-10.89	Inf	12.09	12.09	1	0.001	0.001	Arbuscular Mycorrhizal	Arbuscular Mycorrhizal
k__Fungi	p__Basidiomycota	c__Agaricomycetes	o__Corticiales	f__Corticiaceae	g__Limonomyces	s__Limonomyces_sp	OTU_2458	Snowmelt	0 to 5 cm	0	0	6e-05	0	Hillslope	0	12.62	-12.62	Inf	13.82	13.82	1	0.001	0.001	Pathotroph	Plant Pathogen
k__Fungi	p__Basidiomycota	c__Agaricomycetes	o__Corticiales	f__Corticiaceae	g__Limonomyces	s__Limonomyces_sp	OTU_2458	Snowmelt	15 cm +	0	0	4e-05	0	Hillslope	0	11.89	-11.89	Inf	13.09	13.09	1	0.001	0.001	Pathotroph	Plant Pathogen
k__Fungi	p__Ascomycota	c__Dothideomycetes	o__Pleosporales	f__Pleosporaceae	g__Pyrenophora	s__Pyrenophora_bromi	OTU_201	Snowmelt	5 to 15 cm	0	0	0.00406	0	Hillslope	0	18.63	-18.63	Inf	19.84	19.84	1	0.001	0.001	Pathotroph	Plant Pathogen
k__Fungi	p__Ascomycota	c__Dothideomycetes	o__Pleosporales	f__Didymellaceae	g__Phoma	s__Phoma_polemonii	OTU_747	Snowmelt	0 to 5 cm	0	0	0.00049	0	Hillslope	0	15.58	-15.58	Inf	16.6	16.6	1	0.001	0.001	Mixotrophic	Plant Pathogen-Wood Saprotroph
k__Fungi	p__Ascomycota	c__Dothideomycetes	o__Pleosporales	f__Didymellaceae	g__Phoma	s__Phoma_polemonii	OTU_747	Snowmelt	5 to 15 cm	0	0	0.00055	0	Hillslope	0	15.75	-15.75	Inf	16.95	16.95	1	0.001	0.001	Mixotrophic	Plant Pathogen-Wood Saprotroph
k__Fungi	p__Ascomycota	c__Orbiliomycetes	o__Orbiliales	f__Orbiliaceae	g__Orbilia	NA	OTU_677	Snowmelt	0 to 5 cm	0	0	0.00052	0	Hillslope	0	15.66	-15.66	Inf	16.86	16.86	1	0.001	0.001	Saprotroph	Undefined Saprotroph
k__Fungi	p__Ascomycota	c__Orbiliomycetes	o__Orbiliales	f__Orbiliaceae	g__Orbilia	NA	OTU_677	Snowmelt	5 to 15 cm	0	0	0.00037	0	Hillslope	0	15.18	-15.18	Inf	16.38	16.38	1	0.001	0.001	Saprotroph	Undefined Saprotroph
k__Fungi	p__Ascomycota	c__Orbiliomycetes	o__Orbiliales	f__Orbiliaceae	g__Orbilia	NA	OTU_677	Snowmelt	15 cm +	0	0	0	0	Hillslope	0	8.96	-8.96	Inf	10.16	10.16	1	0.001	0.001	Saprotroph	Undefined Saprotroph
k__Fungi	p__Olpidiomycota	c__Olpidiomycetes	o__Olpidiales	f__Olpidiaceae	g__Olpidium	s__Olpidium_brassicae	OTU_1086	Snowmelt	0 to 5 cm	0	0	6e-05	0	Hillslope	0	12.64	-12.64	Inf	13.64	13.64	1	0.001	0.001	Pathotroph	Plant Pathogen
k__Fungi	p__Olpidiomycota	c__Olpidiomycetes	o__Olpidiales	f__Olpidiaceae	g__Olpidium	s__Olpidium_brassicae	OTU_1086	Snowmelt	5 to 15 cm	0	0	0.00022	0	Hillslope	0	14.45	-14.45	Inf	15.66	15.66	1	0.001	0.001	Pathotroph	Plant Pathogen
k__Fungi	p__Ascomycota	c__Dothideomycetes	o__Pleosporales	f__Pleosporaceae	g__Drechslera	s__Drechslera_sp	OTU_2720	Snowmelt	0 to 5 cm	0	0	2e-05	0	Hillslope	0	10.86	-10.86	Inf	12.07	12.07	1	0.001	0.001	Pathotroph	Plant Pathogen
k__Fungi	p__Mortierellomycota	c__Mortierellomycetes	o__Mortierellales	f__Mortierellaceae	g__Mortierella	NA	OTU_3350	Snowmelt	5 to 15 cm	0	0	0.00029	0	Hillslope	0	14.84	-14.84	Inf	16.04	16.04	1	0.001	0.001	Saprotroph	Undefined Saprotroph
k__Fungi	p__Basidiomycota	c__Agaricomycetes	o__Agaricales	f__Psathyrellaceae	g__Coprinopsis	s__Coprinopsis_lagopus	OTU_3443	Snowmelt	0 to 5 cm	0	0	0	0	Hillslope	0	8.54	-8.54	Inf	9.75	9.75	1	0.001	0.001	Saprotroph	Undefined Saprotroph
k__Fungi	p__Ascomycota	c__Dothideomycetes	o__Dothideomycetes_ord_Incertae_sedis	f__Dothideomycetes_fam_Incertae_sedis	g__Thyrostroma	s__Thyrostroma_cornicola	OTU_2485	Snowmelt	5 to 15 cm	0	0	2e-05	0	Hillslope	0	11.03	-11.03	Inf	12.24	12.24	1	0.001	0.001	Pathotroph	Plant Pathogen
k__Fungi	p__Ascomycota	c__Arthoniomycetes	o__Lichenostigmatales	f__Phaeococcomycetaceae	g__Phaeococcomyces	s__Phaeococcomyces_mexicanus	OTU_2564	Snowmelt	5 to 15 cm	0	0	2e-05	0	Hillslope	0	11.03	-11.03	Inf	12.24	12.24	1	0.001	0.001	Saprotroph	Undefined Saprotroph
k__Fungi	p__Ascomycota	c__Dothideomycetes	o__Dothideomycetes_ord_Incertae_sedis	f__Dothideomycetes_fam_Incertae_sedis	g__Thyrostroma	s__Thyrostroma_cornicola	OTU_2912	Snowmelt	5 to 15 cm	0	0	1e-05	0	Hillslope	0	10.22	-10.22	Inf	11.43	11.43	1	0.001	0.001	Pathotroph	Plant Pathogen
k__Fungi	p__Basidiomycota	c__Agaricomycetes	o__Agaricales	f__Hydnangiaceae	g__Laccaria	NA	OTU_2910	Snowmelt	15 cm +	0	0	2e-05	0	Hillslope	0	11.27	-11.27	Inf	12.48	12.48	1	0.001	0.001	Ectomycorrhizal	Ectomycorrhizal
k__Fungi	p__Ascomycota	c__Sordariomycetes	o__Sordariales	f__Chaetomiaceae	g__Chaetomium	NA	OTU_3256	Snowmelt	15 cm +	0	0	2e-05	0	Hillslope	0	10.95	-10.95	Inf	12.16	12.16	1	0.001	0.001	Saprotroph	Dung Saprotroph-Undefined Saprotroph-Wood Saprotroph
k__Fungi	p__Ascomycota	c__Saccharomycetes	o__Saccharomycetales	f__Phaffomycetaceae	g__Wickerhamomyces	s__Wickerhamomyces_anomalus	OTU_2903	Snowmelt	15 cm +	0	0	2e-05	0	Hillslope	0	11.27	-11.27	Inf	12.48	12.48	1	0.001	0.001	Saprotroph	Undefined Saprotroph
k__Fungi	p__Basidiomycota	c__Agaricomycetes	o__Agaricales	f__Clavariaceae	g__Ramariopsis	s__Ramariopsis_crocea	OTU_2960	Snowmelt	15 cm +	0	0	2e-05	0	Hillslope	0	10.95	-10.95	Inf	12.16	12.16	1	0.001	0.001	Saprotroph	Undefined Saprotroph
k__Fungi	p__Glomeromycota	c__Glomeromycetes	o__Glomerales	f__Claroideoglomeraceae	g__Claroideoglomus	NA	OTU_2729	Snowmelt	0 to 5 cm	0	0	5e-05	0	Hillslope	0	12.42	-12.42	Inf	13.63	13.63	1	0.001	0.001	Arbuscular Mycorrhizal	Arbuscular Mycorrhizal
k__Fungi	p__Glomeromycota	c__Glomeromycetes	o__Glomerales	f__Claroideoglomeraceae	g__Claroideoglomus	s__Claroideoglomus_etunicatum	OTU_3135	Snowmelt	0 to 5 cm	0	0	4e-05	0	Hillslope	0	11.94	-11.94	Inf	13.14	13.14	1	0.001	0.001	Arbuscular Mycorrhizal	Arbuscular Mycorrhizal
k__Fungi	p__Ascomycota	c__Saccharomycetes	o__Saccharomycetales	f__Phaffomycetaceae	g__Barnettozyma	s__Barnettozyma_pratensis	OTU_856	Snowmelt	5 to 15 cm	0	0	0.00382	0	Hillslope	0	18.54	-18.54	Inf	19.75	19.75	1	0.001	0.001	Saprotroph	Undefined Saprotroph
k__Fungi	p__Glomeromycota	c__Glomeromycetes	o__Glomerales	f__Glomeraceae	g__Septoglomus	s__Septoglomus_sp	OTU_3976	Snowmelt	5 to 15 cm	0	0	0.00012	0	Hillslope	0	13.52	-13.52	Inf	14.72	14.72	1	0.001	0.001	Arbuscular Mycorrhizal	Arbuscular Mycorrhizal
k__Fungi	p__Ascomycota	c__Sordariomycetes	o__Microascales	f__Halosphaeriaceae	g__Clavatospora	s__Clavatospora_longibrachiata	OTU_3393	Snowmelt	5 to 15 cm	0	0	1e-05	0	Hillslope	0	10.06	-10.06	Inf	11.26	11.26	1	0.001	0.001	Saprotroph	Undefined Saprotroph
k__Fungi	p__Ascomycota	c__Sordariomycetes	o__Microascales	f__Halosphaeriaceae	g__Clavatospora	s__Clavatospora_longibrachiata	OTU_3393	Snowmelt	15 cm +	0	0	1e-05	0	Hillslope	0	9.57	-9.57	Inf	10.77	10.77	1	0.001	0.001	Saprotroph	Undefined Saprotroph
k__Fungi	p__Basidiomycota	c__Agaricomycetes	o__Agaricales	f__Psathyrellaceae	g__Coprinellus	s__Coprinellus_sp	OTU_1308	Snowmelt	0 to 5 cm	0	0	0.00074	0	Hillslope	0	16.18	-16.18	Inf	17.38	17.38	1	0.001	0.001	Saprotroph	Undefined Saprotroph
k__Fungi	p__Basidiomycota	c__Agaricomycetes	o__Agaricales	f__Psathyrellaceae	g__Coprinellus	s__Coprinellus_sp	OTU_1308	Snowmelt	5 to 15 cm	0	0	1e-05	0	Hillslope	0	10.12	-10.12	Inf	11.32	11.32	1	0.001	0.001	Saprotroph	Undefined Saprotroph
k__Fungi	p__Basidiomycota	c__Agaricomycetes	o__Agaricales	f__Psathyrellaceae	g__Coprinellus	s__Coprinellus_sp	OTU_1308	Snowmelt	15 cm +	0	0	0.00014	0	Hillslope	0	13.74	-13.74	Inf	14.94	14.94	1	0.001	0.001	Saprotroph	Undefined Saprotroph
k__Fungi	p__Ascomycota	c__Sordariomycetes	o__Glomerellales	f__Plectosphaerellaceae	g__Plectosphaerella	s__Plectosphaerella_cucumerina	OTU_1317	Snowmelt	0 to 5 cm	0	0	0.00025	0	Hillslope	0	14.63	-14.63	Inf	15.68	15.68	1	0.001	0.001	Pathotroph	Plant Pathogen
k__Fungi	p__Glomeromycota	c__Glomeromycetes	o__Glomerales	f__Glomeraceae	g__Funneliformis	s__Funneliformis_sp	OTU_3052	Snowmelt	0 to 5 cm	0	0	0.00017	0	Hillslope	0	14.06	-14.06	Inf	15.05	15.05	1	0.001	0.001	Arbuscular Mycorrhizal	Arbuscular Mycorrhizal
k__Fungi	p__Basidiomycota	c__Agaricomycetes	o__Agaricales	f__Strophariaceae	g__Stropharia	s__Stropharia_aeruginosa	OTU_2619	Snowmelt	0 to 5 cm	0	0	4e-05	0	Hillslope	0	11.86	-11.86	Inf	13.06	13.06	1	0.001	0.001	Saprotroph	Undefined Saprotroph
k__Fungi	p__Basidiomycota	c__Agaricomycetes	o__Agaricales	f__Strophariaceae	g__Stropharia	s__Stropharia_aeruginosa	OTU_2619	Snowmelt	15 cm +	0	0	2e-05	0	Hillslope	0	10.57	-10.57	Inf	11.77	11.77	1	0.001	0.001	Saprotroph	Undefined Saprotroph
k__Fungi	p__Ascomycota	c__Leotiomycetes	o__Helotiales	f__Helotiales_fam_Incertae_sedis	g__Rhexocercosporidium	s__Rhexocercosporidium_panacis	OTU_141	Snowmelt	0 to 5 cm	0	0	0.00032	0	Hillslope	0	14.98	-14.98	Inf	16	16	1	0.001	0.001	Pathotroph	Plant Pathogen
k__Fungi	p__Ascomycota	c__Leotiomycetes	o__Helotiales	f__Helotiales_fam_Incertae_sedis	g__Rhexocercosporidium	s__Rhexocercosporidium_panacis	OTU_141	Snowmelt	5 to 15 cm	0	0	0.00761	0	Hillslope	0	19.54	-19.54	Inf	20.54	20.54	1	0.001	0.001	Pathotroph	Plant Pathogen
k__Fungi	p__Ascomycota	c__Leotiomycetes	o__Helotiales	f__Helotiales_fam_Incertae_sedis	g__Rhexocercosporidium	s__Rhexocercosporidium_panacis	OTU_141	Snowmelt	15 cm +	0	0	0.00561	0	Hillslope	0	19.1	-19.1	Inf	20.15	20.15	1	0.001	0.001	Pathotroph	Plant Pathogen
k__Fungi	p__Ascomycota	c__Sordariomycetes	o__Glomerellales	f__Plectosphaerellaceae	g__Acrostalagmus	s__Acrostalagmus_luteoalbus	OTU_1383	Snowmelt	5 to 15 cm	0	0	0.00092	0	Hillslope	0	16.49	-16.49	Inf	17.7	17.7	1	0.001	0.001	Mixotrophic	Endophyte-Undefined Saprotroph
k__Fungi	p__Ascomycota	c__Eurotiomycetes	o__Onygenales	f__Onygenales_fam_Incertae_sedis	g__Chrysosporium	s__Chrysosporium_lobatum	OTU_2204	Snowmelt	0 to 5 cm	0	0	1e-05	0	Hillslope	0	9.81	-9.81	Inf	11.01	11.01	1	0.001	0.001	Saprotroph	Undefined Saprotroph-Wood Saprotroph
k__Fungi	p__Ascomycota	c__Eurotiomycetes	o__Onygenales	f__Onygenales_fam_Incertae_sedis	g__Chrysosporium	s__Chrysosporium_lobatum	OTU_2204	Snowmelt	5 to 15 cm	0	0	7e-05	0	Hillslope	0	12.7	-12.7	Inf	13.91	13.91	1	0.001	0.001	Saprotroph	Undefined Saprotroph-Wood Saprotroph
k__Fungi	p__Ascomycota	c__Eurotiomycetes	o__Onygenales	f__Onygenales_fam_Incertae_sedis	g__Chrysosporium	s__Chrysosporium_lobatum	OTU_2204	Snowmelt	15 cm +	0	0	3e-05	0	Hillslope	0	11.57	-11.57	Inf	12.77	12.77	1	0.001	0.001	Saprotroph	Undefined Saprotroph-Wood Saprotroph
k__Fungi	p__Ascomycota	c__Dothideomycetes	o__Pleosporales	f__Sporormiaceae	g__Preussia	s__Preussia_antarctica	OTU_803	Snowmelt	5 to 15 cm	0	0	3e-05	0	Hillslope	0	11.7	-11.7	Inf	12.91	12.91	1	0.001	0.001	Saprotroph	Undefined Saprotroph
k__Fungi	p__Basidiomycota	c__Agaricomycetes	o__Agaricales	f__Cortinariaceae	g__Cortinarius	s__Cortinarius_laniger	OTU_3984	Snowmelt	5 to 15 cm	0	0	2e-05	0	Hillslope	0	11.12	-11.12	Inf	12.32	12.32	1	0.001	0.001	Ectomycorrhizal	Ectomycorrhizal
k__Fungi	p__Glomeromycota	c__Glomeromycetes	o__Glomerales	f__Glomeraceae	g__Septoglomus	s__Septoglomus_sp	OTU_1819	Snowmelt	15 cm +	0	0	0.00051	0	Hillslope	0	15.63	-15.63	Inf	16.84	16.84	1	0.001	0.001	Arbuscular Mycorrhizal	Arbuscular Mycorrhizal
k__Fungi	p__Ascomycota	c__Dothideomycetes	o__Pleosporales	f__Sporormiaceae	g__Sporormiella	s__Sporormiella_leporina	OTU_4053	Snowmelt	15 cm +	0	0	2e-05	0	Hillslope	0	10.57	-10.57	Inf	11.77	11.77	1	0.001	0.001	Saprotroph	Undefined Saprotroph
k__Fungi	p__Ascomycota	c__Dothideomycetes	o__Pleosporales	f__Sporormiaceae	g__Preussia	s__Preussia_polymorpha	OTU_3360	Snowmelt	15 cm +	0	0	2e-05	0	Hillslope	0	11.15	-11.15	Inf	12.36	12.36	1	0.001	0.001	Saprotroph	Undefined Saprotroph
k__Fungi	p__Ascomycota	c__Dothideomycetes	o__Pleosporales	f__Periconiaceae	g__Periconia	NA	OTU_3990	Snowmelt	15 cm +	0	0	2e-05	0	Hillslope	0	11.15	-11.15	Inf	12.36	12.36	1	0.001	0.001	Mixotrophic	Endophyte-Plant Pathogen-Wood Saprotroph
k__Fungi	p__Basidiomycota	c__Agaricomycetes	o__Agaricales	f__Strophariaceae	g__Pholiota	s__Pholiota_squarrosa	OTU_4034	Snowmelt	15 cm +	0	0	2e-05	0	Hillslope	0	10.57	-10.57	Inf	11.77	11.77	1	0.001	0.001	Saprotroph	Undefined Saprotroph
k__Fungi	p__Basidiomycota	c__Cystobasidiomycetes	o__Cystobasidiales	f__Cystobasidiaceae	g__Cystobasidium	s__Cystobasidium_slooffiae	OTU_3808	Snowmelt	15 cm +	0	0	2e-05	0	Hillslope	0	11.15	-11.15	Inf	12.36	12.36	1	0.001	0.001	Pathotroph	Mycoparasite
k__Fungi	p__Chytridiomycota	c__Rhizophlyctidomycetes	o__Rhizophlyctidales	f__Rhizophlyctidaceae	g__Rhizophlyctis	s__Rhizophlyctis_rosea	OTU_3619	Snowmelt	0 to 5 cm	0	0	1e-05	0	Hillslope	0	9.81	-9.81	Inf	11.01	11.01	1	0.001	0.001	Saprotroph	Undefined Saprotroph
k__Fungi	p__Basidiomycota	c__Agaricomycetes	o__Agaricales	f__Lyophyllaceae	g__Lyophyllum	s__Lyophyllum_decastes	OTU_3275	Snowmelt	0 to 5 cm	0	0	2e-05	0	Hillslope	0	10.81	-10.81	Inf	12.01	12.01	1	0.001	0.001	Ectomycorrhizal	Ectomycorrhizal
k__Fungi	p__Ascomycota	c__Eurotiomycetes	o__Chaetothyriales	f__Herpotrichiellaceae	g__Veronaea	s__Veronaea_sp	OTU_313	Snowmelt	0 to 5 cm	0	0	2e-05	0	Hillslope	0	11.13	-11.13	Inf	12.34	12.34	1	0.001	0.001	Pathotroph	Plant Pathogen
k__Fungi	p__Ascomycota	c__Eurotiomycetes	o__Chaetothyriales	f__Herpotrichiellaceae	g__Veronaea	s__Veronaea_sp	OTU_313	Snowmelt	5 to 15 cm	0	0	0.00437	0	Hillslope	0	18.74	-18.74	Inf	19.94	19.94	1	0.001	0.001	Pathotroph	Plant Pathogen
k__Fungi	p__Ascomycota	c__Eurotiomycetes	o__Chaetothyriales	f__Herpotrichiellaceae	g__Veronaea	s__Veronaea_sp	OTU_313	Snowmelt	15 cm +	0	0	0.00023	0	Hillslope	0	14.52	-14.52	Inf	15.72	15.72	1	0.001	0.001	Pathotroph	Plant Pathogen
k__Fungi	p__Basidiomycota	c__Agaricomycetes	o__Sebacinales	f__Serendipitaceae	g__Serendipita	s__Serendipita_sp	OTU_2179	Snowmelt	0 to 5 cm	0	0	1e-05	0	Hillslope	0	10.4	-10.4	Inf	11.6	11.6	1	0.001	0.001	Ericoid Mycorrhizal	Orchid Mycorrhizal
k__Fungi	p__Basidiomycota	c__Agaricomycetes	o__Sebacinales	f__Serendipitaceae	g__Serendipita	s__Serendipita_sp	OTU_2179	Snowmelt	15 cm +	0	0	5e-05	0	Hillslope	0	12.28	-12.28	Inf	13.48	13.48	1	0.001	0.001	Ericoid Mycorrhizal	Orchid Mycorrhizal
k__Fungi	p__Ascomycota	c__Dothideomycetes	o__Pleosporales	f__Sporormiaceae	g__Preussia	s__Preussia_flanaganii	OTU_3093	Snowmelt	5 to 15 cm	0	0	4e-05	0	Hillslope	0	12.03	-12.03	Inf	13.24	13.24	1	0.001	0.001	Saprotroph	Undefined Saprotroph
k__Fungi	p__Mortierellomycota	c__Mortierellomycetes	o__Mortierellales	f__Mortierellaceae	g__Mortierella	s__Mortierella_elongatula	OTU_2469	Snowmelt	15 cm +	0	0	4e-05	0	Hillslope	0	11.82	-11.82	Inf	13.02	13.02	1	0.001	0.001	Saprotroph	Undefined Saprotroph
k__Fungi	p__Basidiomycota	c__Agaricomycetes	o__Agaricales	f__Typhulaceae	g__Typhula	s__Typhula_japonica	OTU_1369	Snowmelt	15 cm +	0	0	0.00011	0	Hillslope	0	13.46	-13.46	Inf	14.67	14.67	1	0.001	0.001	Pathotroph	Plant Pathogen
k__Fungi	p__Glomeromycota	c__Glomeromycetes	o__Glomerales	f__Glomeraceae	g__Rhizophagus	NA	OTU_2793	Snowmelt	15 cm +	0	0	0	0	Hillslope	0	8.82	-0.28	Inf	10.02	10.5	1	0.001	1	Arbuscular Mycorrhizal	Arbuscular Mycorrhizal
k__Fungi	p__Ascomycota	c__Saccharomycetes	o__Saccharomycetales	f__Debaryomycetaceae	g__Debaryomyces	NA	OTU_2632	Snowmelt	0 to 5 cm	0	0	2e-05	0	Hillslope	0	10.93	-10.93	Inf	12.13	12.13	1	0.001	0.001	Saprotroph	Undefined Saprotroph
k__Fungi	p__Ascomycota	c__Saccharomycetes	o__Saccharomycetales	f__Debaryomycetaceae	g__Debaryomyces	NA	OTU_2632	Snowmelt	15 cm +	0	0	3e-05	0	Hillslope	0	11.4	-11.4	Inf	12.61	12.61	1	0.001	0.001	Saprotroph	Undefined Saprotroph
k__Fungi	p__Ascomycota	c__Dothideomycetes	o__Pleosporales	f__Sporormiaceae	g__Preussia	s__Preussia_polymorpha	OTU_1121	Snowmelt	15 cm +	0	0	3e-05	0	Hillslope	0	11.4	-11.4	Inf	12.61	12.61	1	0.001	0.001	Saprotroph	Undefined Saprotroph
k__Fungi	p__Glomeromycota	c__Glomeromycetes	o__Glomerales	f__Glomeraceae	g__Rhizophagus	NA	OTU_3469	Snowmelt	15 cm +	0	0	2e-05	0	Hillslope	0	10.82	-10.82	Inf	12.02	12.02	1	0.001	0.001	Arbuscular Mycorrhizal	Arbuscular Mycorrhizal
k__Fungi	p__Basidiomycota	c__Agaricomycetes	o__Agaricales	f__Entolomataceae	g__Clitopilus	s__Clitopilus_sp	OTU_2749	Snowmelt	15 cm +	0	0	4e-05	0	Hillslope	0	11.99	-11.99	Inf	13.19	13.19	1	0.001	0.001	Saprotroph	Undefined Saprotroph
k__Fungi	p__Ascomycota	c__Orbiliomycetes	o__Orbiliales	f__Orbiliaceae	g__Dactylellina	s__Dactylellina_cionopaga	OTU_2126	Snowmelt	15 cm +	0	0	1e-05	0	Hillslope	0	9.82	-9.82	Inf	11.02	11.02	1	0.001	0.001	Saprotroph	Undefined Saprotroph
k__Fungi	p__Ascomycota	c__Leotiomycetes	o__Helotiales	f__Hyaloscyphaceae	g__Trichopeziza	s__Trichopeziza_mollissima	OTU_2956	Snowmelt	0 to 5 cm	0	0	0.0001	0	Hillslope	0	13.25	-13.25	Inf	14.46	14.46	1	0.001	0.001	Saprotroph	Undefined Saprotroph
k__Fungi	p__Basidiomycota	c__Agaricomycetes	o__Agaricales	f__Psathyrellaceae	g__Coprinopsis	NA	OTU_1561	Snowmelt	0 to 5 cm	0	0	2e-05	0	Hillslope	0	10.93	-10.93	Inf	12.13	12.13	1	0.001	0.001	Saprotroph	Undefined Saprotroph
k__Fungi	p__Basidiomycota	c__Agaricomycetes	o__Agaricales	f__Psathyrellaceae	g__Coprinopsis	NA	OTU_1561	Snowmelt	5 to 15 cm	0	0	1e-05	0	Hillslope	0	9.11	-9.11	Inf	10.31	10.31	1	0.001	0.001	Saprotroph	Undefined Saprotroph
k__Fungi	p__Basidiomycota	c__Agaricomycetes	o__Agaricales	f__Psathyrellaceae	g__Coprinopsis	NA	OTU_1561	Snowmelt	15 cm +	0	0	7e-05	0	Hillslope	0	12.78	-12.78	Inf	13.99	13.99	1	0.001	0.001	Saprotroph	Undefined Saprotroph
k__Fungi	p__Ascomycota	c__Sordariomycetes	o__Sordariales	f__Lasiosphaeriaceae	g__Schizothecium	s__Schizothecium_carpinicola	OTU_1584	Snowmelt	0 to 5 cm	0	0	2e-05	0	Hillslope	0	10.93	-10.93	Inf	12.13	12.13	1	0.001	0.001	Saprotroph	Dung Saprotroph
k__Fungi	p__Ascomycota	c__Sordariomycetes	o__Sordariales	f__Lasiosphaeriaceae	g__Schizothecium	s__Schizothecium_carpinicola	OTU_1584	Snowmelt	15 cm +	0	0	0.00011	0	Hillslope	0	13.47	-13.47	Inf	14.68	14.68	1	0.001	0.001	Saprotroph	Dung Saprotroph
k__Fungi	p__Basidiomycota	c__Microbotryomycetes	o__Sporidiobolales	f__Sporidiobolaceae	g__Rhodotorula	s__Rhodotorula_sp	OTU_1687	Snowmelt	5 to 15 cm	0	0	0.00012	0	Hillslope	0	13.57	-13.57	Inf	14.77	14.77	1	0.001	0.001	Mixotrophic	Animal Endosymbiont-Undefined Saprotroph
k__Fungi	p__Basidiomycota	c__Agaricomycetes	o__Thelephorales	f__Thelephoraceae	g__Tomentella	s__Tomentella_sp	OTU_227	Snowmelt	5 to 15 cm	0	0	1e-05	0	Hillslope	0	9.11	-9.11	Inf	10.31	10.31	1	0.001	0.001	Ectomycorrhizal	Ectomycorrhizal
k__Fungi	p__Basidiomycota	c__Agaricomycetes	o__Agaricales	f__Agaricaceae	g__Tulostoma	NA	OTU_3618	Snowmelt	5 to 15 cm	0	0	1e-05	0	Hillslope	0	10.11	-10.11	Inf	11.31	11.31	1	0.001	0.001	Saprotroph	Soil Saprotroph
k__Fungi	p__Ascomycota	c__Geoglossomycetes	o__Geoglossales	f__Geoglossaceae	g__Geoglossum	NA	OTU_768	Snowmelt	15 cm +	0	0	0.0005	0	Hillslope	0	15.61	-15.61	Inf	16.82	16.82	1	0.001	0.001	Saprotroph	Undefined Saprotroph
k__Fungi	p__Ascomycota	c__Geoglossomycetes	o__Geoglossales	f__Geoglossaceae	g__Geoglossum	s__Geoglossum_fallax	OTU_3080	Snowmelt	15 cm +	0	0	1e-05	0	Hillslope	0	10.4	-10.4	Inf	11.61	11.61	1	0.001	0.001	Saprotroph	Undefined Saprotroph
k__Fungi	p__Basidiomycota	c__Agaricomycetes	o__Agaricales	f__Entolomataceae	g__Clitopilus	s__Clitopilus_scyphoides	OTU_585	Spring	5 to 15 cm	0.00106	0	0	4e-05	Hillslope	-12.01	0	16.7	13.15	Inf	1.14	0.002	1	0	Saprotroph	Undefined Saprotroph
k__Fungi	p__Ascomycota	c__Dothideomycetes	o__Dothideales	f__Dothideales_fam_Incertae_sedis	g__Selenophoma	s__Selenophoma_mahoniae	OTU_87	Spring	0 to 5 cm	0.00627	0.00021	0.00114	0.00165	Hillslope	-2.99	2.45	2.46	4.87	4.31	3.84	0.041	0.042	0.02	Saprotroph	Undefined Saprotroph
k__Fungi	p__Ascomycota	c__Sordariomycetes	o__Sordariales	f__Chaetomiaceae	g__Zopfiella	s__Zopfiella_lundqvistii	OTU_363	Spring	0 to 5 cm	0.00467	0.00011	0	0.00078	Hillslope	-2.88	-13.37	18.83	4.81	15.04	13.62	0.047	0.001	0	Saprotroph	Dung Saprotroph
k__Fungi	p__Ascomycota	c__Sordariomycetes	o__Sordariales	f__Chaetomiaceae	g__Zopfiella	s__Zopfiella_lundqvistii	OTU_363	Spring	5 to 15 cm	0.00025	2e-05	0	0.00018	Hillslope	-2.86	-11.27	14.58	4.63	12.94	11.84	0.039	0.001	0	Saprotroph	Dung Saprotroph
k__Fungi	p__Ascomycota	c__Sordariomycetes	o__Sordariales	f__Chaetomiaceae	g__Zopfiella	s__Zopfiella_lundqvistii	OTU_363	Spring	15 cm +	0.00032	0	0	0	Hillslope	0	0	14.96	Inf	Inf	0.5	1	1	0	Saprotroph	Dung Saprotroph
k__Fungi	p__Ascomycota	c__Sordariomycetes	o__Sordariales	f__Lasiosphaeriaceae	g__Schizothecium	NA	OTU_352	Spring	15 cm +	0.00062	0.00035	0.00011	6e-05	Hillslope	2.63	-1.59	2.42	4.49	3.41	2.67	0.053	0.104	0.001	Saprotroph	Dung Saprotroph
k__Fungi	p__Ascomycota	c__Eurotiomycetes	o__Eurotiales	f__Aspergillaceae	g__Penicillium	s__Penicillium_sublectaticum	OTU_1030	Spring	15 cm +	1e-05	0	0	0	Hillslope	0	0	9.36	Inf	Inf	0.58	1	1	0	Saprotroph	Dung Saprotroph-Undefined Saprotroph-Wood Saprotroph
k__Fungi	p__Ascomycota	c__Sordariomycetes	o__Hypocreales	f__Nectriaceae	g__Ilyonectria	s__Ilyonectria_mors-panacis	OTU_952	Spring	5 to 15 cm	0.00101	2e-05	0	0.0003	Hillslope	-3.58	-11.27	16.62	5.53	12.94	12.41	0.03	0.001	0	Pathotroph	Plant Pathogen
k__Fungi	p__Ascomycota	c__Sordariomycetes	o__Sordariales	f__Chaetomiaceae	g__Chaetomium	s__Chaetomium_succineum	OTU_147	Spring	0 to 5 cm	0.00209	0.00137	0.00083	0.0011	Hillslope	0.31	-0.72	1.33	1.08	1.74	1.92	0.544	0.159	0.011	Saprotroph	Dung Saprotroph-Undefined Saprotroph-Wood Saprotroph
k__Fungi	p__Ascomycota	c__Leotiomycetes	o__Helotiales	f__Hyaloscyphaceae	g__Psilachnum	s__Psilachnum_chrysostigmum	OTU_9	Spring	15 cm +	0.00767	0.00021	0.00141	0	Hillslope	14.34	2.76	2.44	16.01	4.68	4.08	0.002	0.034	0.031	Saprotroph	Undefined Saprotroph
k__Fungi	p__Ascomycota	c__Dothideomycetes	o__Venturiales	f__Sympoventuriaceae	g__Ochroconis	s__Ochroconis_bacilliformis	OTU_1088	Spring	15 cm +	3e-05	0	0	0	Hillslope	0	0	11.35	Inf	Inf	1.16	1	1	0	Saprotroph	Undefined Saprotroph
k__Fungi	p__Ascomycota	c__Leotiomycetes	o__Helotiales	f__Hyaloscyphaceae	g__Lachnum	s__Lachnum_sp	OTU_5	Spring	5 to 15 cm	0.02936	0.00169	0.00655	0.00618	Hillslope	-1.87	1.95	2.16	2.46	2.63	3	0.009	0.007	0.008	Saprotroph	Undefined Saprotroph
k__Fungi	p__Ascomycota	c__Sordariomycetes	o__Hypocreales	f__Hypocreales_fam_Incertae_sedis	g__Acremonium	s__Acremonium_persicinum	OTU_245	Spring	15 cm +	0.00104	0.00096	0.00051	0.00049	Hillslope	0.98	-0.91	1.03	2.1	1.97	1.27	0.152	0.108	0.003	Pathogen	Animal Pathogen-Endophyte-Fungal Parasite-Plant Pathogen-Wood Saprotroph
k__Fungi	p__Basidiomycota	c__Agaricomycetes	o__Agaricales	f__Tricholomataceae	g__Flagelloscypha	s__Flagelloscypha_minutissima	OTU_931	Spring	15 cm +	0.00019	0	0	0	Hillslope	-8.89	0	14.23	10.03	Inf	1.08	0.002	1	0	Saprotroph	Undefined Saprotroph
k__Fungi	p__Ascomycota	c__Leotiomycetes	o__Leotiomycetes_ord_Incertae_sedis	f__Pseudeurotiaceae	g__Pseudogymnoascus	s__Pseudogymnoascus_roseus	OTU_29	Spring	0 to 5 cm	0.00403	0.0031	0.00249	0.00234	Hillslope	0.41	-0.32	0.69	1.76	1.68	0.75	0.744	0.668	0.001	Mixotrophic	Animal Pathogen-Soil Saprotroph
k__Fungi	p__Ascomycota	c__Ascomycota_cls_Incertae_sedis	o__Ascomycota_ord_Incertae_sedis	f__Ascomycota_fam_Incertae_sedis	g__Trichocladium	s__Trichocladium_opacum	OTU_193	Spring	15 cm +	0.00984	0.00371	0.00862	0.01194	Hillslope	-1.69	1.22	0.19	2.08	1.62	0.23	0.005	0.006	0.002	Saprotroph	Undefined Saprotroph
k__Fungi	p__Ascomycota	c__Leotiomycetes	o__Helotiales	f__Helotiaceae	g__Crocicreas	s__Crocicreas_sp	OTU_2359	Spring	15 cm +	7e-05	0	0	2e-05	Hillslope	-10.8	0	12.67	11.93	Inf	0.6	0.002	1	0	Saprotroph	Undefined Saprotroph
k__Fungi	p__Ascomycota	c__Ascomycota_cls_Incertae_sedis	o__Ascomycota_ord_Incertae_sedis	f__Ascomycota_fam_Incertae_sedis	g__Tetracladium	s__Tetracladium_marchalianum	OTU_100	Spring	0 to 5 cm	0.00911	0.00706	0.00617	0.00579	Hillslope	0.29	-0.19	0.56	1.67	1.67	0.65	1	0.949	0.001	Saprotroph	Undefined Saprotroph
k__Fungi	p__Ascomycota	c__Ascomycota_cls_Incertae_sedis	o__Ascomycota_ord_Incertae_sedis	f__Ascomycota_fam_Incertae_sedis	g__Tetracladium	NA	OTU_122	Spring	15 cm +	0.0035	0.00122	0.00177	0.00026	Hillslope	2.2	0.54	0.98	3.26	1.65	0.89	0.022	0.298	0	Saprotroph	Undefined Saprotroph
k__Fungi	p__Ascomycota	c__Arthoniomycetes	o__Lichenostigmatales	f__Phaeococcomycetaceae	g__Phaeococcomyces	s__Phaeococcomyces_sp	OTU_918	Spring	15 cm +	0.00011	0	0	0	Hillslope	0	0	13.43	Inf	Inf	0.48	1	1	0	Saprotroph	Undefined Saprotroph
k__Fungi	p__Ascomycota	c__Leotiomycetes	o__Helotiales	f__Helotiales_fam_Incertae_sedis	g__Cadophora	s__Cadophora_sp	OTU_134	Spring	0 to 5 cm	0.01214	0.00185	0.00301	0.00089	Hillslope	1.05	0.7	2.01	1.32	1.29	1.56	0.006	0.053	0	Endophyte	Endophyte
k__Fungi	p__Ascomycota	c__Leotiomycetes	o__Helotiales	f__Hyaloscyphaceae	g__Cistella	s__Cistella_sp	OTU_867	Spring	15 cm +	0.00282	0.00038	9e-05	0.00222	Hillslope	-2.56	-2	4.9	3.56	3.34	3.05	0.014	0.031	0	Saprotroph	Undefined Saprotroph
k__Fungi	p__Ascomycota	c__Sordariomycetes	o__Sordariales	f__Lasiosphaeriaceae	g__Schizothecium	s__Schizothecium_glutinans	OTU_51	Spring	0 to 5 cm	0.00838	0.0023	0.00296	0.00276	Hillslope	-0.26	0.36	1.5	1.94	1.94	1.25	1	0.684	0	Saprotroph	Dung Saprotroph
k__Fungi	p__Ascomycota	c__Dothideomycetes	o__Pleosporales	f__Phaeosphaeriaceae	g__Ophiosphaerella	s__Ophiosphaerella_sp	OTU_2260	Spring	15 cm +	0.00164	0.00067	0.00073	0.0011	Hillslope	-0.71	0.11	1.17	1.68	1.09	0.03	0.215	1	0	Saprotroph	Undefined Saprotroph
k__Fungi	p__Ascomycota	c__Leotiomycetes	o__Helotiales	f__Hyaloscyphaceae	g__Cistella	s__Cistella_sp	OTU_214	Spring	5 to 15 cm	0.00967	7e-05	0.00099	0.0016	Hillslope	-4.5	3.82	3.28	6.43	5.75	5.37	0.017	0.016	0.028	Saprotroph	Undefined Saprotroph
k__Fungi	p__Ascomycota	c__Taphrinomycetes	o__Taphrinales	f__Taphrinaceae	g__Taphrina	NA	OTU_2037	Spring	5 to 15 cm	2e-05	0	0	0	Hillslope	0	0	11.06	Inf	Inf	0.86	1	1	0	Pathotroph	Plant Pathogen
k__Fungi	p__Ascomycota	c__Taphrinomycetes	o__Taphrinales	f__Taphrinaceae	g__Taphrina	NA	OTU_2037	Spring	15 cm +	3e-05	0	0	2e-05	Hillslope	-10.81	0	11.41	11.38	Inf	0.95	0.002	1	0	Pathotroph	Plant Pathogen
k__Fungi	p__Ascomycota	c__Dothideomycetes	o__Pleosporales	f__Lentitheciaceae	g__Darksidea	NA	OTU_2708	Spring	0 to 5 cm	0.00079	0.00035	0.00037	0.00021	Hillslope	0.69	0.08	1.1	1.59	1.16	0.83	0.196	1	0	Endophyte	Endophyte
k__Fungi	p__Ascomycota	c__Dothideomycetes	o__Pleosporales	f__Lentitheciaceae	g__Darksidea	NA	OTU_2708	Spring	15 cm +	0.00049	0.0001	0.00024	0.0004	Hillslope	-1.97	1.22	1.01	3.04	2.32	1.15	0.029	0.062	0.001	Endophyte	Endophyte
k__Fungi	p__Ascomycota	c__Leotiomycetes	o__Leotiomycetes_ord_Incertae_sedis	f__Pseudeurotiaceae	g__Geomyces	s__Geomyces_sp	OTU_971	Spring	15 cm +	0.00016	0.00011	5e-05	0.00011	Hillslope	0.08	-1.31	1.77	1.8	3.2	2.32	1	0.165	0.005	Saprotroph	Soil Saprotroph
k__Fungi	p__Mortierellomycota	c__Mortierellomycetes	o__Mortierellales	f__Mortierellaceae	g__Mortierella	s__Mortierella_hyalina	OTU_67	Spring	5 to 15 cm	0.01167	0.00074	0.00143	0.00823	Hillslope	-3.48	0.95	3.03	4.76	2.63	2.19	0.012	0.236	0	Saprotroph	Undefined Saprotroph
k__Fungi	p__Ascomycota	c__Eurotiomycetes	o__Chaetothyriales	f__Cyphellophoraceae	g__Cyphellophora	NA	OTU_85	Spring	15 cm +	0.00235	0.0005	0.00083	0.00118	Hillslope	-1.25	0.73	1.5	2.32	1.85	1	0.082	0.185	0	Saprotroph	Undefined Saprotroph
k__Fungi	p__Ascomycota	c__Dothideomycetes	o__Venturiales	f__Sympoventuriaceae	g__Ochroconis	s__Ochroconis_sp	OTU_2256	Spring	15 cm +	1e-05	0	0	0	Hillslope	0	0	10.54	Inf	Inf	1.15	1	1	0	Saprotroph	Undefined Saprotroph
k__Fungi	p__Ascomycota	c__Leotiomycetes	o__Helotiales	f__Helotiaceae	g__Rhizoscyphus	s__Rhizoscyphus_sp	OTU_474	Spring	15 cm +	0.00012	0	0	1e-05	Hillslope	-9.83	8.09	5.48	10.96	9.29	9.62	0.002	0.001	0.042	Mixotrophic	Bryophyte Parasite-Ectomycorrhizal-Ericoid Mycorrhizal-Undefined Saprotroph
k__Fungi	p__Ascomycota	c__Sordariomycetes	o__Sordariomycetes_ord_Incertae_sedis	f__Sordariomycetes_fam_Incertae_sedis	g__Atractospora	s__Atractospora_decumbens	OTU_1352	Spring	15 cm +	0.0001	0	0	6e-05	Hillslope	-12.6	0	13.24	13.74	Inf	0.58	0.002	1	0	Saprotroph	Wood Saprotroph
k__Fungi	p__Ascomycota	c__Dothideomycetes	o__Pleosporales	f__Lophiostomataceae	g__Trichometasphaeria	s__Trichometasphaeria_sp	OTU_1326	Spring	0 to 5 cm	0.00011	5e-05	2e-05	7e-05	Hillslope	-0.36	-1.36	2.47	2.1	3.18	2.47	1	0.143	0	Saprotroph	Undefined Saprotroph
k__Fungi	p__Ascomycota	c__Dothideomycetes	o__Pleosporales	f__Lophiostomataceae	g__Trichometasphaeria	s__Trichometasphaeria_sp	OTU_1326	Spring	15 cm +	5e-05	0	0	0	Hillslope	0	0	12.41	Inf	Inf	0.61	1	1	0	Saprotroph	Undefined Saprotroph
k__Fungi	p__Ascomycota	c__Dothideomycetes	o__Capnodiales	f__Cladosporiaceae	g__Cladosporium	s__Cladosporium_delicatulum	OTU_904	Spring	5 to 15 cm	0.0009	0.00014	0.00029	0.00031	Hillslope	-1.14	1.05	1.62	2.51	2.47	1.86	0.168	0.146	0.001	Endophyte	Endophyte-Plant Pathogen
k__Fungi	p__Ascomycota	c__Dothideomycetes	o__Pleosporales	f__Pleosporaceae	g__Comoclathris	s__Comoclathris_sedi	OTU_687	Spring	5 to 15 cm	3e-05	0	0	1e-05	Hillslope	-9.47	0	11.48	10.6	Inf	0.59	0.002	1	0	Saprotroph	Undefined Saprotroph
k__Fungi	p__Ascomycota	c__Dothideomycetes	o__Pleosporales	f__Pleosporaceae	g__Curvularia	s__Curvularia_inaequalis	OTU_857	Spring	15 cm +	6e-05	0	0	4e-05	Hillslope	-12.08	0	12.63	13.22	Inf	0.36	0.002	1	0	Pathotroph	Plant Pathogen
k__Fungi	p__Ascomycota	c__Dothideomycetes	o__Pleosporales	f__Didymellaceae	g__Phoma	s__Phoma_schachtii	OTU_830	Spring	0 to 5 cm	0.00042	0.00036	0.00011	0.00021	Hillslope	0.79	-1.71	1.9	1.44	2.59	2.98	0.075	0.017	0.021	Mixotrophic	Plant Pathogen-Wood Saprotroph
k__Fungi	p__Ascomycota	c__Dothideomycetes	o__Dothideales	f__Dothideales_fam_Incertae_sedis	g__Selenophoma	s__Selenophoma_mahoniae	OTU_3514	Spring	15 cm +	0.00034	0.00034	7e-05	0.00011	Hillslope	1.62	-2.32	2.33	2.91	3.99	3.63	0.07	0.037	0.02	Saprotroph	Undefined Saprotroph
k__Fungi	p__Basidiomycota	c__Agaricomycetes	o__Thelephorales	f__Thelephoraceae	g__Tomentellopsis	s__Tomentellopsis_sp	OTU_375	Spring	0 to 5 cm	0.00433	3e-05	0	4e-05	Hillslope	-0.47	-11.34	18.73	2.3	13.01	12.39	0.865	0.001	0	Ectomycorrhizal	Ectomycorrhizal
k__Fungi	p__Basidiomycota	c__Agaricomycetes	o__Thelephorales	f__Thelephoraceae	g__Tomentellopsis	s__Tomentellopsis_sp	OTU_375	Spring	15 cm +	8e-05	0	0	0	Hillslope	0	0	12.93	Inf	Inf	0.39	1	1	0	Ectomycorrhizal	Ectomycorrhizal
k__Fungi	p__Ascomycota	c__Sordariomycetes	o__Sordariales	f__Chaetomiaceae	g__Chaetomidium	s__Chaetomidium_gallecicum	OTU_317	Spring	5 to 15 cm	0.00059	6e-05	0.00017	0.00027	Hillslope	-2.19	1.46	1.84	3.2	2.49	1.39	0.02	0.035	0	Saprotroph	Dung Saprotroph-Undefined Saprotroph
k__Fungi	p__Ascomycota	c__Sordariomycetes	o__Coniochaetales	f__Coniochaetaceae	g__Coniochaeta	s__Coniochaeta_gigantospora	OTU_667	Spring	15 cm +	0.00012	0	0	0	Hillslope	0	0	13.51	Inf	Inf	0.56	1	1	0	Mixotrophic	Animal Pathogen-Dung Saprotroph-Endophyte-Plant Pathogen-Undefined Saprotroph
k__Fungi	p__Ascomycota	c__Sordariomycetes	o__Hypocreales	f__Cordycipitaceae	g__Lecanicillium	s__Lecanicillium_fusisporum	OTU_1371	Spring	5 to 15 cm	0.00016	0	0	8e-05	Hillslope	-12.91	0	13.95	13.47	Inf	1.06	0.002	1	0	Pathotroph	Animal Pathogen
k__Fungi	p__Ascomycota	c__Leotiomycetes	o__Helotiales	f__Leotiaceae	g__Alatospora	s__Alatospora_acuminata	OTU_723	Spring	15 cm +	0.00239	0.00014	0.00024	0.0014	Hillslope	-3.33	0.78	3.34	5.04	2.48	1.85	0.026	0.325	0	Saprotroph	Undefined Saprotroph
k__Fungi	p__Ascomycota	c__Eurotiomycetes	o__Chaetothyriales	f__Herpotrichiellaceae	g__Cladophialophora	s__Cladophialophora_sp	OTU_452	Spring	5 to 15 cm	0.00125	9e-05	0.00017	0.00074	Hillslope	-2.98	0.88	2.84	4.68	2.6	1.81	0.033	0.276	0	Saprotroph	Undefined Saprotroph
k__Fungi	p__Ascomycota	c__Dothideomycetes	o__Pleosporales	f__Phaeosphaeriaceae	g__Phaeosphaeria	NA	OTU_266	Spring	5 to 15 cm	0.00027	7e-05	1e-05	0	Hillslope	12.86	-3.05	4.91	14.53	5.02	4.67	0.002	0.029	0	Saprotroph	Undefined Saprotroph
k__Fungi	p__Ascomycota	c__Dothideomycetes	o__Pleosporales	f__Phaeosphaeriaceae	g__Phaeosphaeria	NA	OTU_266	Spring	15 cm +	2e-05	0	0	0	Hillslope	0	0	10.9	Inf	Inf	0.63	1	1	0	Saprotroph	Undefined Saprotroph
k__Fungi	p__Ascomycota	c__Dothideomycetes	o__Pleosporales	f__Massarinaceae	g__Helminthosporium	s__Helminthosporium_solani	OTU_957	Spring	15 cm +	9e-05	0	0	1e-05	Hillslope	-9.83	0	13.1	10.96	Inf	0.58	0.002	1	0	Pathotroph	Mycoparasite
k__Fungi	p__Ascomycota	c__Sordariomycetes	o__Hypocreales	f__Ophiocordycipitaceae	g__Haptocillium	s__Haptocillium_balanoides	OTU_4176	Spring	5 to 15 cm	0	0	0	0	Hillslope	0	0	7.59	Inf	Inf	1.13	1	1	0	Pathotroph	Animal Pathogen
k__Fungi	p__Ascomycota	c__Eurotiomycetes	o__Eurotiales	f__Trichocomaceae	g__Talaromyces	NA	OTU_954	Spring	5 to 15 cm	0.00016	7e-05	5e-05	0.00012	Hillslope	-0.81	-0.36	1.62	1.94	1.57	1.3	0.223	0.544	0	Saprotroph	Undefined Saprotroph
k__Fungi	p__Glomeromycota	c__Glomeromycetes	o__Glomerales	f__Glomeraceae	g__Glomus	s__Glomus_sp	OTU_299	Spring	5 to 15 cm	0.00165	0.00059	0.0008	0.00087	Hillslope	-0.56	0.45	1.04	1.35	1.31	0.07	0.228	0.267	0	Arbuscular Mycorrhizal	Arbuscular Mycorrhizal
k__Fungi	p__Ascomycota	c__Leotiomycetes	o__Helotiales	f__Helotiales_fam_Incertae_sedis	g__Roesleria	s__Roesleria_subterranea	OTU_668	Spring	0 to 5 cm	0.00034	0.00012	1e-05	7e-05	Hillslope	0.7	-3.69	5.23	2.55	5.67	5.34	0.584	0.018	0	Pathotroph	Plant Pathogen
k__Fungi	p__Ascomycota	c__Leotiomycetes	o__Helotiales	f__Helotiales_fam_Incertae_sedis	g__Roesleria	s__Roesleria_subterranea	OTU_668	Spring	5 to 15 cm	0.00044	3e-05	1e-05	0.00015	Hillslope	-2.21	-1.55	5.31	3.91	3.53	3.1	0.065	0.13	0	Pathotroph	Plant Pathogen
k__Fungi	p__Basidiomycota	c__Agaricomycetes	o__Agaricales	f__Tricholomataceae	g__Tricholoma	s__Tricholoma_sp	OTU_3	Spring	0 to 5 cm	0.05345	0	3e-05	0.00996	Hillslope	-19.93	11.39	10.95	20.81	12.6	13.07	0.002	0.001	0.002	Ectomycorrhizal	Ectomycorrhizal
k__Fungi	p__Basidiomycota	c__Agaricomycetes	o__Agaricales	f__Tricholomataceae	g__Tricholoma	s__Tricholoma_sp	OTU_3	Spring	15 cm +	0.01714	0	5e-05	0.00053	Hillslope	-15.7	12.19	8.52	15.86	12.55	13.55	0.002	0.001	0.023	Ectomycorrhizal	Ectomycorrhizal
k__Fungi	p__Basidiomycota	c__Agaricomycetes	o__Geastrales	f__Geastraceae	g__Geastrum	s__Geastrum_marginatum	OTU_652	Spring	15 cm +	0.00177	0	0	0.00075	Hillslope	-16.19	0	17.44	17.3	Inf	1.15	0.002	1	0	Saprotroph	Soil Saprotroph
k__Fungi	p__Mortierellomycota	c__Mortierellomycetes	o__Mortierellales	f__Mortierellaceae	g__Mortierella	NA	OTU_80	Spring	5 to 15 cm	0.00222	0.00029	0.00076	0.00164	Hillslope	-2.51	1.4	1.55	3.8	2.72	1.93	0.026	0.068	0.003	Saprotroph	Undefined Saprotroph
k__Fungi	p__Basidiomycota	c__Geminibasidiomycetes	o__Geminibasidiales	f__Geminibasidiaceae	g__Basidioascus	s__Basidioascus_undulatus	OTU_400	Spring	5 to 15 cm	0.00077	0.00036	0.00035	0.00029	Hillslope	0.32	-0.04	1.13	1.66	1.54	0.63	0.917	1	0	Saprotroph	Undefined Saprotroph
k__Fungi	p__Ascomycota	c__Sordariomycetes	o__Sordariales	f__Lasiosphaeriaceae	g__Apodus	s__Apodus_deciduus	OTU_1929	Spring	5 to 15 cm	0.00029	0.00013	0	7e-05	Hillslope	0.87	-13.67	14.84	2.63	15.34	14.18	0.412	0.001	0	Saprotroph	Undefined Saprotroph
k__Fungi	p__Ascomycota	c__Sordariomycetes	o__Sordariales	f__Lasiosphaeriaceae	g__Apodus	s__Apodus_deciduus	OTU_1929	Spring	15 cm +	0.00035	0.00014	0.00011	8e-05	Hillslope	0.71	-0.3	1.66	2.55	2.1	1.05	0.573	0.838	0	Saprotroph	Undefined Saprotroph
k__Fungi	p__Basidiomycota	c__Agaricomycetes	o__Agaricales	f__Entolomataceae	g__Entoloma	NA	OTU_2958	Spring	15 cm +	3e-05	0	0	0	Hillslope	0	0	11.63	Inf	Inf	1.16	1	1	0	Mixotrophic	Ectomycorrhizal-Undefined Saprotroph
k__Fungi	p__Ascomycota	c__Dothideomycetes	o__Minutisphaerales	f__Minutisphaeraceae	g__Minutisphaera	s__Minutisphaera_japonica	OTU_510	Spring	0 to 5 cm	9e-05	0	0	1e-05	Hillslope	-10.04	0	13.18	11.18	Inf	1.05	0.002	1	0	Saprotroph	Undefined Saprotroph
k__Fungi	p__Mortierellomycota	c__Mortierellomycetes	o__Mortierellales	f__Mortierellaceae	g__Mortierella	s__Mortierella_elongata	OTU_1269	Spring	5 to 15 cm	0.00222	0	0	0.00168	Hillslope	-17.36	8.23	9.53	18.49	9.43	9.68	0.002	0.001	0	Saprotroph	Undefined Saprotroph
k__Fungi	p__Mortierellomycota	c__Mortierellomycetes	o__Mortierellales	f__Mortierellaceae	g__Mortierella	s__Mortierella_elongata	OTU_624	Spring	5 to 15 cm	0.00069	0	0	0	Hillslope	0	0	16.08	Inf	Inf	1.14	1	1	0	Saprotroph	Undefined Saprotroph
k__Fungi	p__Ascomycota	c__Archaeorhizomycetes	o__Archaeorhizomycetales	f__Archaeorhizomycetaceae	g__Archaeorhizomyces	NA	OTU_406	Spring	5 to 15 cm	0.00239	0	0	1e-05	Hillslope	-9.71	0	17.87	10.85	Inf	1.14	0.002	1	0	Saprotroph	Soil Saprotroph
k__Fungi	p__Ascomycota	c__Dothideomycetes	o__Minutisphaerales	f__Minutisphaeraceae	g__Minutisphaera	s__Minutisphaera_japonica	OTU_985	Spring	15 cm +	0.0001	2e-05	4e-05	7e-05	Hillslope	-1.71	0.95	1.16	3.49	2.77	2.07	0.125	0.268	0.046	Saprotroph	Undefined Saprotroph
k__Fungi	p__Mortierellomycota	c__Mortierellomycetes	o__Mortierellales	f__Mortierellaceae	g__Mortierella	s__Mortierella_antarctica	OTU_286	Spring	5 to 15 cm	0.00078	0	0	0.00011	Hillslope	-13.41	0	16.25	14.54	Inf	0.62	0.002	1	0	Saprotroph	Undefined Saprotroph
k__Fungi	p__Ascomycota	c__Dothideomycetes	o__Venturiales	f__Sympoventuriaceae	g__Ochroconis	NA	OTU_647	Spring	5 to 15 cm	0.00018	3e-05	2e-05	0.00012	Hillslope	-1.84	-0.45	2.88	3.57	2.26	1.19	0.1	0.639	0	Saprotroph	Undefined Saprotroph
k__Fungi	p__Ascomycota	c__Dothideomycetes	o__Venturiales	f__Sympoventuriaceae	g__Ochroconis	NA	OTU_647	Spring	15 cm +	0.00051	0.00017	0.00015	0.00034	Hillslope	-0.97	-0.21	1.76	2.28	1.66	0.84	0.21	0.899	0	Saprotroph	Undefined Saprotroph
k__Fungi	p__Basidiomycota	c__Agaricomycetes	o__Agaricales	f__Hygrophoraceae	g__Hygrocybe	s__Hygrocybe_conica	OTU_1181	Spring	0 to 5 cm	1e-05	0	0	0	Hillslope	0	0	9.32	Inf	Inf	0.67	1	1	0	Mixotrophic	Undefined Saprotroph-Undefined Biotroph
k__Fungi	p__Glomeromycota	c__Paraglomeromycetes	o__Paraglomerales	f__Paraglomeraceae	g__Paraglomus	s__Paraglomus_laccatum	OTU_1107	Spring	0 to 5 cm	8e-05	0	0	0	Hillslope	0	0	13.01	Inf	Inf	1.14	1	1	0	Arbuscular Mycorrhizal	Arbuscular Mycorrhizal
k__Fungi	p__Basidiomycota	c__Agaricomycetes	o__Agaricales	f__Hygrophoraceae	g__Hygrocybe	s__Hygrocybe_conica	OTU_807	Spring	5 to 15 cm	0.00029	0	0	1e-05	Hillslope	-10.1	0	14.82	11.24	Inf	1.04	0.002	1	0	Mixotrophic	Undefined Saprotroph-Undefined Biotroph
k__Fungi	p__Mortierellomycota	c__Mortierellomycetes	o__Mortierellales	f__Mortierellaceae	g__Mortierella	s__Mortierella_minutissima	OTU_125	Spring	5 to 15 cm	0.00078	0.00038	0.0004	0.00024	Hillslope	0.66	0.05	0.97	1.83	1.55	1.22	0.338	1	0.003	Saprotroph	Undefined Saprotroph
k__Fungi	p__Ascomycota	c__Pezizomycetes	o__Pezizales	f__Pyronemataceae	g__Warcupia	s__Warcupia_sp	OTU_1399	Spring	0 to 5 cm	2e-05	0	0	0	Hillslope	0	0	10.83	Inf	Inf	0.25	1	1	0	Saprotroph	Undefined Saprotroph
k__Fungi	p__Ascomycota	c__Dothideomycetes	o__Pleosporales	f__Dictyosporiaceae	g__Dictyosporium	s__Dictyosporium_toruloides	OTU_467	Spring	0 to 5 cm	2e-05	0	0	0	Hillslope	0	0	10.6	Inf	Inf	1.14	1	1	0	Saprotroph	Undefined Saprotroph
k__Fungi	p__Ascomycota	c__Sordariomycetes	o__Hypocreales	f__Nectriaceae	g__Gibberella	NA	OTU_777	Spring	15 cm +	0.0034	0.00152	0.00158	0.00141	Hillslope	0.11	0.05	1.11	1.84	1.92	1.12	1	1	0	Pathotroph	Plant Pathogen
k__Fungi	p__Basidiomycota	c__Agaricomycetes	o__Russulales	f__Auriscalpiaceae	g__Clavicorona	s__Clavicorona_taxophila	OTU_1215	Spring	5 to 15 cm	9e-05	2e-05	1e-05	2e-05	Hillslope	0.55	-0.79	2.58	2.37	2.76	2.39	0.747	0.389	0	Saprotroph	Undefined Saprotroph
k__Fungi	p__Ascomycota	c__Dothideomycetes	o__Pleosporales	f__Sporormiaceae	g__Westerdykella	s__Westerdykella_sp	OTU_1304	Spring	5 to 15 cm	8e-05	0	0	0	Hillslope	0	0	13.03	Inf	Inf	1.14	1	1	0	Saprotroph	Undefined Saprotroph
k__Fungi	p__Ascomycota	c__Dothideomycetes	o__Pleosporales	f__Sporormiaceae	g__Westerdykella	s__Westerdykella_sp	OTU_1304	Spring	15 cm +	0.00113	0	0	0	Hillslope	-8.89	0	16.78	10.03	Inf	1.16	0.002	1	0	Saprotroph	Undefined Saprotroph
k__Fungi	p__Ascomycota	c__Leotiomycetes	o__Leotiomycetes_ord_Incertae_sedis	f__Leotiomycetes_fam_Incertae_sedis	g__Scytalidium	s__Scytalidium_circinatum	OTU_597	Spring	15 cm +	0	0	0	0	Hillslope	0	0	8.24	Inf	Inf	1.15	1	1	0	Saprotroph	Wood Saprotroph
k__Fungi	p__Basidiomycota	c__Agaricomycetes	o__Cantharellales	f__Ceratobasidiaceae	g__Thanatephorus	s__Thanatephorus_cucumeris	OTU_1586	Spring	15 cm +	2e-05	0	0	0	Hillslope	0	0	10.86	Inf	Inf	1.16	1	1	0	Pathotroph	Plant Pathogen
k__Fungi	p__Ascomycota	c__Leotiomycetes	o__Helotiales	f__Helotiales_fam_Incertae_sedis	g__Spirosphaera	s__Spirosphaera_carici-graminis	OTU_91	Spring	0 to 5 cm	0.00728	0.00088	0.0002	0.00062	Hillslope	0.5	-2.15	5.2	2.21	3.99	3.69	0.771	0.055	0	Saprotroph	Undefined Saprotroph
k__Fungi	p__Ascomycota	c__Leotiomycetes	o__Helotiales	f__Helotiales_fam_Incertae_sedis	g__Spirosphaera	s__Spirosphaera_carici-graminis	OTU_91	Spring	5 to 15 cm	0.00252	0	1e-05	6e-05	Hillslope	-12.45	10.49	7.46	13.41	11.69	12.07	0.002	0.001	0.026	Saprotroph	Undefined Saprotroph
k__Fungi	p__Ascomycota	c__Leotiomycetes	o__Helotiales	f__Helotiales_fam_Incertae_sedis	g__Spirosphaera	s__Spirosphaera_carici-graminis	OTU_91	Spring	15 cm +	0.00202	0	0	0	Hillslope	0	0	17.62	Inf	Inf	1.06	1	1	0	Saprotroph	Undefined Saprotroph
k__Fungi	p__Ascomycota	c__Dothideomycetes	o__Pleosporales	f__Lentitheciaceae	g__Darksidea	s__Darksidea_alpha	OTU_1294	Spring	5 to 15 cm	5e-05	0	0	0	Hillslope	0	0	12.41	Inf	Inf	1.14	1	1	0	Endophyte	Endophyte
k__Fungi	p__Ascomycota	c__Sordariomycetes	o__Hypocreales	f__Nectriaceae	g__Neonectria	s__Neonectria_candida	OTU_386	Spring	15 cm +	0.00017	0	0	0.00013	Hillslope	-13.7	0	14.01	14.83	Inf	1.16	0.002	1	0	Pathotroph	Plant Pathogen
k__Fungi	p__Ascomycota	c__Dothideomycetes	o__Pleosporales	f__Sporormiaceae	g__Preussia	s__Preussia_sp	OTU_88	Spring	15 cm +	0.00165	0	0	0.00171	Hillslope	-17.39	8.82	8.52	18.47	10.02	10.47	0.002	0.001	0.003	Saprotroph	Undefined Saprotroph
k__Fungi	p__Ascomycota	c__Ascomycota_cls_Incertae_sedis	o__Ascomycota_ord_Incertae_sedis	f__Ascomycota_fam_Incertae_sedis	g__Tetracladium	NA	OTU_490	Spring	5 to 15 cm	1e-05	0	0	0	Hillslope	0	0	9.56	Inf	Inf	1.14	1	1	0	Saprotroph	Undefined Saprotroph
k__Fungi	p__Ascomycota	c__Ascomycota_cls_Incertae_sedis	o__Ascomycota_ord_Incertae_sedis	f__Ascomycota_fam_Incertae_sedis	g__Tetracladium	NA	OTU_490	Spring	15 cm +	3e-05	0	0	0	Hillslope	0	0	11.43	Inf	Inf	1.16	1	1	0	Saprotroph	Undefined Saprotroph
k__Fungi	p__Ascomycota	c__Dothideomycetes	o__Pleosporales	f__Trematosphaeriaceae	g__Trematosphaeria	s__Trematosphaeria_sp	OTU_1703	Spring	15 cm +	9e-05	0	0	0	Hillslope	0	0	13.13	Inf	Inf	1.16	1	1	0	Saprotroph	Undefined Saprotroph
k__Fungi	p__Ascomycota	c__Sordariomycetes	o__Hypocreales	f__Stachybotryaceae	g__Stachybotrys	s__Stachybotrys_eucylindrospora	OTU_1142	Spring	15 cm +	0.00048	2e-05	0	6e-05	Hillslope	-1.89	-10.72	15.54	3.84	12.39	11.86	0.123	0.001	0	Saprotroph	Wood Saprotroph
k__Fungi	p__Basidiomycota	c__Agaricomycetes	o__Agaricales	f__Bolbitiaceae	g__Conocybe	s__Conocybe_brachypodii	OTU_632	Spring	15 cm +	9e-05	0	0	0	Hillslope	0	0	13.1	Inf	Inf	1.16	1	1	0	Saprotroph	Undefined Saprotroph
k__Fungi	p__Ascomycota	c__Dothideomycetes	o__Venturiales	f__Sympoventuriaceae	g__Ochroconis	s__Ochroconis_bacilliformis	OTU_1074	Spring	15 cm +	0.00011	0	0	0	Hillslope	0	0	13.39	Inf	Inf	1.16	1	1	0	Saprotroph	Undefined Saprotroph
k__Fungi	p__Ascomycota	c__Leotiomycetes	o__Helotiales	f__Hyaloscyphaceae	g__Cistella	s__Cistella_sp	OTU_3115	Spring	0 to 5 cm	0.00049	0	0	1e-05	Hillslope	-10.17	0	15.57	10.76	Inf	1.14	0.002	1	0	Saprotroph	Undefined Saprotroph
k__Fungi	p__Mortierellomycota	c__Mortierellomycetes	o__Mortierellales	f__Mortierellaceae	g__Mortierella	s__Mortierella_elongata	OTU_401	Spring	5 to 15 cm	0.00422	0	0	0.00054	Hillslope	-15.73	0	18.69	16.87	Inf	1.14	0.002	1	0	Saprotroph	Undefined Saprotroph
k__Fungi	p__Ascomycota	c__Sordariomycetes	o__Sordariales	f__Lasiosphaeriaceae	g__Schizothecium	s__Schizothecium_glutinans	OTU_3111	Spring	5 to 15 cm	0.01052	3e-05	0.00045	0.00046	Hillslope	-3.8	3.79	4.54	5.59	5.56	5.11	0.021	0.013	0.001	Saprotroph	Dung Saprotroph
k__Fungi	p__Basidiomycota	c__Agaricomycetes	o__Agaricales	f__Hygrophoraceae	g__Hygrocybe	s__Hygrocybe_conica	OTU_50	Spring	0 to 5 cm	4e-05	0	0	0	Hillslope	0	0	11.87	Inf	Inf	0.87	1	1	0	Mixotrophic	Undefined Saprotroph-Undefined Biotroph
k__Fungi	p__Basidiomycota	c__Agaricomycetes	o__Agaricales	f__Hygrophoraceae	g__Hygrocybe	s__Hygrocybe_conica	OTU_50	Spring	5 to 15 cm	0.00977	0	0	0.0003	Hillslope	-14.86	8.23	11.67	16	9.43	9.9	0.002	0.001	0	Mixotrophic	Undefined Saprotroph-Undefined Biotroph
k__Fungi	p__Olpidiomycota	c__Olpidiomycetes	o__Olpidiales	f__Olpidiaceae	g__Olpidium	s__Olpidium_sp	OTU_1125	Spring	0 to 5 cm	6e-05	0	0	0	Hillslope	0	0	12.65	Inf	Inf	1.14	1	1	0	Pathotroph	Plant Pathogen
k__Fungi	p__Olpidiomycota	c__Olpidiomycetes	o__Olpidiales	f__Olpidiaceae	g__Olpidium	s__Olpidium_sp	OTU_1125	Spring	15 cm +	6e-05	0	0	0	Hillslope	0	0	12.47	Inf	Inf	1.16	1	1	0	Pathotroph	Plant Pathogen
k__Fungi	p__Ascomycota	c__Dothideomycetes	o__Pleosporales	f__Pleosporaceae	g__Drechslera	s__Drechslera_poae	OTU_569	Spring	15 cm +	3e-05	0	0	0	Hillslope	0	0	11.36	Inf	Inf	0.94	1	1	0	Pathotroph	Plant Pathogen
k__Fungi	p__Basidiomycota	c__Agaricomycetes	o__Agaricales	f__Crepidotaceae	g__Crepidotus	s__Crepidotus_sp	OTU_188	Spring	15 cm +	0.0001	0	0	0	Hillslope	0	0	13.23	Inf	Inf	1.16	1	1	0	Saprotroph	Wood Saprotroph
k__Fungi	p__Mortierellomycota	c__Mortierellomycetes	o__Mortierellales	f__Mortierellaceae	g__Mortierella	s__Mortierella_elongata	OTU_251	Spring	0 to 5 cm	0	0	0	0	Hillslope	0	0	8.85	Inf	Inf	1.14	1	1	0	Saprotroph	Undefined Saprotroph
k__Fungi	p__Ascomycota	c__Sordariomycetes	o__Hypocreales	f__Cordycipitaceae	g__Beauveria	s__Beauveria_felina	OTU_1466	Spring	5 to 15 cm	8e-05	0	0	0	Hillslope	0	0	12.94	Inf	Inf	0.14	1	1	0	Pathotroph	Animal Pathogen
k__Fungi	p__Mortierellomycota	c__Mortierellomycetes	o__Mortierellales	f__Mortierellaceae	g__Mortierella	s__Mortierella_elongata	OTU_1117	Spring	0 to 5 cm	0.00186	0	0	0.00063	Hillslope	-15.94	0	17.51	17.08	Inf	0.3	0.002	1	0	Saprotroph	Undefined Saprotroph
k__Fungi	p__Ascomycota	c__Leotiomycetes	o__Leotiomycetes_ord_Incertae_sedis	f__Leotiomycetes_fam_Incertae_sedis	g__Leohumicola	s__Leohumicola_sp	OTU_1180	Spring	0 to 5 cm	0.00037	9e-05	1e-05	4e-05	Hillslope	1.15	-3.38	5.36	2.48	4.97	5.02	0.155	0.013	0	Saprotroph	Undefined Saprotroph
k__Fungi	p__Ascomycota	c__Leotiomycetes	o__Leotiomycetes_ord_Incertae_sedis	f__Leotiomycetes_fam_Incertae_sedis	g__Leohumicola	s__Leohumicola_sp	OTU_1180	Spring	5 to 15 cm	8e-05	0	0	4e-05	Hillslope	-12.04	0	12.93	12.22	Inf	0.3	0.002	1	0	Saprotroph	Undefined Saprotroph
k__Fungi	p__Ascomycota	c__Leotiomycetes	o__Leotiomycetes_ord_Incertae_sedis	f__Leotiomycetes_fam_Incertae_sedis	g__Leohumicola	s__Leohumicola_sp	OTU_1180	Spring	15 cm +	0.00098	0.00056	0.00014	0.00049	Hillslope	0.18	-1.99	2.8	1.53	3.45	2.76	1	0.038	0	Saprotroph	Undefined Saprotroph
k__Fungi	p__Basidiomycota	c__Agaricomycetes	o__Agaricales	f__Tricholomataceae	g__Mycena	NA	OTU_550	Spring	5 to 15 cm	0.00028	0	0	2e-05	Hillslope	-11.07	0	14.77	12.21	Inf	1.04	0.002	1	0	Mixotrophic	Leaf Saprotroph-Plant Pathogen-Undefined Saprotroph-Wood Saprotroph
k__Fungi	p__Ascomycota	c__Leotiomycetes	o__Helotiales	f__Hyaloscyphaceae	g__Cistella	s__Cistella_sp	OTU_2435	Spring	5 to 15 cm	0	0	0	0	Hillslope	0	0	7.59	Inf	Inf	1.13	1	1	0	Saprotroph	Undefined Saprotroph
k__Fungi	p__Basidiomycota	c__Agaricomycetes	o__Agaricales	f__Entolomataceae	g__Clitopilus	s__Clitopilus_sp	OTU_1795	Spring	0 to 5 cm	1e-05	0	0	0	Hillslope	0	0	8.98	Inf	Inf	1.14	1	1	0	Saprotroph	Undefined Saprotroph
k__Fungi	p__Basidiomycota	c__Agaricomycetes	o__Agaricales	f__Entolomataceae	g__Clitopilus	s__Clitopilus_sp	OTU_1795	Spring	5 to 15 cm	2e-05	0	0	0	Hillslope	0	0	10.77	Inf	Inf	1.14	1	1	0	Saprotroph	Undefined Saprotroph
k__Fungi	p__Ascomycota	c__Eurotiomycetes	o__Chaetothyriales	f__Herpotrichiellaceae	g__Cladophialophora	s__Cladophialophora_chaetospira	OTU_2659	Spring	0 to 5 cm	0.00047	8e-05	0.00013	0.00019	Hillslope	-1.27	0.71	1.86	3.01	2.51	1.6	0.216	0.397	0	Saprotroph	Undefined Saprotroph
k__Fungi	p__Ascomycota	c__Sordariomycetes	o__Coniochaetales	f__Coniochaetaceae	g__Coniochaeta	s__Coniochaeta_decumbens	OTU_2020	Spring	0 to 5 cm	2e-05	0	0	0	Hillslope	0	0	11.04	Inf	Inf	0.47	1	1	0	Mixotrophic	Animal Pathogen-Dung Saprotroph-Endophyte-Plant Pathogen-Undefined Saprotroph
k__Fungi	p__Basidiomycota	c__Agaricomycetes	o__Boletales	f__Paxillaceae	g__Paxillus	NA	OTU_3155	Spring	0 to 5 cm	1e-05	0	0	0	Hillslope	0	0	9.16	Inf	Inf	1.14	1	1	0	Ectomycorrhizal	Ectomycorrhizal
k__Fungi	p__Basidiomycota	c__Agaricomycetes	o__Agaricales	f__Tricholomataceae	g__Dermoloma	s__Dermoloma_sp	OTU_4151	Spring	5 to 15 cm	1e-05	0	0	0	Hillslope	0	0	9.77	Inf	Inf	1.14	1	1	0	Saprotroph	Undefined Saprotroph
k__Fungi	p__Ascomycota	c__Pezizomycetes	o__Pezizales	f__Pyronemataceae	g__Scutellinia	s__Scutellinia_sp	OTU_301	Spring	0 to 5 cm	0.00164	0	0	0.00015	Hillslope	-13.9	0	17.32	13.8	Inf	1.12	0.002	1	0	Saprotroph	Undefined Saprotroph
k__Fungi	p__Basidiomycota	c__Agaricomycetes	o__Agaricales	f__Lyophyllaceae	g__Lyophyllum	NA	OTU_2731	Spring	0 to 5 cm	1e-05	0	0	0	Hillslope	0	0	10.16	Inf	Inf	1.14	1	1	0	Ectomycorrhizal	Ectomycorrhizal
k__Fungi	p__Ascomycota	c__Dothideomycetes	o__Pleosporales	f__Sporormiaceae	g__Westerdykella	s__Westerdykella_sp	OTU_663	Spring	5 to 15 cm	0.00402	0	0	0	Hillslope	0	0	18.62	Inf	Inf	0.51	1	1	0	Saprotroph	Undefined Saprotroph
k__Fungi	p__Mortierellomycota	c__Mortierellomycetes	o__Mortierellales	f__Mortierellaceae	g__Mortierella	s__Mortierella_elongata	OTU_786	Spring	5 to 15 cm	0.00445	0	2e-05	0.00261	Hillslope	-17.99	10.84	7.93	19.13	11.49	11.95	0.002	0.001	0.016	Saprotroph	Undefined Saprotroph
k__Fungi	p__Mortierellomycota	c__Mortierellomycetes	o__Mortierellales	f__Mortierellaceae	g__Mortierella	s__Mortierella_elongata	OTU_786	Spring	15 cm +	0.00091	0	0	2e-05	Hillslope	-11.07	8.09	8.39	12.21	9.29	9.76	0.002	0.001	0.001	Saprotroph	Undefined Saprotroph
k__Fungi	p__Ascomycota	c__Sordariomycetes	o__Hypocreales	f__Nectriaceae	g__Ilyonectria	s__Ilyonectria_mors-panacis	OTU_661	Spring	15 cm +	0.00335	0.00284	1e-05	0	Hillslope	18.12	-8.53	8.77	19.79	10.51	10.14	0.002	0.003	0.001	Pathotroph	Plant Pathogen
k__Fungi	p__Ascomycota	c__Leotiomycetes	o__Helotiales	f__Hyaloscyphaceae	g__Cistella	s__Cistella_sp	OTU_3074	Spring	0 to 5 cm	0.00151	0.00058	0	0.00011	Hillslope	2.35	-7.29	8.66	3.71	8.98	8.67	0.034	0.003	0	Saprotroph	Undefined Saprotroph
k__Fungi	p__Basidiomycota	c__Agaricomycetes	o__Agaricales	f__Clavariaceae	g__Clavaria	s__Clavaria_sp	OTU_905	Spring	5 to 15 cm	0.00022	0.00021	2e-05	8e-05	Hillslope	1.44	-3.35	3.39	2.78	4.76	3.99	0.098	0.01	0.002	Saprotroph	Undefined Saprotroph
k__Fungi	p__Mortierellomycota	c__Mortierellomycetes	o__Mortierellales	f__Mortierellaceae	g__Mortierella	s__Mortierella_elongata	OTU_244	Spring	15 cm +	0.00863	0	0	0.0047	Hillslope	-18.84	0	19.72	19.98	Inf	1.16	0.002	1	0	Saprotroph	Undefined Saprotroph
k__Fungi	p__Ascomycota	c__Leotiomycetes	o__Helotiales	f__Hyaloscyphaceae	g__Cistella	s__Cistella_sp	OTU_2511	Spring	0 to 5 cm	0.00073	6e-05	0.00015	0.00031	Hillslope	-2.34	1.27	2.29	3.44	2.46	2.35	0.021	0.067	0	Saprotroph	Undefined Saprotroph
k__Fungi	p__Basidiomycota	c__Agaricomycetes	o__Agaricales	f__Hymenogastraceae	g__Hebeloma	NA	OTU_1874	Spring	15 cm +	0	0	0	0	Hillslope	0	0	8.48	Inf	Inf	1.15	1	1	0	Ectomycorrhizal	Ectomycorrhizal
k__Fungi	p__Basidiomycota	c__Agaricomycetes	o__Geastrales	f__Geastraceae	g__Geastrum	s__Geastrum_campestre	OTU_2357	Spring	5 to 15 cm	3e-05	0	0	0	Hillslope	-8.46	0	11.73	9.59	Inf	1.14	0.002	1	0	Saprotroph	Soil Saprotroph
k__Fungi	p__Ascomycota	c__Dothideomycetes	o__Pleosporales	f__Sporormiaceae	g__Sporormiella	s__Sporormiella_megalospora	OTU_504	Spring	0 to 5 cm	0.00079	0.00021	0.0003	7e-05	Hillslope	1.52	0.52	1.39	3.35	2.31	1.7	0.168	0.557	0.002	Saprotroph	Undefined Saprotroph
k__Fungi	p__Ascomycota	c__Sordariomycetes	o__Hypocreales	f__Nectriaceae	g__Ilyonectria	s__Ilyonectria_mors-panacis	OTU_468	Spring	0 to 5 cm	0.00056	0.00021	0	0	Hillslope	14.37	-14.37	15.77	16.04	16.04	15.51	0.002	0.001	0	Pathotroph	Plant Pathogen
k__Fungi	p__Ascomycota	c__Archaeorhizomycetes	o__Archaeorhizomycetales	f__Archaeorhizomycetaceae	g__Archaeorhizomyces	s__Archaeorhizomyces_sp	OTU_767	Spring	15 cm +	0.00064	0	0	2e-05	Hillslope	-11.27	0	15.98	12.41	Inf	1.16	0.002	1	0	Saprotroph	Soil Saprotroph
k__Fungi	p__Basidiomycota	c__Agaricomycetes	o__Boletales	f__Suillaceae	g__Suillus	s__Suillus_pseudobrevipes	OTU_3042	Spring	15 cm +	2e-05	0	0	0	Hillslope	0	0	10.86	Inf	Inf	1.16	1	1	0	Ectomycorrhizal	Ectomycorrhizal
k__Fungi	p__Ascomycota	c__Dothideomycetes	o__Pleosporales	f__Pleosporales_fam_Incertae_sedis	g__Megacapitula	s__Megacapitula_villosa	OTU_287	Spring	15 cm +	0.00222	0.0005	9e-05	6e-05	Hillslope	2.98	-2.52	4.69	4.67	4.14	3.96	0.032	0.028	0	Saprotroph	Undefined Saprotroph
k__Fungi	p__Kickxellomycota	c__Kickxellomycetes	o__Kickxellales	f__Kickxellaceae	g__Ramicandelaber	s__Ramicandelaber_sp	OTU_3215	Spring	15 cm +	2e-05	0	0	0	Hillslope	0	0	10.64	Inf	Inf	1.15	1	1	0	Saprotroph	Undefined Saprotroph
k__Fungi	p__Basidiomycota	c__Agaricomycetes	o__Agaricales	f__Hygrophoraceae	g__Hygrocybe	s__Hygrocybe_conica	OTU_2716	Spring	0 to 5 cm	3e-05	0	0	1e-05	Hillslope	-9.38	0	11.54	10.52	Inf	0.73	0.002	1	0	Mixotrophic	Undefined Saprotroph-Undefined Biotroph
k__Fungi	p__Ascomycota	c__Sordariomycetes	o__Xylariales	f__Xylariaceae	g__Rosellinia	NA	OTU_178	Spring	0 to 5 cm	0.0001	0	0	3e-05	Hillslope	-11.38	0	13.26	12.52	Inf	0.52	0.002	1	0	Saprotroph	Undefined Saprotroph
k__Fungi	p__Ascomycota	c__Sordariomycetes	o__Xylariales	f__Xylariaceae	g__Rosellinia	NA	OTU_178	Spring	15 cm +	0.00573	0	1e-05	0.00029	Hillslope	-14.85	10.22	8.91	14.63	11.43	11.79	0.002	0.001	0.005	Saprotroph	Undefined Saprotroph
k__Fungi	p__Ascomycota	c__Sordariomycetes	o__Xylariales	f__Xylariaceae	g__Daldinia	s__Daldinia_loculata	OTU_2341	Spring	5 to 15 cm	1e-05	0	0	0	Hillslope	0	0	10.49	Inf	Inf	0.74	1	1	0	Saprotroph	Undefined Saprotroph
k__Fungi	p__Ascomycota	c__Leotiomycetes	o__Leotiomycetes_ord_Incertae_sedis	f__Pseudeurotiaceae	g__Pseudeurotium	s__Pseudeurotium_bakeri	OTU_220	Spring	0 to 5 cm	1e-05	0	0	0	Hillslope	0	0	9.16	Inf	Inf	1.14	1	1	0	Saprotroph	Undefined Saprotroph
k__Fungi	p__Ascomycota	c__Leotiomycetes	o__Leotiomycetes_ord_Incertae_sedis	f__Pseudeurotiaceae	g__Pseudeurotium	s__Pseudeurotium_bakeri	OTU_220	Spring	5 to 15 cm	3e-05	0	0	2e-05	Hillslope	-11	0	11.56	12.14	Inf	1.14	0.002	1	0	Saprotroph	Undefined Saprotroph
k__Fungi	p__Ascomycota	c__Eurotiomycetes	o__Onygenales	f__Onygenales_fam_Incertae_sedis	g__Chrysosporium	s__Chrysosporium_pseudomerdarium	OTU_2152	Spring	5 to 15 cm	2e-05	0	0	0	Hillslope	0	0	10.71	Inf	Inf	0.57	1	1	0	Saprotroph	Undefined Saprotroph-Wood Saprotroph
k__Fungi	p__Ascomycota	c__Dothideomycetes	o__Pleosporales	f__Massarinaceae	g__Helminthosporium	s__Helminthosporium_solani	OTU_432	Spring	0 to 5 cm	0.00027	0.00021	8e-05	0.00014	Hillslope	0.6	-1.35	1.7	1.9	3.01	2.65	0.455	0.121	0.02	Pathotroph	Mycoparasite
k__Fungi	p__Ascomycota	c__Sordariomycetes	o__Hypocreales	f__Ophiocordycipitaceae	g__Hyaloseta	s__Hyaloseta_nolinae	OTU_1292	Spring	0 to 5 cm	1e-05	0	0	0	Hillslope	0	0	9.28	Inf	Inf	0.62	1	1	0	Saprotroph	Undefined Saprotroph
k__Fungi	p__Ascomycota	c__Sordariomycetes	o__Hypocreales	f__Ophiocordycipitaceae	g__Hyaloseta	s__Hyaloseta_nolinae	OTU_1292	Spring	5 to 15 cm	9e-05	0	0	0	Hillslope	0	0	13.07	Inf	Inf	1.01	1	1	0	Saprotroph	Undefined Saprotroph
k__Fungi	p__Ascomycota	c__Dothideomycetes	o__Pleosporales	f__Massarinaceae	g__Saccharicola	s__Saccharicola_sp	OTU_666	Spring	5 to 15 cm	6e-05	0	0	1e-05	Hillslope	-9.47	0	12.53	10.6	Inf	0.84	0.002	1	0	Saprotroph	Undefined Saprotroph
k__Fungi	p__Ascomycota	c__Sordariomycetes	o__Hypocreales	f__Hypocreales_fam_Incertae_sedis	g__Acremonium	s__Acremonium_charticola	OTU_2409	Spring	5 to 15 cm	6e-05	0	0	0	Hillslope	0	0	12.64	Inf	Inf	0.99	1	1	0	Pathogen	Animal Pathogen-Endophyte-Fungal Parasite-Plant Pathogen-Wood Saprotroph
k__Fungi	p__Ascomycota	c__Sordariomycetes	o__Coniochaetales	f__Coniochaetaceae	g__Coniochaeta	s__Coniochaeta_hoffmannii	OTU_3128	Spring	0 to 5 cm	1e-05	0	0	0	Hillslope	0	0	9.76	Inf	Inf	1.14	1	1	0	Mixotrophic	Animal Pathogen-Dung Saprotroph-Endophyte-Plant Pathogen-Undefined Saprotroph
k__Fungi	p__Ascomycota	c__Eurotiomycetes	o__Eurotiales	f__Aspergillaceae	g__Penicillium	s__Penicillium_catenatum	OTU_2721	Spring	5 to 15 cm	0	0	0	0	Hillslope	0	0	7.74	Inf	Inf	1.13	1	1	0	Saprotroph	Dung Saprotroph-Undefined Saprotroph-Wood Saprotroph
k__Fungi	p__Basidiomycota	c__Agaricomycetes	o__Agaricales	f__Lycoperdaceae	g__Bovista	s__Bovista_cretacea	OTU_2249	Spring	0 to 5 cm	0	0	0	0	Hillslope	0	0	8.85	Inf	Inf	1.14	1	1	0	Saprotroph	Soil Saprotroph
k__Fungi	p__Entorrhizomycota	c__Entorrhizomycetes	o__Entorrhizales	f__Entorrhizaceae	g__Entorrhiza	NA	OTU_2444	Spring	15 cm +	3e-05	0	0	1e-05	Hillslope	-10.1	0	11.54	11.23	Inf	1.16	0.002	1	0	Pathotroph	Plant Pathogen
k__Fungi	p__Ascomycota	c__Leotiomycetes	o__Helotiales	f__Hyaloscyphaceae	g__Cistella	s__Cistella_sp	OTU_391	Spring	5 to 15 cm	0.00111	0.00017	0.00023	0	Hillslope	14.01	0.5	2.25	15.68	2.42	1.78	0.002	0.615	0	Saprotroph	Undefined Saprotroph
k__Fungi	p__Ascomycota	c__Dothideomycetes	o__Tubeufiales	f__Tubeufiaceae	g__Helicoma	s__Helicoma_fumosum	OTU_285	Spring	5 to 15 cm	1e-05	0	0	0	Hillslope	0	0	9.56	Inf	Inf	1.14	1	1	0	Saprotroph	Undefined Saprotroph
k__Fungi	p__Ascomycota	c__Dothideomycetes	o__Tubeufiales	f__Tubeufiaceae	g__Helicoma	s__Helicoma_fumosum	OTU_285	Spring	15 cm +	3e-05	0	0	0	Hillslope	0	0	11.63	Inf	Inf	1.16	1	1	0	Saprotroph	Undefined Saprotroph
k__Fungi	p__Ascomycota	c__Dothideomycetes	o__Pleosporales	f__Melanommataceae	g__Herpotrichia	s__Herpotrichia_sp	OTU_99	Spring	5 to 15 cm	0.01068	0	0	0	Hillslope	-8.46	0	20.03	9.59	Inf	1.14	0.002	1	0	Saprotroph	Undefined Saprotroph
k__Fungi	p__Mortierellomycota	c__Mortierellomycetes	o__Mortierellales	f__Mortierellaceae	g__Mortierella	s__Mortierella_alpina	OTU_729	Spring	5 to 15 cm	0.00017	6e-05	1e-05	7e-05	Hillslope	-0.3	-3.32	4.85	1.47	4.9	4.67	0.866	0.014	0	Saprotroph	Undefined Saprotroph
k__Fungi	p__Ascomycota	c__Dothideomycetes	o__Pleosporales	f__Melanommataceae	g__Herpotrichia	s__Herpotrichia_parasitica	OTU_489	Spring	5 to 15 cm	0.00051	0	0	2e-05	Hillslope	-11	0	15.64	12.14	Inf	0.75	0.002	1	0	Saprotroph	Undefined Saprotroph
k__Fungi	p__Ascomycota	c__Eurotiomycetes	o__Eurotiales	f__Aspergillaceae	g__Penicillium	s__Penicillium_pasqualense	OTU_2410	Spring	15 cm +	2e-05	0	0	0	Hillslope	0	0	10.6	Inf	Inf	0.58	1	1	0	Saprotroph	Dung Saprotroph-Undefined Saprotroph-Wood Saprotroph
k__Fungi	p__Basidiomycota	c__Agaricomycetes	o__Atheliales	f__Atheliaceae	g__Athelia	s__Athelia_sp	OTU_523	Spring	15 cm +	1e-05	0	0	0	Hillslope	0	0	9.31	Inf	Inf	1.15	1	1	0	Mixotrophic	Epiphyte-Leaf Saprotroph-Lichen Parasite-Lichenized-Plant Pathogen-Wood Saprotroph
k__Fungi	p__Mortierellomycota	c__Mortierellomycetes	o__Mortierellales	f__Mortierellaceae	g__Mortierella	s__Mortierella_gamsii	OTU_1041	Spring	15 cm +	3e-05	0	0	0	Hillslope	0	0	11.43	Inf	Inf	1.16	1	1	0	Saprotroph	Undefined Saprotroph
k__Fungi	p__Ascomycota	c__Dothideomycetes	o__Pleosporales	f__Phaeosphaeriaceae	g__Neosetophoma	s__Neosetophoma_samararum	OTU_535	Spring	5 to 15 cm	0.00025	4e-05	1e-05	0.00011	Hillslope	-1.34	-1.81	4.3	2.59	3.23	2.63	0.099	0.045	0	Saprotroph	Undefined Saprotroph
k__Fungi	p__Ascomycota	c__Sordariomycetes	o__Sordariales	f__Lasiosphaeriaceae	g__Schizothecium	s__Schizothecium_conicum	OTU_4083	Spring	15 cm +	0.00668	2e-05	0.00054	0	Hillslope	10.72	4.99	3.64	12.39	6.73	5.99	0.002	0.007	0.028	Saprotroph	Dung Saprotroph
k__Fungi	p__Basidiomycota	c__Pucciniomycetes	o__Platygloeales	f__Eocronartiaceae	g__Eocronartium	s__Eocronartium_sp	OTU_1053	Spring	0 to 5 cm	0.00088	0	0	0.0001	Hillslope	-13.26	0	16.42	14.19	Inf	1.14	0.002	1	0	Pathotroph	Plant Pathogen
k__Fungi	p__Ascomycota	c__Sordariomycetes	o__Sordariales	f__Lasiosphaeriaceae	g__Podospora	s__Podospora_pleiospora	OTU_540	Spring	0 to 5 cm	0.00065	7e-05	6e-05	8e-05	Hillslope	-0.12	-0.35	3.55	1.94	2.23	1.65	1	0.785	0	Mixotrophic	Dung Saprotroph-Endophyte-Litter Saprotroph-Undefined Saprotroph
k__Fungi	p__Ascomycota	c__Sordariomycetes	o__Sordariales	f__Lasiosphaeriaceae	g__Podospora	s__Podospora_pleiospora	OTU_540	Spring	15 cm +	1e-05	0	0	0	Hillslope	0	0	9.63	Inf	Inf	1.15	1	1	0	Mixotrophic	Dung Saprotroph-Endophyte-Litter Saprotroph-Undefined Saprotroph
k__Fungi	p__Ascomycota	c__Sordariomycetes	o__Hypocreales	f__Hypocreaceae	g__Trichoderma	s__Trichoderma_stellatum	OTU_2445	Spring	0 to 5 cm	4e-05	0	0	1e-05	Hillslope	-9.75	0	11.86	10.88	Inf	0.52	0.002	1	0	Mixotrophic	Endophyte-Epiphyt-Fungal Parasite-Plant Pathogen-Wood Saprotroph
k__Fungi	p__Ascomycota	c__Sordariomycetes	o__Hypocreales	f__Hypocreaceae	g__Trichoderma	s__Trichoderma_stellatum	OTU_2445	Spring	15 cm +	3e-05	0	0	0	Hillslope	0	0	11.64	Inf	Inf	1.16	1	1	0	Mixotrophic	Endophyte-Epiphyt-Fungal Parasite-Plant Pathogen-Wood Saprotroph
k__Fungi	p__Ascomycota	c__Sordariomycetes	o__Hypocreales	f__Hypocreales_fam_Incertae_sedis	g__Sarocladium	NA	OTU_1320	Spring	0 to 5 cm	0.00017	0	0	4e-05	Hillslope	-12.08	0	14.04	12.2	Inf	0.14	0.002	1	0	Saprotroph	Undefined Saprotroph
k__Fungi	p__Ascomycota	c__Sordariomycetes	o__Hypocreales	f__Hypocreales_fam_Incertae_sedis	g__Sarocladium	NA	OTU_1320	Spring	5 to 15 cm	4e-05	0	0	0	Hillslope	0	0	12.09	Inf	Inf	1.14	1	1	0	Saprotroph	Undefined Saprotroph
k__Fungi	p__Ascomycota	c__Sordariomycetes	o__Hypocreales	f__Cordycipitaceae	g__Lecanicillium	s__Lecanicillium_muscarium	OTU_1013	Spring	0 to 5 cm	0.00021	0	0	2e-05	Hillslope	-10.75	0	14.38	11.88	Inf	0.85	0.002	1	0	Pathotroph	Animal Pathogen
k__Fungi	p__Basidiomycota	c__Agaricomycetes	o__Agaricales	f__Cortinariaceae	g__Cortinarius	s__Cortinarius_rigens	OTU_3167	Spring	5 to 15 cm	2e-05	0	0	0	Hillslope	0	0	10.63	Inf	Inf	1.14	1	1	0	Ectomycorrhizal	Ectomycorrhizal
k__Fungi	p__Basidiomycota	c__Agaricomycetes	o__Agaricales	f__Tricholomataceae	g__Mycena	s__Mycena_plumipes	OTU_3235	Spring	5 to 15 cm	0	0	0	0	Hillslope	0	0	7.74	Inf	Inf	1.13	1	1	0	Mixotrophic	Leaf Saprotroph-Plant Pathogen-Undefined Saprotroph-Wood Saprotroph
k__Fungi	p__Basidiomycota	c__Agaricomycetes	o__Agaricales	f__Tricholomataceae	g__Mycena	s__Mycena_plumipes	OTU_3235	Spring	15 cm +	1e-05	0	0	0	Hillslope	0	0	10.23	Inf	Inf	1.15	1	1	0	Mixotrophic	Leaf Saprotroph-Plant Pathogen-Undefined Saprotroph-Wood Saprotroph
k__Fungi	p__Ascomycota	c__Sordariomycetes	o__Microascales	f__Halosphaeriaceae	g__Clavatospora	s__Clavatospora_longibrachiata	OTU_3709	Spring	0 to 5 cm	3e-05	0	0	1e-05	Hillslope	-9.75	0	11.32	10.88	Inf	1.14	0.002	1	0	Saprotroph	Undefined Saprotroph
k__Fungi	p__Ascomycota	c__Sordariomycetes	o__Microascales	f__Halosphaeriaceae	g__Clavatospora	s__Clavatospora_longibrachiata	OTU_3709	Spring	15 cm +	1e-05	0	0	0	Hillslope	0	0	9.63	Inf	Inf	1.15	1	1	0	Saprotroph	Undefined Saprotroph
k__Fungi	p__Ascomycota	c__Dothideomycetes	o__Venturiales	f__Sympoventuriaceae	g__Ochroconis	s__Ochroconis_bacilliformis	OTU_2874	Spring	5 to 15 cm	1e-05	0	0	0	Hillslope	0	0	9.78	Inf	Inf	1.14	1	1	0	Saprotroph	Undefined Saprotroph
k__Fungi	p__Ascomycota	c__Dothideomycetes	o__Venturiales	f__Sympoventuriaceae	g__Ochroconis	s__Ochroconis_bacilliformis	OTU_2874	Spring	15 cm +	3e-05	0	0	0	Hillslope	0	0	11.35	Inf	Inf	1.16	1	1	0	Saprotroph	Undefined Saprotroph
k__Fungi	p__Ascomycota	c__Leotiomycetes	o__Helotiales	f__Helotiaceae	g__Glarea	s__Glarea_lozoyensis	OTU_93	Spring	0 to 5 cm	0.00696	0.00177	4e-05	1e-05	Hillslope	7.69	-5.65	7.62	9.2	7.1	7.24	0.003	0.003	0	Saprotroph	Undefined Saprotroph
k__Fungi	p__Ascomycota	c__Leotiomycetes	o__Helotiales	f__Helotiaceae	g__Glarea	s__Glarea_lozoyensis	OTU_93	Spring	15 cm +	0.00106	2e-05	0	0	Hillslope	10.72	-10.72	16.69	12.39	12.39	11.88	0.002	0.001	0	Saprotroph	Undefined Saprotroph
k__Fungi	p__Ascomycota	c__Sordariomycetes	o__Sordariomycetes_ord_Incertae_sedis	f__Sordariomycetes_fam_Incertae_sedis	g__Phomatospora	s__Phomatospora_striatigera	OTU_1490	Spring	0 to 5 cm	0.00027	3e-05	2e-05	2e-05	Hillslope	0.6	-0.22	3.57	2.55	2.19	1.73	0.735	1	0	Saprotroph	Dung Saprotroph
k__Fungi	p__Ascomycota	c__Sordariomycetes	o__Sordariomycetes_ord_Incertae_sedis	f__Sordariomycetes_fam_Incertae_sedis	g__Phomatospora	s__Phomatospora_striatigera	OTU_1490	Spring	15 cm +	0.00014	3e-05	1e-05	0	Hillslope	11.72	-2.64	4.65	13.39	4.61	3.99	0.002	0.04	0	Saprotroph	Dung Saprotroph
k__Fungi	p__Ascomycota	c__Dothideomycetes	o__Pleosporales	f__Phaeosphaeriaceae	g__Phaeosphaeria	s__Phaeosphaeria_triglochinicola	OTU_1228	Spring	15 cm +	0.00011	9e-05	1e-05	1e-05	Hillslope	2.53	-3.49	3.9	4.48	5.46	5.17	0.065	0.021	0.005	Saprotroph	Undefined Saprotroph
k__Fungi	p__Mortierellomycota	c__Mortierellomycetes	o__Mortierellales	f__Mortierellaceae	g__Mortierella	s__Mortierella_globulifera	OTU_727	Spring	5 to 15 cm	0.0002	7e-05	0	2e-05	Hillslope	1.96	-12.73	14.28	3.21	13.61	13.63	0.042	0.001	0	Saprotroph	Undefined Saprotroph
k__Fungi	p__Ascomycota	c__Sordariomycetes	o__Chaetosphaeriales	f__Chaetosphaeriaceae	g__Dinemasporium	s__Dinemasporium_morbidum	OTU_138	Spring	0 to 5 cm	0.01225	0	0	2e-05	Hillslope	-10.72	0	20.22	11.33	Inf	0.68	0.002	1	0	Saprotroph	Undefined Saprotroph
k__Fungi	p__Ascomycota	c__Sordariomycetes	o__Chaetosphaeriales	f__Chaetosphaeriaceae	g__Dinemasporium	s__Dinemasporium_morbidum	OTU_138	Spring	5 to 15 cm	0.0017	0	0	4e-05	Hillslope	-11.92	8.23	9.15	12.65	9.43	9.62	0.002	0.001	0.001	Saprotroph	Undefined Saprotroph
k__Fungi	p__Ascomycota	c__Sordariomycetes	o__Chaetosphaeriales	f__Chaetosphaeriaceae	g__Dinemasporium	s__Dinemasporium_morbidum	OTU_138	Spring	15 cm +	0.00031	0	0	0	Hillslope	0	0	14.91	Inf	Inf	0.88	1	1	0	Saprotroph	Undefined Saprotroph
k__Fungi	p__Entorrhizomycota	c__Entorrhizomycetes	o__Entorrhizales	f__Entorrhizaceae	g__Entorrhiza	NA	OTU_2580	Spring	15 cm +	3e-05	0	0	0	Hillslope	0	0	11.54	Inf	Inf	1.16	1	1	0	Pathotroph	Plant Pathogen
k__Fungi	p__Ascomycota	c__Pezizomycetes	o__Pezizales	f__Sarcosomataceae	g__Donadinia	s__Donadinia_nigrella	OTU_3922	Spring	0 to 5 cm	0	0	0	0	Hillslope	0	0	8.66	Inf	Inf	1.13	1	1	0	Saprotroph	Undefined Saprotroph
k__Fungi	p__Ascomycota	c__Pezizomycetes	o__Pezizales	f__Sarcosomataceae	g__Donadinia	s__Donadinia_nigrella	OTU_3922	Spring	15 cm +	1e-05	0	0	0	Hillslope	0	0	10.29	Inf	Inf	1.15	1	1	0	Saprotroph	Undefined Saprotroph
k__Fungi	p__Ascomycota	c__Sordariomycetes	o__Hypocreales	f__Ophiocordycipitaceae	g__Hirsutella	s__Hirsutella_rhossiliensis	OTU_1020	Spring	5 to 15 cm	9e-05	0	0	3e-05	Hillslope	-11.72	0	13.21	12.19	Inf	0.24	0.002	1	0	Pathotroph	Animal Pathogen
k__Fungi	p__Basidiomycota	c__Tremellomycetes	o__Tremellales	f__Tremellaceae	g__Cryptococcus	s__Cryptococcus_aerius	OTU_3086	Spring	15 cm +	2e-05	0	0	2e-05	Hillslope	-10.66	0	10.71	11.32	Inf	0.64	0.002	1	0	Mixotrophic	Animal Pathogen-Endophyte-Epiphyte-Undefined Saprotroph
k__Fungi	p__Mortierellomycota	c__Mortierellomycetes	o__Mortierellales	f__Mortierellaceae	g__Mortierella	s__Mortierella_elongata	OTU_442	Spring	0 to 5 cm	0.00386	0	0	0	Hillslope	0	0	18.56	Inf	Inf	1.14	1	1	0	Saprotroph	Undefined Saprotroph
k__Fungi	p__Glomeromycota	c__Glomeromycetes	o__Glomerales	f__Claroideoglomeraceae	g__Claroideoglomus	NA	OTU_2830	Spring	0 to 5 cm	4e-05	0	0	0	Hillslope	0	0	12.09	Inf	Inf	1.14	1	1	0	Arbuscular Mycorrhizal	Arbuscular Mycorrhizal
k__Fungi	p__Ascomycota	c__Sordariomycetes	o__Hypocreales	f__Nectriaceae	g__Ilyonectria	s__Ilyonectria_mors-panacis	OTU_372	Spring	15 cm +	0.00576	0	2e-05	0.00153	Hillslope	-17.22	10.55	8.58	18.36	11.2	11.81	0.002	0.001	0.008	Pathotroph	Plant Pathogen
k__Fungi	p__Basidiomycota	c__Agaricomycetes	o__Agaricales	f__Lycoperdaceae	g__Calvatia	s__Calvatia_gigantea	OTU_4068	Spring	0 to 5 cm	1e-05	0	0	0	Hillslope	0	0	9.53	Inf	Inf	0.36	1	1	0	Saprotroph	Soil Saprotroph
k__Fungi	p__Ascomycota	c__Dothideomycetes	o__Pleosporales	f__Phaeosphaeriaceae	g__Ophiosphaerella	s__Ophiosphaerella_sp	OTU_156	Spring	5 to 15 cm	0.0008	3e-05	0.00017	0.0005	Hillslope	-3.94	2.37	2.24	5.66	4.13	3.05	0.018	0.04	0.007	Saprotroph	Undefined Saprotroph
k__Fungi	p__Ascomycota	c__Dothideomycetes	o__Pleosporales	f__Phaeosphaeriaceae	g__Sclerostagonospora	s__Sclerostagonospora_sp	OTU_896	Spring	0 to 5 cm	0.00071	0.00036	6e-05	0.00021	Hillslope	0.77	-2.66	3.65	2.38	4.18	3.69	0.432	0.021	0	Saprotroph	Undefined Saprotroph
k__Fungi	p__Ascomycota	c__Dothideomycetes	o__Pleosporales	f__Phaeosphaeriaceae	g__Sclerostagonospora	s__Sclerostagonospora_sp	OTU_896	Spring	5 to 15 cm	0.00036	2e-05	2e-05	0	Hillslope	11.21	-0.45	4.38	12.88	2.34	1.76	0.002	0.662	0	Saprotroph	Undefined Saprotroph
k__Fungi	p__Ascomycota	c__Dothideomycetes	o__Pleosporales	f__Leptosphaeriaceae	g__Leptosphaeria	s__Leptosphaeria_sclerotioides	OTU_1448	Spring	5 to 15 cm	3e-05	0	0	1e-05	Hillslope	-9.47	0	11.54	10.6	Inf	0.58	0.002	1	0	Pathotroph	Plant Pathogen
k__Fungi	p__Ascomycota	c__Dothideomycetes	o__Pleosporales	f__Leptosphaeriaceae	g__Leptosphaeria	s__Leptosphaeria_sclerotioides	OTU_1448	Spring	15 cm +	9e-05	3e-05	2e-05	6e-05	Hillslope	-0.77	-1.15	2.64	2.52	3.13	2.66	0.486	0.225	0	Pathotroph	Plant Pathogen
k__Fungi	p__Basidiomycota	c__Agaricomycetes	o__Agaricales	f__Clavariaceae	g__Clavaria	NA	OTU_1398	Spring	0 to 5 cm	1e-05	0	0	0	Hillslope	0	0	8.98	Inf	Inf	1.14	1	1	0	Saprotroph	Undefined Saprotroph
k__Fungi	p__Basidiomycota	c__Agaricomycetes	o__Agaricales	f__Clavariaceae	g__Clavaria	NA	OTU_1398	Spring	5 to 15 cm	7e-05	0	0	0	Hillslope	0	0	12.77	Inf	Inf	0.94	1	1	0	Saprotroph	Undefined Saprotroph
k__Fungi	p__Basidiomycota	c__Agaricomycetes	o__Agaricales	f__Inocybaceae	g__Inocybe	s__Inocybe_oblectabilis	OTU_14	Spring	5 to 15 cm	0	0	0	0	Hillslope	0	0	8.75	Inf	Inf	1.13	1	1	0	Ectomycorrhizal	Ectomycorrhizal
k__Fungi	p__Ascomycota	c__Dothideomycetes	o__Pleosporales	f__Massarinaceae	g__Saccharicola	s__Saccharicola_sp	OTU_2174	Spring	0 to 5 cm	1e-05	0	0	0	Hillslope	0	0	9.16	Inf	Inf	1.14	1	1	0	Saprotroph	Undefined Saprotroph
k__Fungi	p__Ascomycota	c__Dothideomycetes	o__Pleosporales	f__Massarinaceae	g__Saccharicola	s__Saccharicola_sp	OTU_2174	Spring	5 to 15 cm	5e-05	0	0	1e-05	Hillslope	-10.48	0	12.18	11.62	Inf	0.02	0.002	1	0	Saprotroph	Undefined Saprotroph
k__Fungi	p__Ascomycota	c__Dothideomycetes	o__Pleosporales	f__Massarinaceae	g__Saccharicola	s__Saccharicola_sp	OTU_2174	Spring	15 cm +	4e-05	2e-05	0	2e-05	Hillslope	0.16	-11.14	11.84	2.01	12.81	12.3	1	0.001	0	Saprotroph	Undefined Saprotroph
k__Fungi	p__Basidiomycota	c__Tremellomycetes	o__Tremellales	f__Tremellaceae	g__Cryptococcus	s__Cryptococcus_aerius	OTU_644	Spring	5 to 15 cm	2e-05	1e-05	0	1e-05	Hillslope	0.75	-10.21	10.61	2.7	11.88	10.93	0.574	0.002	0	Mixotrophic	Animal Pathogen-Endophyte-Epiphyte-Undefined Saprotroph
k__Fungi	p__Ascomycota	c__Sordariomycetes	o__Pleurotheciales	f__Pleurotheciaceae	g__Pleurotheciella	s__Pleurotheciella_sp	OTU_1557	Spring	5 to 15 cm	0.00011	3e-05	1e-05	1e-05	Hillslope	1.17	-1.61	3.37	3.02	3.58	3.05	0.279	0.119	0	Saprotroph	Undefined Saprotroph
k__Fungi	p__Ascomycota	c__Leotiomycetes	o__Helotiales	f__Helotiaceae	g__Crocicreas	s__Crocicreas_sp	OTU_27	Spring	0 to 5 cm	0.03538	7e-05	0.00017	0.00017	Hillslope	-1.29	1.28	7.67	2.81	2.28	2.5	0.161	0.045	0	Saprotroph	Undefined Saprotroph
k__Fungi	p__Basidiomycota	c__Agaricomycetes	o__Agaricales	f__Hygrophoraceae	g__Cuphophyllus	s__Cuphophyllus_sp	OTU_54	Spring	5 to 15 cm	0.01684	0	2e-05	0.0001	Hillslope	-13.34	10.81	9.87	14.13	12.02	12.48	0.002	0.001	0.004	Mixotrophic	Undefined Saprotroph-Undefined Symbiotroph
k__Fungi	p__Basidiomycota	c__Agaricomycetes	o__Agaricales	f__Hygrophoraceae	g__Cuphophyllus	s__Cuphophyllus_sp	OTU_54	Spring	15 cm +	0.00741	0	1e-05	3e-05	Hillslope	-11.29	9.58	9.92	12.2	10.79	11.1	0.002	0.001	0.001	Mixotrophic	Undefined Saprotroph-Undefined Symbiotroph
k__Fungi	p__Ascomycota	c__Sordariomycetes	o__Xylariales	f__Xylariales_fam_Incertae_sedis	g__Fusidium	s__Fusidium_griseum	OTU_703	Spring	15 cm +	8e-05	0	0	1e-05	Hillslope	-10.48	0	12.93	11.61	Inf	0.68	0.002	1	0	Saprotroph	Undefined Saprotroph
k__Fungi	p__Chytridiomycota	c__Rhizophlyctidomycetes	o__Rhizophlyctidales	f__Rhizophlyctidaceae	g__Rhizophlyctis	s__Rhizophlyctis_rosea	OTU_1788	Spring	5 to 15 cm	2e-05	0	0	1e-05	Hillslope	-10.47	0	10.85	11.6	Inf	0.64	0.002	1	0	Saprotroph	Undefined Saprotroph
k__Fungi	p__Ascomycota	c__Dothideomycetes	o__Pleosporales	f__Didymosphaeriaceae	g__Paraphaeosphaeria	s__Paraphaeosphaeria_sp	OTU_935	Spring	5 to 15 cm	0.00055	0	0	1e-05	Hillslope	-9.95	0	15.74	11.09	Inf	1.14	0.002	1	0	Saprotroph	Undefined Saprotroph
k__Fungi	p__Ascomycota	c__Dothideomycetes	o__Pleosporales	f__Didymosphaeriaceae	g__Paraphaeosphaeria	s__Paraphaeosphaeria_sp	OTU_935	Spring	15 cm +	0.00044	0	0	0	Hillslope	0	0	15.41	Inf	Inf	0.66	1	1	0	Saprotroph	Undefined Saprotroph
k__Fungi	p__Basidiomycota	c__Agaricomycetes	o__Cantharellales	f__Ceratobasidiaceae	g__Thanatephorus	s__Thanatephorus_cucumeris	OTU_1631	Spring	5 to 15 cm	0.0007	0	0	0	Hillslope	0	0	16.1	Inf	Inf	1.13	1	1	0	Pathotroph	Plant Pathogen
k__Fungi	p__Basidiomycota	c__Agaricomycetes	o__Cantharellales	f__Ceratobasidiaceae	g__Thanatephorus	s__Thanatephorus_cucumeris	OTU_1631	Spring	15 cm +	4e-05	0	0	0	Hillslope	0	0	11.98	Inf	Inf	0.72	1	1	0	Pathotroph	Plant Pathogen
k__Fungi	p__Ascomycota	c__Leotiomycetes	o__Helotiales	f__Helotiaceae	g__Crocicreas	s__Crocicreas_sp	OTU_477	Spring	5 to 15 cm	0.00289	0	1e-05	4e-05	Hillslope	-12	9.81	8.33	13.14	11.01	11.27	0.002	0.001	0.007	Saprotroph	Undefined Saprotroph
k__Fungi	p__Ascomycota	c__Dothideomycetes	o__Pleosporales	f__Phaeosphaeriaceae	g__Phaeosphaeria	NA	OTU_361	Spring	15 cm +	0.00033	0	0	1e-05	Hillslope	-9.89	0	15.03	11.03	Inf	0.84	0.002	1	0	Saprotroph	Undefined Saprotroph
k__Fungi	p__Ascomycota	c__Sordariomycetes	o__Microascales	f__Halosphaeriaceae	g__Clavatospora	s__Clavatospora_longibrachiata	OTU_1482	Spring	5 to 15 cm	2e-05	0	0	0	Hillslope	0	0	10.72	Inf	Inf	0.8	1	1	0	Saprotroph	Undefined Saprotroph
k__Fungi	p__Ascomycota	c__Dothideomycetes	o__Pleosporales	f__Pleosporales_fam_Incertae_sedis	g__Chalastospora	s__Chalastospora_gossypii	OTU_930	Spring	5 to 15 cm	0.00012	0	0	0	Hillslope	0	0	13.54	Inf	Inf	0.11	1	1	0	Pathotroph	Plant Pathogen
k__Fungi	p__Basidiomycota	c__Agaricomycetes	o__Agaricales	f__Typhulaceae	g__Typhula	s__Typhula_japonica	OTU_1213	Spring	0 to 5 cm	0.00017	0	0	1e-05	Hillslope	-9.52	0	14.02	10.66	Inf	0.59	0.002	1	0	Pathotroph	Plant Pathogen
k__Fungi	p__Basidiomycota	c__Agaricomycetes	o__Agaricales	f__Typhulaceae	g__Typhula	s__Typhula_japonica	OTU_1213	Spring	5 to 15 cm	0.00013	0	0	0	Hillslope	0	0	13.65	Inf	Inf	1.14	1	1	0	Pathotroph	Plant Pathogen
k__Fungi	p__Basidiomycota	c__Agaricomycetes	o__Agaricales	f__Typhulaceae	g__Typhula	s__Typhula_japonica	OTU_1213	Spring	15 cm +	3e-05	0	0	0	Hillslope	0	0	11.48	Inf	Inf	1.16	1	1	0	Pathotroph	Plant Pathogen
k__Fungi	p__Mortierellomycota	c__Mortierellomycetes	o__Mortierellales	f__Mortierellaceae	g__Mortierella	s__Mortierella_beljakovae	OTU_2061	Spring	5 to 15 cm	1e-05	0	0	1e-05	Hillslope	-9.38	0	10.36	10.52	Inf	1.14	0.002	1	0	Saprotroph	Undefined Saprotroph
k__Fungi	p__Ascomycota	c__Leotiomycetes	o__Helotiales	f__Hyaloscyphaceae	g__Cistella	s__Cistella_sp	OTU_915	Spring	5 to 15 cm	1e-05	0	0	0	Hillslope	0	0	10.14	Inf	Inf	1.14	1	1	0	Saprotroph	Undefined Saprotroph
k__Fungi	p__Basidiomycota	c__Agaricomycetes	o__Agaricales	f__Lycoperdaceae	g__Lycoperdon	s__Lycoperdon_ericaeum	OTU_2864	Spring	5 to 15 cm	1e-05	0	0	0	Hillslope	0	0	9.05	Inf	Inf	1.14	1	1	0	Saprotroph	Undefined Saprotroph
k__Fungi	p__Basidiomycota	c__Agaricomycetes	o__Agaricales	f__Lycoperdaceae	g__Lycoperdon	s__Lycoperdon_ericaeum	OTU_2864	Spring	15 cm +	2e-05	0	0	0	Hillslope	0	0	10.63	Inf	Inf	1.15	1	1	0	Saprotroph	Undefined Saprotroph
k__Fungi	p__Ascomycota	c__Dothideomycetes	o__Pleosporales	f__Leptosphaeriaceae	g__Subplenodomus	s__Subplenodomus_valerianae	OTU_1984	Spring	5 to 15 cm	3e-05	0	0	0	Hillslope	0	0	11.72	Inf	Inf	0.8	1	1	0	Saprotroph	Undefined Saprotroph
k__Fungi	p__Ascomycota	c__Dothideomycetes	o__Pleosporales	f__Leptosphaeriaceae	g__Subplenodomus	s__Subplenodomus_valerianae	OTU_1984	Spring	15 cm +	4e-05	0	0	2e-05	Hillslope	-11.29	0	11.84	12	Inf	1.16	0.002	1	0	Saprotroph	Undefined Saprotroph
k__Fungi	p__Ascomycota	c__Dothideomycetes	o__Dothideales	f__Dothioraceae	g__Dothiora	s__Dothiora_europaea	OTU_1373	Spring	5 to 15 cm	1e-05	0	0	0	Hillslope	0	0	9.56	Inf	Inf	1.14	1	1	0	Saprotroph	Undefined Saprotroph
k__Fungi	p__Ascomycota	c__Leotiomycetes	o__Helotiales	f__Helotiales_fam_Incertae_sedis	g__Cadophora	s__Cadophora_sp	OTU_3574	Spring	0 to 5 cm	0.00012	0	0	4e-05	Hillslope	-11.93	0	13.52	12.22	Inf	1.04	0.002	1	0	Endophyte	Endophyte
k__Fungi	p__Ascomycota	c__Sordariomycetes	o__Sordariales	f__Sordariaceae	g__Coronatomyces	s__Coronatomyces_cubensis	OTU_1481	Spring	15 cm +	0.00017	7e-05	0	6e-05	Hillslope	0.32	-12.76	14.02	2.08	14.43	13.64	1	0.001	0	Saprotroph	Undefined Saprotroph
k__Fungi	p__Ascomycota	c__Sordariomycetes	o__Sordariomycetes_ord_Incertae_sedis	f__Sordariomycetes_fam_Incertae_sedis	g__Canalisporium	NA	OTU_1826	Spring	0 to 5 cm	2e-05	0	0	1e-05	Hillslope	-9.04	0	11.2	10.18	Inf	0.85	0.002	1	0	Saprotroph	Wood Saprotroph
k__Fungi	p__Ascomycota	c__Dothideomycetes	o__Pleosporales	f__Pleosporales_fam_Incertae_sedis	g__Megacapitula	s__Megacapitula_villosa	OTU_2172	Spring	15 cm +	0.00058	0	0	0.00027	Hillslope	-14.73	0	15.81	15.3	Inf	0.76	0.002	1	0	Saprotroph	Undefined Saprotroph
k__Fungi	p__Ascomycota	c__Sordariomycetes	o__Sordariales	f__Lasiosphaeriaceae	g__Podospora	NA	OTU_328	Spring	0 to 5 cm	0.00475	0	0	0	Hillslope	0	0	18.86	Inf	Inf	1.14	1	1	0	Mixotrophic	Dung Saprotroph-Endophyte-Litter Saprotroph-Undefined Saprotroph
k__Fungi	p__Ascomycota	c__Sordariomycetes	o__Sordariales	f__Lasiosphaeriaceae	g__Podospora	NA	OTU_328	Spring	5 to 15 cm	2e-05	0	0	1e-05	Hillslope	-9.71	0	10.7	10.85	Inf	1.14	0.002	1	0	Mixotrophic	Dung Saprotroph-Endophyte-Litter Saprotroph-Undefined Saprotroph
k__Fungi	p__Ascomycota	c__Archaeorhizomycetes	o__Archaeorhizomycetales	f__Archaeorhizomycetaceae	g__Archaeorhizomyces	s__Archaeorhizomyces_sp	OTU_2733	Spring	5 to 15 cm	1e-05	0	0	0	Hillslope	0	0	9.78	Inf	Inf	1.14	1	1	0	Saprotroph	Soil Saprotroph
k__Fungi	p__Basidiomycota	c__Agaricomycetes	o__Polyporales	f__Meruliaceae	g__Uncobasidium	s__Uncobasidium_sp	OTU_396	Spring	15 cm +	0.00842	0	0	0.00291	Hillslope	-18.15	0	19.68	19.29	Inf	1	0.002	1	0	Saprotroph	Undefined Saprotroph
k__Fungi	p__Ascomycota	c__Dothideomycetes	o__Dothideomycetidae_ord_Incertae_sedis	f__Eremomycetaceae	g__Eremomyces	s__Eremomyces_bilateralis	OTU_3444	Spring	0 to 5 cm	2e-05	0	0	0	Hillslope	0	0	11.23	Inf	Inf	1	1	1	0	Saprotroph	Undefined Saprotroph
k__Fungi	p__Ascomycota	c__Sordariomycetes	o__Sordariales	f__Lasiosphaeriaceae	g__Lasiosphaeria	s__Lasiosphaeria_ovina	OTU_1303	Spring	15 cm +	0.00045	0	0	0.00028	Hillslope	-14.79	0	15.45	15.51	Inf	1.07	0.002	1	0	Saprotroph	Undefined Saprotroph
k__Fungi	p__Ascomycota	c__Leotiomycetes	o__Helotiales	f__Helotiales_fam_Incertae_sedis	g__Chalara	s__Chalara_sp	OTU_1070	Spring	0 to 5 cm	3e-05	0	0	0	Hillslope	0	0	11.4	Inf	Inf	0.85	1	1	0	Mixotrophic	Endophyte-Plant Pathogen-Wood Saprotroph
k__Fungi	p__Ascomycota	c__Leotiomycetes	o__Leotiomycetes_ord_Incertae_sedis	f__Leotiomycetes_fam_Incertae_sedis	g__Leohumicola	s__Leohumicola_sp	OTU_2319	Spring	15 cm +	0.00015	0	0	4e-05	Hillslope	-12.05	0	13.85	12.64	Inf	0.46	0.002	1	0	Saprotroph	Undefined Saprotroph
k__Fungi	p__Ascomycota	c__Leotiomycetes	o__Helotiales	f__Hyaloscyphaceae	g__Lachnum	NA	OTU_2571	Spring	5 to 15 cm	0.00145	8e-05	5e-05	0.0001	Hillslope	-0.33	-0.68	4.91	2.02	2.39	2.02	1	0.393	0	Saprotroph	Undefined Saprotroph
k__Fungi	p__Ascomycota	c__Pezizomycetes	o__Pezizales	f__Pyronemataceae	g__Warcupia	s__Warcupia_sp	OTU_1658	Spring	5 to 15 cm	4e-05	0	0	0	Hillslope	0	0	12.09	Inf	Inf	0.49	1	1	0	Saprotroph	Undefined Saprotroph
k__Fungi	p__Ascomycota	c__Pezizomycetes	o__Pezizales	f__Pyronemataceae	g__Warcupia	s__Warcupia_sp	OTU_1658	Spring	15 cm +	4e-05	0	0	2e-05	Hillslope	-11.14	0	12.11	11.95	Inf	1.16	0.002	1	0	Saprotroph	Undefined Saprotroph
k__Fungi	p__Ascomycota	c__Sordariomycetes	o__Hypocreales	f__Nectriaceae	g__Ilyonectria	s__Ilyonectria_mors-panacis	OTU_833	Spring	0 to 5 cm	0.00346	0	0	0.0001	Hillslope	-13.22	0	18.4	14.36	Inf	1.14	0.002	1	0	Pathotroph	Plant Pathogen
k__Fungi	p__Ascomycota	c__Sordariomycetes	o__Microascales	f__Microascaceae	g__Kernia	s__Kernia_pachypleura	OTU_1339	Spring	5 to 15 cm	6e-05	3e-05	1e-05	3e-05	Hillslope	0.27	-1.68	2.65	2.12	3.53	2.68	1	0.096	0	Saprotroph	Dung Saprotroph-Undefined Saprotroph
k__Fungi	p__Ascomycota	c__Sordariomycetes	o__Sordariales	f__Lasiosphaeriaceae	g__Schizothecium	NA	OTU_1315	Spring	15 cm +	5e-05	0	0	5e-05	Hillslope	-12.18	0	12.22	12.39	Inf	0.29	0.002	1	0	Saprotroph	Dung Saprotroph
k__Fungi	p__Ascomycota	c__Leotiomycetes	o__Leotiomycetes_ord_Incertae_sedis	f__Pseudeurotiaceae	g__Geomyces	s__Geomyces_sp	OTU_1007	Spring	5 to 15 cm	8e-05	3e-05	0	1e-05	Hillslope	1.62	-11.67	12.96	3.45	13.34	11.18	0.148	0.001	0	Saprotroph	Soil Saprotroph
k__Fungi	p__Basidiomycota	c__Agaricomycetes	o__Agaricales	f__Clavariaceae	g__Clavaria	s__Clavaria_sp	OTU_2089	Spring	5 to 15 cm	1e-05	0	0	0	Hillslope	0	0	9.75	Inf	Inf	1.14	1	1	0	Saprotroph	Undefined Saprotroph
k__Fungi	p__Basidiomycota	c__Agaricomycetes	o__Agaricales	f__Clavariaceae	g__Clavaria	s__Clavaria_sp	OTU_2089	Spring	15 cm +	3e-05	0	0	1e-05	Hillslope	-10.48	0	11.7	11.1	Inf	0.59	0.002	1	0	Saprotroph	Undefined Saprotroph
k__Fungi	p__Ascomycota	c__Leotiomycetes	o__Leotiomycetes_ord_Incertae_sedis	f__Pseudeurotiaceae	g__Gymnostellatospora	s__Gymnostellatospora_japonica	OTU_2121	Spring	0 to 5 cm	0	0	0	0	Hillslope	0	0	8.51	Inf	Inf	1.13	1	1	0	Saprotroph	Undefined Saprotroph
k__Fungi	p__Ascomycota	c__Leotiomycetes	o__Leotiomycetes_ord_Incertae_sedis	f__Pseudeurotiaceae	g__Gymnostellatospora	s__Gymnostellatospora_japonica	OTU_2121	Spring	5 to 15 cm	0	0	0	0	Hillslope	0	0	8.56	Inf	Inf	1.13	1	1	0	Saprotroph	Undefined Saprotroph
k__Fungi	p__Ascomycota	c__Sordariomycetes	o__Togniniales	f__Togniniaceae	g__Phaeoacremonium	s__Phaeoacremonium_sp	OTU_1676	Spring	5 to 15 cm	9e-05	0	0	1e-05	Hillslope	-10.1	0	13.14	11.24	Inf	1.14	0.002	1	0	Pathotroph	Plant Pathogen
k__Fungi	p__Basidiomycota	c__Agaricomycetes	o__Agaricales	f__Lycoperdaceae	g__Bovista	s__Bovista_promontorii	OTU_1504	Spring	15 cm +	0.00014	0	0	2e-05	Hillslope	-10.64	0	13.81	11.22	Inf	0.77	0.002	1	0	Saprotroph	Soil Saprotroph
k__Fungi	p__Ascomycota	c__Leotiomycetes	o__Helotiales	f__Loramycetaceae	g__Loramyces	s__Loramyces_macrosporus	OTU_7	Spring	5 to 15 cm	0.02343	0	2e-05	1e-05	Hillslope	-10.47	10.7	10.46	11.6	11.26	12.11	0.002	0.001	0.001	Saprotroph	Undefined Saprotroph
k__Fungi	p__Ascomycota	c__Dothideomycetes	o__Pleosporales	f__Leptosphaeriaceae	g__Plenodomus	s__Plenodomus_agnitus	OTU_1005	Spring	0 to 5 cm	0.00023	0	0	4e-05	Hillslope	-12.13	0	14.51	12.99	Inf	0.53	0.002	1	0	Saprotroph	Undefined Saprotroph
k__Fungi	p__Ascomycota	c__Dothideomycetes	o__Pleosporales	f__Leptosphaeriaceae	g__Plenodomus	s__Plenodomus_agnitus	OTU_1005	Spring	5 to 15 cm	0.00012	0	0	0	Hillslope	0	0	13.54	Inf	Inf	0.23	1	1	0	Saprotroph	Undefined Saprotroph
k__Fungi	p__Ascomycota	c__Dothideomycetes	o__Pleosporales	f__Leptosphaeriaceae	g__Plenodomus	s__Plenodomus_agnitus	OTU_1005	Spring	15 cm +	5e-05	0	0	1e-05	Hillslope	-9.8	0	12.38	10.93	Inf	0.92	0.002	1	0	Saprotroph	Undefined Saprotroph
k__Fungi	p__Ascomycota	c__Dothideomycetes	o__Pleosporales	f__Phaeosphaeriaceae	g__Phaeosphaeria	NA	OTU_530	Spring	5 to 15 cm	0.00271	1e-05	0	6e-05	Hillslope	-2.38	-10.21	18.05	4.33	11.88	11.26	0.074	0.002	0	Saprotroph	Undefined Saprotroph
k__Fungi	p__Ascomycota	c__Eurotiomycetes	o__Chaetothyriales	f__Herpotrichiellaceae	g__Cladophialophora	s__Cladophialophora_chaetospira	OTU_1827	Spring	15 cm +	3e-05	0	0	0	Hillslope	0	0	11.63	Inf	Inf	1.16	1	1	0	Saprotroph	Undefined Saprotroph
k__Fungi	p__Glomeromycota	c__Glomeromycetes	o__Glomerales	f__Claroideoglomeraceae	g__Claroideoglomus	NA	OTU_1700	Spring	15 cm +	0.00013	0	0	1e-05	Hillslope	-9.46	0	13.67	10.6	Inf	1.11	0.002	1	0	Arbuscular Mycorrhizal	Arbuscular Mycorrhizal
k__Fungi	p__Ascomycota	c__Leotiomycetes	o__Helotiales	f__Hyaloscyphaceae	g__Arachnopeziza	s__Arachnopeziza_aurelia	OTU_1187	Spring	5 to 15 cm	0.00072	0	0	0.0003	Hillslope	-14.85	0	16.13	15.76	Inf	1.14	0.002	1	0	Saprotroph	Undefined Saprotroph
k__Fungi	p__Ascomycota	c__Dothideomycetes	o__Venturiales	f__Sympoventuriaceae	g__Ochroconis	NA	OTU_2490	Spring	15 cm +	2e-05	0	0	0	Hillslope	0	0	10.63	Inf	Inf	1.15	1	1	0	Saprotroph	Undefined Saprotroph
k__Fungi	p__Ascomycota	c__Dothideomycetes	o__Capnodiales	f__Mycosphaerellaceae	g__Ramularia	s__Ramularia_proteae	OTU_917	Spring	0 to 5 cm	2e-05	0	0	1e-05	Hillslope	-9.27	0	11.09	10.41	Inf	1.14	0.002	1	0	Pathotroph	Plant Pathogen
k__Fungi	p__Mortierellomycota	c__Mortierellomycetes	o__Mortierellales	f__Mortierellaceae	g__Mortierella	s__Mortierella_elongatula	OTU_2364	Spring	5 to 15 cm	5e-05	0	0	1e-05	Hillslope	-10.1	0	12.29	11.24	Inf	1.14	0.002	1	0	Saprotroph	Undefined Saprotroph
k__Fungi	p__Mortierellomycota	c__Mortierellomycetes	o__Mortierellales	f__Mortierellaceae	g__Mortierella	s__Mortierella_elongatula	OTU_2364	Spring	15 cm +	5e-05	0	0	0	Hillslope	0	0	12.33	Inf	Inf	1.16	1	1	0	Saprotroph	Undefined Saprotroph
k__Fungi	p__Ascomycota	c__Lecanoromycetes	o__Pertusariales	f__Megasporaceae	g__Aspicilia	s__Aspicilia_sp	OTU_963	Spring	0 to 5 cm	9e-05	0	0	2e-05	Hillslope	-11	0	13.17	12.14	Inf	1.06	0.002	1	0	Lichen	Lichenized
k__Fungi	p__Glomeromycota	c__Paraglomeromycetes	o__Paraglomerales	f__Paraglomeraceae	g__Paraglomus	s__Paraglomus_laccatum	OTU_1097	Spring	0 to 5 cm	0.00034	0	0	0	Hillslope	0	0	15.06	Inf	Inf	1.14	1	1	0	Arbuscular Mycorrhizal	Arbuscular Mycorrhizal
k__Fungi	p__Ascomycota	c__Leotiomycetes	o__Helotiales	f__Sclerotiniaceae	g__Sclerotinia	s__Sclerotinia_sp	OTU_19	Spring	0 to 5 cm	1e-05	0	0	0	Hillslope	0	0	9.18	Inf	Inf	0.76	1	1	0	Pathotroph	Plant Pathogen
k__Fungi	p__Basidiomycota	c__Agaricomycetes	o__Agaricales	f__Entolomataceae	g__Entoloma	s__Entoloma_sp	OTU_1410	Spring	5 to 15 cm	4e-05	0	0	3e-05	Hillslope	-11.58	0	12.09	11.86	Inf	0.74	0.002	1	0	Mixotrophic	Ectomycorrhizal-Undefined Saprotroph
k__Fungi	p__Basidiomycota	c__Agaricomycetes	o__Agaricales	f__Tricholomataceae	g__Flagelloscypha	s__Flagelloscypha_minutissima	OTU_621	Spring	15 cm +	0.00263	0	0	8e-05	Hillslope	-12.88	0	18	13.8	Inf	1.16	0.002	1	0	Saprotroph	Undefined Saprotroph
k__Fungi	p__Mortierellomycota	c__Mortierellomycetes	o__Mortierellales	f__Mortierellaceae	g__Mortierella	s__Mortierella_horticola	OTU_1433	Spring	5 to 15 cm	0	0	0	0	Hillslope	0	0	8.56	Inf	Inf	1.13	1	1	0	Saprotroph	Undefined Saprotroph
k__Fungi	p__Mortierellomycota	c__Mortierellomycetes	o__Mortierellales	f__Mortierellaceae	g__Mortierella	s__Mortierella_horticola	OTU_1433	Spring	15 cm +	0.0003	0	0	4e-05	Hillslope	-12.08	0	14.85	13.22	Inf	1.16	0.002	1	0	Saprotroph	Undefined Saprotroph
k__Fungi	p__Ascomycota	c__Eurotiomycetes	o__Onygenales	f__Onygenales_fam_Incertae_sedis	g__Chrysosporium	s__Chrysosporium_sp	OTU_1816	Spring	5 to 15 cm	1e-05	0	0	0	Hillslope	0	0	10.55	Inf	Inf	0.46	1	1	0	Saprotroph	Undefined Saprotroph-Wood Saprotroph
k__Fungi	p__Basidiomycota	c__Agaricomycetes	o__Agaricales	f__Tricholomataceae	g__Mycena	s__Mycena_cinerella	OTU_1449	Spring	15 cm +	0.0001	0	0	4e-05	Hillslope	-11.95	0	13.27	12.58	Inf	0.97	0.002	1	0	Mixotrophic	Leaf Saprotroph-Plant Pathogen-Undefined Saprotroph-Wood Saprotroph
k__Fungi	p__Ascomycota	c__Sordariomycetes	o__Xylariales	f__Xylariales_fam_Incertae_sedis	g__Hemibeltrania	s__Hemibeltrania_sp	OTU_2815	Spring	0 to 5 cm	7e-05	0	0	0	Hillslope	0	0	12.69	Inf	Inf	1.14	1	1	0	Saprotroph	Undefined Saprotroph
k__Fungi	p__Ascomycota	c__Sordariomycetes	o__Xylariales	f__Xylariales_fam_Incertae_sedis	g__Hemibeltrania	s__Hemibeltrania_sp	OTU_2815	Spring	15 cm +	3e-05	0	0	0	Hillslope	-8.5	0	11.35	9.63	Inf	0.59	0.002	1	0	Saprotroph	Undefined Saprotroph
k__Fungi	p__Ascomycota	c__Sordariomycetes	o__Hypocreales	f__Bionectriaceae	g__Clonostachys	s__Clonostachys_intermedia	OTU_4023	Spring	5 to 15 cm	1e-05	0	0	0	Hillslope	0	0	9.36	Inf	Inf	1.14	1	1	0	Pathotroph	Plant Pathogen
k__Fungi	p__Ascomycota	c__Dothideomycetes	o__Dothideomycetes_ord_Incertae_sedis	f__Dothideomycetes_fam_Incertae_sedis	g__Leptodiscella	s__Leptodiscella_sp	OTU_3081	Spring	5 to 15 cm	1e-05	0	0	0	Hillslope	0	0	9.75	Inf	Inf	1.14	1	1	0	Saprotroph	Undefined Saprotroph
k__Fungi	p__Mortierellomycota	c__Mortierellomycetes	o__Mortierellales	f__Mortierellaceae	g__Mortierella	s__Mortierella_elongata	OTU_444	Spring	5 to 15 cm	0.00066	0	0	1e-05	Hillslope	-9.49	0	16	10.62	Inf	1.13	0.002	1	0	Saprotroph	Undefined Saprotroph
k__Fungi	p__Basidiomycota	c__Agaricomycetes	o__Agaricales	f__Clavariaceae	g__Clavaria	s__Clavaria_vermiculata	OTU_766	Spring	5 to 15 cm	2e-05	0	0	1e-05	Hillslope	-9.49	0	11.26	10.62	Inf	0.46	0.002	1	0	Saprotroph	Undefined Saprotroph
k__Fungi	p__Basidiomycota	c__Agaricomycetes	o__Cantharellales	f__Cantharellales_fam_Incertae_sedis	g__Sistotrema	s__Sistotrema_sp	OTU_78	Spring	5 to 15 cm	0.01048	0	0	4e-05	Hillslope	-12.05	8.23	11.77	13.19	9.43	9.9	0.002	0.001	0	Mixotrophic	Ectomycorrhizal-Wood Saprotroph
k__Fungi	p__Ascomycota	c__Sordariomycetes	o__Hypocreales	f__Ophiocordycipitaceae	g__Tolypocladium	s__Tolypocladium_inflatum	OTU_799	Spring	5 to 15 cm	4e-05	0	0	1e-05	Hillslope	-10.48	0	11.88	11.62	Inf	1.14	0.002	1	0	Pathogen	Animal Pathogen-Clavicipitaceous Endophyte-Fungal Parasite
k__Fungi	p__Mortierellomycota	c__Mortierellomycetes	o__Mortierellales	f__Mortierellaceae	g__Mortierella	s__Mortierella_sp	OTU_1530	Spring	5 to 15 cm	0.0001	0	0	1e-05	Hillslope	-9.49	0	13.27	10.62	Inf	1.14	0.002	1	0	Saprotroph	Undefined Saprotroph
k__Fungi	p__Basidiomycota	c__Agaricomycetes	o__Agaricales	f__Strophariaceae	g__Tubaria	s__Tubaria_minima	OTU_232	Spring	0 to 5 cm	0.00148	4e-05	0	1e-05	Hillslope	2.74	-11.79	17.18	4.69	13.46	12.25	0.054	0.001	0	Saprotroph	Leaf Saprotroph-Wood Saprotroph
k__Fungi	p__Basidiomycota	c__Agaricomycetes	o__Agaricales	f__Strophariaceae	g__Tubaria	s__Tubaria_minima	OTU_232	Spring	5 to 15 cm	0.01089	4e-05	0.00044	3e-05	Hillslope	0.13	3.65	4.62	1.9	5.63	5.21	1	0.019	0.001	Saprotroph	Leaf Saprotroph-Wood Saprotroph
k__Fungi	p__Basidiomycota	c__Agaricomycetes	o__Agaricales	f__Strophariaceae	g__Tubaria	s__Tubaria_minima	OTU_232	Spring	15 cm +	0.00164	3e-05	0	0.00053	Hillslope	-3.98	-11.72	17.33	5.92	13.39	12.04	0.023	0.001	0	Saprotroph	Leaf Saprotroph-Wood Saprotroph
k__Fungi	p__Entorrhizomycota	c__Entorrhizomycetes	o__Entorrhizales	f__Entorrhizaceae	g__Entorrhiza	s__Entorrhiza_sp	OTU_2622	Spring	15 cm +	0	0	0	0	Hillslope	0	0	8.48	Inf	Inf	1.15	1	1	0	Pathotroph	Plant Pathogen
k__Fungi	p__Basidiomycota	c__Agaricomycetes	o__Agaricales	f__Agaricaceae	g__Lepiota	NA	OTU_3159	Spring	15 cm +	3e-05	0	0	1e-05	Hillslope	-9.07	0	11.48	10.21	Inf	1.16	0.002	1	0	Saprotroph	Soil Saprotroph
k__Fungi	p__Basidiomycota	c__Agaricomycetes	o__Agaricales	f__Entolomataceae	g__Entoloma	s__Entoloma_graphitipes_f._cystidiatum	OTU_1409	Spring	5 to 15 cm	1e-05	0	0	0	Hillslope	0	0	10.22	Inf	Inf	1.14	1	1	0	Mixotrophic	Ectomycorrhizal-Undefined Saprotroph
k__Fungi	p__Mortierellomycota	c__Mortierellomycetes	o__Mortierellales	f__Mortierellaceae	g__Mortierella	s__Mortierella_elongatula	OTU_1233	Spring	5 to 15 cm	4e-05	0	0	0	Hillslope	0	0	11.94	Inf	Inf	1.14	1	1	0	Saprotroph	Undefined Saprotroph
k__Fungi	p__Ascomycota	c__Dothideomycetes	o__Pleosporales	f__Sporormiaceae	g__Preussia	NA	OTU_182	Spring	5 to 15 cm	0	0	0	0	Hillslope	0	0	8.56	Inf	Inf	1.13	1	1	0	Saprotroph	Undefined Saprotroph
k__Fungi	p__Ascomycota	c__Dothideomycetes	o__Venturiales	f__Venturiaceae	g__Venturia	s__Venturia_atriseda	OTU_2344	Spring	15 cm +	0.00389	8e-05	1e-05	0	Hillslope	13.05	-3.46	8.99	14.72	5.44	5.14	0.002	0.021	0	Pathotroph	Plant Pathogen
k__Fungi	p__Ascomycota	c__Dothideomycetes	o__Pleosporales	f__Lentitheciaceae	g__Keissleriella	s__Keissleriella_culmifida	OTU_3864	Spring	5 to 15 cm	1e-05	0	0	0	Hillslope	0	0	9.32	Inf	Inf	1.14	1	1	0	Saprotroph	Undefined Saprotroph
k__Fungi	p__Ascomycota	c__Sordariomycetes	o__Microascales	f__Halosphaeriaceae	g__Clavatospora	s__Clavatospora_longibrachiata	OTU_1728	Spring	15 cm +	0	0	0	0	Hillslope	0	0	8.48	Inf	Inf	1.15	1	1	0	Saprotroph	Undefined Saprotroph
k__Fungi	p__Ascomycota	c__Dothideomycetes	o__Pleosporales	f__Lophiostomataceae	g__Lophiostoma	s__Lophiostoma_multiseptatum	OTU_381	Spring	5 to 15 cm	0	0	0	0	Hillslope	0	0	8.56	Inf	Inf	1.13	1	1	0	Saprotroph	Undefined Saprotroph
k__Fungi	p__Basidiomycota	c__Agaricomycetes	o__Atheliales	f__Atheliaceae	g__Athelia	s__Athelia_sp	OTU_1316	Spring	5 to 15 cm	0.00055	1e-05	0	0.00025	Hillslope	-4.42	-10.21	15.76	6.35	11.88	11.34	0.018	0.002	0	Mixotrophic	Epiphyte-Leaf Saprotroph-Lichen Parasite-Lichenized-Plant Pathogen-Wood Saprotroph
k__Fungi	p__Basidiomycota	c__Pucciniomycetes	o__Platygloeales	f__Eocronartiaceae	g__Eocronartium	s__Eocronartium_sp	OTU_568	Spring	0 to 5 cm	0.00417	0	0	0	Hillslope	0	0	18.67	Inf	Inf	1.14	1	1	0	Pathotroph	Plant Pathogen
k__Fungi	p__Ascomycota	c__Saccharomycetes	o__Saccharomycetales	f__Saccharomycetales_fam_Incertae_sedis	g__Nadsonia	s__Nadsonia_fulvescens	OTU_3994	Spring	0 to 5 cm	1e-05	0	0	0	Hillslope	0	0	9.51	Inf	Inf	1.14	1	1	0	Saprotroph	Undefined Saprotroph
k__Fungi	p__Ascomycota	c__Sordariomycetes	o__Sordariales	f__Lasiosphaeriaceae	g__Apodus	s__Apodus_deciduus	OTU_103	Spring	0 to 5 cm	0.01037	0	1e-05	1e-05	Hillslope	-10.04	10.27	9.71	11.18	11.48	11.94	0.002	0.001	0.003	Saprotroph	Undefined Saprotroph
k__Fungi	p__Ascomycota	c__Sordariomycetes	o__Hypocreales	f__Hypocreales_fam_Incertae_sedis	NA	NA	OTU_1762	Spring	0 to 5 cm	1e-05	0	0	0	Hillslope	0	0	8.98	Inf	Inf	1.14	1	1	0	Saprotroph	Undefined Saprotroph
k__Fungi	p__Ascomycota	c__Sordariomycetes	o__Hypocreales	f__Hypocreales_fam_Incertae_sedis	NA	NA	OTU_1762	Spring	5 to 15 cm	1e-05	0	0	0	Hillslope	0	0	9.78	Inf	Inf	1.14	1	1	0	Saprotroph	Undefined Saprotroph
k__Fungi	p__Basidiomycota	c__Agaricomycetes	o__Agaricales	f__Agaricaceae	g__Tulostoma	s__Tulostoma_pulchellum	OTU_2621	Spring	15 cm +	2e-05	0	0	1e-05	Hillslope	-9.83	0	10.86	10.96	Inf	1.16	0.002	1	0	Saprotroph	Soil Saprotroph
k__Fungi	p__Basidiomycota	c__Agaricomycetes	o__Russulales	f__Russulaceae	g__Lactarius	s__Lactarius_controversus	OTU_4115	Spring	0 to 5 cm	1e-05	0	0	0	Hillslope	0	0	9.51	Inf	Inf	1.14	1	1	0	Ectomycorrhizal	Ectomycorrhizal
k__Fungi	p__Basidiomycota	c__Agaricomycetes	o__Agaricales	f__Agaricaceae	g__Lepiota	NA	OTU_2054	Spring	5 to 15 cm	0	0	0	0	Hillslope	0	0	7.74	Inf	Inf	1.13	1	1	0	Saprotroph	Soil Saprotroph
k__Fungi	p__Basidiomycota	c__Agaricomycetes	o__Agaricales	f__Agaricaceae	g__Lepiota	NA	OTU_2054	Spring	15 cm +	2e-05	0	0	2e-05	Hillslope	-10.83	0	11.23	11.96	Inf	1.16	0.002	1	0	Saprotroph	Soil Saprotroph
k__Fungi	p__Ascomycota	c__Leotiomycetes	o__Helotiales	f__Dermateaceae	g__Mollisia	s__Mollisia_dextrinospora	OTU_3018	Spring	0 to 5 cm	1e-05	0	0	0	Hillslope	0	0	9.32	Inf	Inf	0.67	1	1	0	Endophyte	Endophyte-Plant Pathogen
k__Fungi	p__Ascomycota	c__Eurotiomycetes	o__Chaetothyriales	f__Cyphellophoraceae	g__Cyphellophora	s__Cyphellophora_pauciseptata	OTU_3170	Spring	5 to 15 cm	2e-05	0	0	1e-05	Hillslope	-9.47	0	10.7	10.6	Inf	1.14	0.002	1	0	Saprotroph	Undefined Saprotroph
k__Fungi	p__Glomeromycota	c__Paraglomeromycetes	o__Paraglomerales	f__Paraglomeraceae	g__Paraglomus	s__Paraglomus_laccatum	OTU_1870	Spring	0 to 5 cm	4e-05	0	0	1e-05	Hillslope	-10.04	0	12.12	11.18	Inf	1.14	0.002	1	0	Arbuscular Mycorrhizal	Arbuscular Mycorrhizal
k__Fungi	p__Glomeromycota	c__Paraglomeromycetes	o__Paraglomerales	f__Paraglomeraceae	g__Paraglomus	s__Paraglomus_laccatum	OTU_1870	Spring	5 to 15 cm	1e-05	0	0	0	Hillslope	0	0	10.14	Inf	Inf	1.14	1	1	0	Arbuscular Mycorrhizal	Arbuscular Mycorrhizal
k__Fungi	p__Basidiomycota	c__Agaricomycetes	o__Agaricales	f__Entolomataceae	g__Clitopilus	s__Clitopilus_sp	OTU_659	Spring	0 to 5 cm	0.00064	0	0	0.00021	Hillslope	-14.36	0	15.96	15.5	Inf	1.13	0.002	1	0	Saprotroph	Undefined Saprotroph
k__Fungi	p__Basidiomycota	c__Agaricomycetes	o__Agaricales	f__Entolomataceae	g__Clitopilus	s__Clitopilus_sp	OTU_659	Spring	5 to 15 cm	1e-05	0	0	0	Hillslope	0	0	9.58	Inf	Inf	1.14	1	1	0	Saprotroph	Undefined Saprotroph
k__Fungi	p__Basidiomycota	c__Agaricomycetes	o__Corticiales	f__Corticiaceae	g__Subulicystidium	s__Subulicystidium_perlongisporum	OTU_248	Spring	0 to 5 cm	0.00306	0	0	5e-05	Hillslope	-12.34	0	18.22	13.19	Inf	0.48	0.002	1	0	Saprotroph	Undefined Saprotroph
k__Fungi	p__Basidiomycota	c__Agaricomycetes	o__Corticiales	f__Corticiaceae	g__Subulicystidium	s__Subulicystidium_perlongisporum	OTU_248	Spring	15 cm +	0.00105	0	0	0	Hillslope	0	0	16.68	Inf	Inf	1.16	1	1	0	Saprotroph	Undefined Saprotroph
k__Fungi	p__Ascomycota	c__Sordariomycetes	o__Hypocreales	f__Clavicipitaceae	g__Metarhizium	s__Metarhizium_marquandii	OTU_3133	Spring	0 to 5 cm	1e-05	0	0	1e-05	Hillslope	-9.04	0	10.32	10.18	Inf	1.14	0.002	1	0	Pathotroph	Animal Pathogen
k__Fungi	p__Ascomycota	c__Sordariomycetes	o__Sordariales	f__Lasiosphaeriaceae	g__Cladorrhinum	s__Cladorrhinum_foecundissimum	OTU_939	Spring	0 to 5 cm	0.00059	0	0	1e-05	Hillslope	-9.04	0	15.85	10.18	Inf	1.02	0.002	1	0	Mixotrophic	Animal Pathogen-Dung Saprotroph-Endophyte-Plant Saprotroph-Soil Saprotroph-Wood Saprotroph
k__Fungi	p__Ascomycota	c__Sordariomycetes	o__Sordariales	f__Lasiosphaeriaceae	g__Cladorrhinum	s__Cladorrhinum_foecundissimum	OTU_939	Spring	5 to 15 cm	3e-05	0	0	0	Hillslope	0	0	11.62	Inf	Inf	0.85	1	1	0	Mixotrophic	Animal Pathogen-Dung Saprotroph-Endophyte-Plant Saprotroph-Soil Saprotroph-Wood Saprotroph
k__Fungi	p__Ascomycota	c__Sordariomycetes	o__Sordariales	f__Lasiosphaeriaceae	g__Cladorrhinum	s__Cladorrhinum_foecundissimum	OTU_939	Spring	15 cm +	0.00014	0	0	0	Hillslope	0	0	13.81	Inf	Inf	1.16	1	1	0	Mixotrophic	Animal Pathogen-Dung Saprotroph-Endophyte-Plant Saprotroph-Soil Saprotroph-Wood Saprotroph
k__Fungi	p__Ascomycota	c__Eurotiomycetes	o__Chaetothyriales	f__Cyphellophoraceae	g__Cyphellophora	s__Cyphellophora_sp	OTU_4018	Spring	0 to 5 cm	2e-05	0	0	1e-05	Hillslope	-9.04	0	10.6	10.18	Inf	1.14	0.002	1	0	Saprotroph	Undefined Saprotroph
k__Fungi	p__Ascomycota	c__Eurotiomycetes	o__Chaetothyriales	f__Herpotrichiellaceae	g__Exophiala	NA	OTU_1776	Spring	0 to 5 cm	2e-05	0	0	0	Hillslope	0	0	11.19	Inf	Inf	1.04	1	1	0	Saprotroph	Undefined Saprotroph
k__Fungi	p__Ascomycota	c__Eurotiomycetes	o__Chaetothyriales	f__Herpotrichiellaceae	g__Exophiala	NA	OTU_1776	Spring	15 cm +	0.00018	0	0	1e-05	Hillslope	-9.5	0	14.1	10.63	Inf	1.16	0.002	1	0	Saprotroph	Undefined Saprotroph
k__Fungi	p__Ascomycota	c__Leotiomycetes	o__Helotiales	f__Helotiaceae	g__Crocicreas	s__Crocicreas_sp	OTU_993	Spring	5 to 15 cm	0.00355	0	0	0	Hillslope	-8.46	0	18.44	9.59	Inf	1.14	0.002	1	0	Saprotroph	Undefined Saprotroph
k__Fungi	p__Ascomycota	c__Eurotiomycetes	o__Onygenales	f__Arthrodermataceae	g__Arthroderma	s__Arthroderma_lenticulare	OTU_2651	Spring	5 to 15 cm	1e-05	0	0	0	Hillslope	-8.46	0	10.41	9.59	Inf	1.14	0.002	1	0	Mixotrophic	Animal Pathogen-Undefined Saprotroph
k__Fungi	p__Basidiomycota	c__Agaricomycetes	o__Agaricales	f__Entolomataceae	g__Entoloma	s__Entoloma_dysthales	OTU_3946	Spring	0 to 5 cm	0	0	0	0	Hillslope	0	0	8.17	Inf	Inf	1.13	1	1	0	Mixotrophic	Ectomycorrhizal-Undefined Saprotroph
k__Fungi	p__Ascomycota	c__Dothideomycetes	o__Pleosporales	f__Didymellaceae	g__Phoma	s__Phoma_bulgarica	OTU_279	Spring	5 to 15 cm	1e-05	0	0	0	Hillslope	0	0	10.33	Inf	Inf	1.14	1	1	0	Mixotrophic	Plant Pathogen-Wood Saprotroph
k__Fungi	p__Ascomycota	c__Dothideomycetes	o__Pleosporales	f__Sporormiaceae	g__Preussia	s__Preussia_antarctica	OTU_294	Spring	5 to 15 cm	0.00461	0	0	0	Hillslope	0	0	18.81	Inf	Inf	1.14	1	1	0	Saprotroph	Undefined Saprotroph
k__Fungi	p__Ascomycota	c__Dothideomycetes	o__Pleosporales	f__Sporormiaceae	g__Preussia	s__Preussia_antarctica	OTU_294	Spring	15 cm +	6e-05	0	0	0	Hillslope	-8.89	0	12.48	10.03	Inf	1.16	0.002	1	0	Saprotroph	Undefined Saprotroph
k__Fungi	p__Basidiomycota	c__Tremellomycetes	o__Tremellales	f__Bulleribasidiaceae	g__Dioszegia	s__Dioszegia_hungarica	OTU_3965	Spring	5 to 15 cm	4e-05	2e-05	0	0	Hillslope	11.21	-11.21	11.92	12.88	12.88	11.81	0.002	0.001	0	Saprotroph	Undefined Saprotroph
k__Fungi	p__Basidiomycota	c__Tremellomycetes	o__Tremellales	f__Bulleribasidiaceae	g__Dioszegia	s__Dioszegia_hungarica	OTU_3965	Spring	15 cm +	3e-05	0	0	0	Hillslope	0	0	11.63	Inf	Inf	1.16	1	1	0	Saprotroph	Undefined Saprotroph
k__Fungi	p__Ascomycota	c__Dothideomycetes	o__Pleosporales	f__Leptosphaeriaceae	g__Plenodomus	NA	OTU_1526	Spring	0 to 5 cm	0.00014	0	0	1e-05	Hillslope	-9.63	0	13.79	10.77	Inf	1.03	0.002	1	0	Saprotroph	Undefined Saprotroph
k__Fungi	p__Ascomycota	c__Dothideomycetes	o__Venturiales	f__Sympoventuriaceae	g__Ochroconis	s__Ochroconis_bacilliformis	OTU_2073	Spring	15 cm +	1e-05	0	0	0	Hillslope	0	0	9.54	Inf	Inf	1.15	1	1	0	Saprotroph	Undefined Saprotroph
k__Fungi	p__Ascomycota	c__Eurotiomycetes	o__Onygenales	f__Arachnomycetaceae	g__Arachnomyces	s__Arachnomyces_kanei	OTU_3278	Spring	15 cm +	1e-05	0	0	0	Hillslope	0	0	9.63	Inf	Inf	1.15	1	1	0	Saprotroph	Dung Saprotroph
k__Fungi	p__Basidiomycota	c__Agaricomycetes	o__Agaricales	f__Psathyrellaceae	g__Psathyrella	s__Psathyrella_globosivelata	OTU_2316	Spring	5 to 15 cm	6e-05	0	0	4e-05	Hillslope	-11.96	0	12.46	13.1	Inf	0.95	0.002	1	0	Saprotroph	Wood Saprotroph
k__Fungi	p__Basidiomycota	c__Agaricomycetes	o__Agaricales	f__Psathyrellaceae	g__Psathyrella	s__Psathyrella_globosivelata	OTU_2316	Spring	15 cm +	3e-05	0	0	0	Hillslope	0	0	11.48	Inf	Inf	1.16	1	1	0	Saprotroph	Wood Saprotroph
k__Fungi	p__Ascomycota	c__Leotiomycetes	o__Helotiales	f__Helotiales_fam_Incertae_sedis	g__Cadophora	s__Cadophora_sp	OTU_1809	Spring	15 cm +	7e-05	0	0	1e-05	Hillslope	-9.5	0	12.71	10.63	Inf	0.88	0.002	1	0	Endophyte	Endophyte
k__Fungi	p__Basidiomycota	c__Agaricomycetes	o__Agaricales	f__Lycoperdaceae	g__Lycoperdon	s__Lycoperdon_pyriforme	OTU_2240	Spring	0 to 5 cm	2e-05	0	0	0	Hillslope	0	0	11.08	Inf	Inf	0.32	1	1	0	Saprotroph	Undefined Saprotroph
k__Fungi	p__Ascomycota	c__Sordariomycetes	o__Sordariales	f__Lasiosphaeriaceae	g__Schizothecium	NA	OTU_3929	Spring	0 to 5 cm	1e-05	0	0	0	Hillslope	0	0	8.99	Inf	Inf	0.71	1	1	0	Saprotroph	Dung Saprotroph
k__Fungi	p__Ascomycota	c__Sordariomycetes	o__Sordariales	f__Lasiosphaeriaceae	g__Schizothecium	NA	OTU_3929	Spring	5 to 15 cm	1e-05	0	0	1e-05	Hillslope	-9.38	0	9.78	10.52	Inf	1.14	0.002	1	0	Saprotroph	Dung Saprotroph
k__Fungi	p__Mortierellomycota	c__Mortierellomycetes	o__Mortierellales	f__Mortierellaceae	g__Mortierella	NA	OTU_1983	Spring	0 to 5 cm	5e-05	0	0	0	Hillslope	0	0	12.21	Inf	Inf	1.14	1	1	0	Saprotroph	Undefined Saprotroph
k__Fungi	p__Ascomycota	c__Leotiomycetes	o__Helotiales	f__Hyaloscyphaceae	g__Albotricha	s__Albotricha_albotestacea	OTU_2541	Spring	5 to 15 cm	4e-05	7e-05	0	0	Hillslope	12.73	-12.73	11.99	13.61	13.61	13.48	0.002	0.001	0.001	Saprotroph	Undefined Saprotroph
k__Fungi	p__Ascomycota	c__Leotiomycetes	o__Helotiales	f__Hyaloscyphaceae	g__Albotricha	s__Albotricha_albotestacea	OTU_2541	Spring	15 cm +	0.00014	0	0	4e-05	Hillslope	-12.08	0	13.81	13.22	Inf	1.09	0.002	1	0	Saprotroph	Undefined Saprotroph
k__Fungi	p__Mucoromycota	c__Umbelopsidomycetes	o__Umbelopsidales	f__Umbelopsidaceae	g__Umbelopsis	NA	OTU_3953	Spring	5 to 15 cm	0	0	0	0	Hillslope	0	0	7.59	Inf	Inf	1.13	1	1	0	Saprotroph	Undefined Saprotroph
k__Fungi	p__Basidiomycota	c__Geminibasidiomycetes	o__Geminibasidiales	f__Geminibasidiaceae	g__Basidioascus	s__Basidioascus_undulatus	OTU_3152	Spring	0 to 5 cm	0	0	0	0	Hillslope	0	0	7.17	Inf	Inf	1.13	1	1	0	Saprotroph	Undefined Saprotroph
k__Fungi	p__Basidiomycota	c__Geminibasidiomycetes	o__Geminibasidiales	f__Geminibasidiaceae	g__Basidioascus	s__Basidioascus_undulatus	OTU_3152	Spring	15 cm +	3e-05	0	0	1e-05	Hillslope	-9.5	0	11.64	10.63	Inf	1.16	0.002	1	0	Saprotroph	Undefined Saprotroph
k__Fungi	p__Ascomycota	c__Saccharomycetes	o__Saccharomycetales	f__Saccharomycetales_fam_Incertae_sedis	g__Candida	s__Candida_glaebosa	OTU_3585	Spring	5 to 15 cm	0	0	0	0	Hillslope	0	0	7.74	Inf	Inf	1.13	1	1	0	Saprotroph	Undefined Saprotroph
k__Fungi	p__Basidiomycota	c__Agaricomycetes	o__Cantharellales	f__Ceratobasidiaceae	g__Thanatephorus	s__Thanatephorus_cucumeris	OTU_1195	Spring	15 cm +	7e-05	0	0	0	Hillslope	0	0	12.76	Inf	Inf	1.16	1	1	0	Pathotroph	Plant Pathogen
k__Fungi	p__Ascomycota	c__Sordariomycetes	o__Melanosporales	f__Melanosporaceae	g__Melanospora	s__Melanospora_sp	OTU_1610	Spring	0 to 5 cm	4e-05	0	0	1e-05	Hillslope	-9.93	0	12.02	11.06	Inf	1.14	0.002	1	0	Saprotroph	Dung Saprotroph-Undefined Saprotroph
k__Fungi	p__Ascomycota	c__Sordariomycetes	o__Melanosporales	f__Melanosporaceae	g__Melanospora	s__Melanospora_sp	OTU_1610	Spring	5 to 15 cm	6e-05	0	0	0	Hillslope	0	0	12.48	Inf	Inf	0.59	1	1	0	Saprotroph	Dung Saprotroph-Undefined Saprotroph
k__Fungi	p__Ascomycota	c__Sordariomycetes	o__Sordariales	f__Lasiosphaeriaceae	g__Apodus	s__Apodus_deciduus	OTU_1011	Spring	5 to 15 cm	0.0024	0	1e-05	0	Hillslope	0	10.55	7.33	Inf	11.19	11.94	1	0.001	0.027	Saprotroph	Undefined Saprotroph
k__Fungi	p__Ascomycota	c__Sordariomycetes	o__Hypocreales	f__Nectriaceae	g__Fusarium	s__Fusarium_solani	OTU_2103	Spring	15 cm +	1e-05	0	0	0	Hillslope	0	0	10.29	Inf	Inf	1.15	1	1	0	Mixotrophic	Plant Pathogen-Soil Saprotroph-Wood Saprotroph
k__Fungi	p__Mortierellomycota	c__Mortierellomycetes	o__Mortierellales	f__Mortierellaceae	g__Mortierella	NA	OTU_1854	Spring	5 to 15 cm	0.00012	0	0	0	Hillslope	0	0	13.51	Inf	Inf	1.14	1	1	0	Saprotroph	Undefined Saprotroph
k__Fungi	p__Basidiomycota	c__Agaricomycetes	o__Agaricales	f__Psathyrellaceae	g__Coprinopsis	s__Coprinopsis_argentea	OTU_3833	Spring	5 to 15 cm	1e-05	0	0	0	Hillslope	0	0	10.36	Inf	Inf	1.14	1	1	0	Saprotroph	Undefined Saprotroph
k__Fungi	p__Ascomycota	c__Dothideomycetes	o__Pleosporales	f__Sporormiaceae	g__Sporormiella	s__Sporormiella_leporina	OTU_1300	Spring	0 to 5 cm	7e-05	0	0	1e-05	Hillslope	-9.93	0	12.83	11.06	Inf	1.14	0.002	1	0	Saprotroph	Undefined Saprotroph
k__Fungi	p__Ascomycota	c__Dothideomycetes	o__Pleosporales	f__Sporormiaceae	g__Sporormiella	s__Sporormiella_leporina	OTU_1300	Spring	5 to 15 cm	2e-05	0	0	0	Hillslope	0	0	10.7	Inf	Inf	1.14	1	1	0	Saprotroph	Undefined Saprotroph
k__Fungi	p__Ascomycota	c__Sordariomycetes	o__Xylariales	f__Hyponectriaceae	g__Monographella	s__Monographella_nivalis	OTU_1917	Spring	0 to 5 cm	2e-05	0	0	0	Hillslope	-8.93	0	11.25	10.06	Inf	1.14	0.002	1	0	Pathotroph	Plant Pathogen
k__Fungi	p__Ascomycota	c__Dothideomycetes	o__Venturiales	f__Sympoventuriaceae	g__Ochroconis	s__Ochroconis_bacilliformis	OTU_2447	Spring	15 cm +	0.00011	0	0	0	Hillslope	0	0	13.47	Inf	Inf	0.78	1	1	0	Saprotroph	Undefined Saprotroph
k__Fungi	p__Basidiomycota	c__Agaricomycetes	o__Sebacinales	f__Serendipitaceae	g__Serendipita	s__Serendipita_sp	OTU_1905	Spring	0 to 5 cm	6e-05	0	0	0	Hillslope	0	0	12.52	Inf	Inf	1.02	1	1	0	Ericoid Mycorrhizal	Orchid Mycorrhizal
k__Fungi	p__Mortierellomycota	c__Mortierellomycetes	o__Mortierellales	f__Mortierellaceae	g__Mortierella	NA	OTU_2506	Spring	5 to 15 cm	0.00012	0	0	1e-05	Hillslope	-10.1	0	13.51	11.24	Inf	1.14	0.002	1	0	Saprotroph	Undefined Saprotroph
k__Fungi	p__Basidiomycota	c__Agaricomycetes	o__Agaricales	f__Clavariaceae	g__Ramariopsis	s__Ramariopsis_crocea	OTU_4147	Spring	0 to 5 cm	0	0	0	0	Hillslope	0	0	7.67	Inf	Inf	1.13	1	1	0	Saprotroph	Undefined Saprotroph
k__Fungi	p__Basidiomycota	c__Agaricomycetes	o__Agaricales	f__Clavariaceae	g__Ramariopsis	s__Ramariopsis_crocea	OTU_4147	Spring	15 cm +	3e-05	0	0	2e-05	Hillslope	-11.04	0	11.48	12.18	Inf	1.16	0.002	1	0	Saprotroph	Undefined Saprotroph
k__Fungi	p__Mortierellomycota	c__Mortierellomycetes	o__Mortierellales	f__Mortierellaceae	g__Mortierella	s__Mortierella_sarnyensis	OTU_1974	Spring	5 to 15 cm	1e-05	0	0	0	Hillslope	0	0	9.41	Inf	Inf	1.14	1	1	0	Saprotroph	Undefined Saprotroph
k__Fungi	p__Basidiomycota	c__Agaricomycetes	o__Agaricales	f__Hygrophoraceae	g__Hygrocybe	s__Hygrocybe_insipida	OTU_2034	Spring	15 cm +	9e-05	0	0	1e-05	Hillslope	-10.46	0	13.15	11.6	Inf	1.16	0.002	1	0	Mixotrophic	Undefined Saprotroph-Undefined Biotroph
k__Fungi	p__Basidiomycota	c__Agaricomycetes	o__Agaricales	f__Psathyrellaceae	g__Coprinopsis	s__Coprinopsis_acuminata	OTU_3875	Spring	15 cm +	1e-05	0	0	1e-05	Hillslope	-9.46	0	10.48	10.6	Inf	1.15	0.002	1	0	Saprotroph	Undefined Saprotroph
k__Fungi	p__Ascomycota	c__Dothideomycetes	o__Pleosporales	f__Lentitheciaceae	g__Darksidea	NA	OTU_1896	Spring	5 to 15 cm	4e-05	0	0	0	Hillslope	0	0	11.82	Inf	Inf	1.14	1	1	0	Endophyte	Endophyte
k__Fungi	p__Basidiomycota	c__Agaricomycetes	o__Agaricales	f__Hymenogastraceae	g__Hymenogaster	s__Hymenogaster_griseus	OTU_113	Spring	5 to 15 cm	0.00011	3e-05	1e-05	0	Hillslope	11.67	-2.44	4.18	13.34	4.41	4.09	0.002	0.048	0	Ectomycorrhizal	Ectomycorrhizal
k__Fungi	p__Basidiomycota	c__Agaricomycetes	o__Agaricales	f__Hymenogastraceae	g__Hymenogaster	s__Hymenogaster_megasporus	OTU_211	Spring	5 to 15 cm	0	0	0	0	Hillslope	0	0	7.74	Inf	Inf	1.13	1	1	0	Ectomycorrhizal	Ectomycorrhizal
k__Fungi	p__Basidiomycota	c__Agaricomycetes	o__Agaricales	f__Bolbitiaceae	g__Conocybe	s__Conocybe_echinata	OTU_518	Spring	0 to 5 cm	0.0008	0	0	1e-05	Hillslope	-9.38	0	16.28	10.52	Inf	0.47	0.002	1	0	Saprotroph	Undefined Saprotroph
k__Fungi	p__Basidiomycota	c__Agaricomycetes	o__Agaricales	f__Bolbitiaceae	g__Conocybe	s__Conocybe_echinata	OTU_518	Spring	5 to 15 cm	0.00029	0	0	1e-05	Hillslope	-9.47	0	14.81	10.6	Inf	0.66	0.002	1	0	Saprotroph	Undefined Saprotroph
k__Fungi	p__Basidiomycota	c__Agaricomycetes	o__Agaricales	f__Bolbitiaceae	g__Conocybe	s__Conocybe_echinata	OTU_518	Spring	15 cm +	0.0005	0	0	2e-05	Hillslope	-11.21	0	15.61	12.35	Inf	1.09	0.002	1	0	Saprotroph	Undefined Saprotroph
k__Fungi	p__Ascomycota	c__Eurotiomycetes	o__Onygenales	f__Onygenaceae	g__Auxarthron	s__Auxarthron_sp	OTU_2755	Spring	15 cm +	4e-05	0	0	0	Hillslope	0	0	11.96	Inf	Inf	1.03	1	1	0	Saprotroph	Undefined Saprotroph
k__Fungi	p__Basidiomycota	c__Agaricomycetes	o__Thelephorales	f__Thelephoraceae	g__Tomentella	NA	OTU_59	Spring	5 to 15 cm	0	0	0	0	Hillslope	0	0	7.59	Inf	Inf	1.13	1	1	0	Ectomycorrhizal	Ectomycorrhizal
k__Fungi	p__Ascomycota	c__Eurotiomycetes	o__Onygenales	f__Onygenaceae	g__Auxarthron	s__Auxarthron_californiense	OTU_3077	Spring	5 to 15 cm	0	0	0	0	Hillslope	0	0	7.65	Inf	Inf	1.13	1	1	0	Saprotroph	Undefined Saprotroph
k__Fungi	p__Ascomycota	c__Eurotiomycetes	o__Onygenales	f__Onygenaceae	g__Auxarthron	s__Auxarthron_californiense	OTU_3077	Spring	15 cm +	1e-05	0	0	0	Hillslope	-8.89	0	9.85	10.03	Inf	1.15	0.002	1	0	Saprotroph	Undefined Saprotroph
k__Fungi	p__Basidiomycota	c__Agaricomycetes	o__Agaricales	f__Hymenogastraceae	g__Hebeloma	NA	OTU_31	Spring	0 to 5 cm	0.00045	0	0	0	Hillslope	0	0	15.45	Inf	Inf	1.14	1	1	0	Ectomycorrhizal	Ectomycorrhizal
k__Fungi	p__Basidiomycota	c__Agaricomycetes	o__Agaricales	f__Hymenogastraceae	g__Hebeloma	NA	OTU_31	Spring	15 cm +	8e-05	0	0	0	Hillslope	0	0	13	Inf	Inf	0.61	1	1	0	Ectomycorrhizal	Ectomycorrhizal
k__Fungi	p__Basidiomycota	c__Agaricomycetes	o__Agaricales	f__Hymenogastraceae	g__Hebeloma	NA	OTU_2496	Spring	0 to 5 cm	0	0	0	0	Hillslope	0	0	7.17	Inf	Inf	1.13	1	1	0	Ectomycorrhizal	Ectomycorrhizal
k__Fungi	p__Basidiomycota	c__Agaricomycetes	o__Agaricales	f__Hymenogastraceae	g__Hebeloma	NA	OTU_2496	Spring	5 to 15 cm	0.00029	0	0	0	Hillslope	0	0	14.84	Inf	Inf	1.02	1	1	0	Ectomycorrhizal	Ectomycorrhizal
k__Fungi	p__Basidiomycota	c__Agaricomycetes	o__Agaricales	f__Hymenogastraceae	g__Hebeloma	NA	OTU_2496	Spring	15 cm +	4e-05	0	0	0	Hillslope	0	0	11.95	Inf	Inf	1.16	1	1	0	Ectomycorrhizal	Ectomycorrhizal
k__Fungi	p__Ascomycota	c__Sordariomycetes	o__Sordariales	f__Lasiosphaeriaceae	g__Schizothecium	s__Schizothecium_miniglutinans	OTU_678	Spring	5 to 15 cm	2e-05	0	0	0	Hillslope	0	0	10.56	Inf	Inf	0.75	1	1	0	Saprotroph	Dung Saprotroph
k__Fungi	p__Ascomycota	c__Pezizomycetes	o__Pezizales	f__Pyronemataceae	g__Genabea	s__Genabea_fragilis	OTU_11	Spring	0 to 5 cm	0	0	0	0	Hillslope	0	0	7.85	Inf	Inf	1.13	1	1	0	Ectomycorrhizal	Ectomycorrhizal
k__Fungi	p__Ascomycota	c__Pezizomycetes	o__Pezizales	f__Pyronemataceae	g__Genabea	s__Genabea_fragilis	OTU_11	Spring	5 to 15 cm	0.00019	0	0	0	Hillslope	0	0	14.22	Inf	Inf	0.73	1	1	0	Ectomycorrhizal	Ectomycorrhizal
k__Fungi	p__Basidiomycota	c__Agaricomycetes	o__Agaricales	f__Hymenogastraceae	g__Hebeloma	NA	OTU_92	Spring	5 to 15 cm	0.00023	0	0	0	Hillslope	0	0	14.48	Inf	Inf	1	1	1	0	Ectomycorrhizal	Ectomycorrhizal
k__Fungi	p__Basidiomycota	c__Agaricomycetes	o__Agaricales	f__Hymenogastraceae	g__Hebeloma	NA	OTU_92	Spring	15 cm +	9e-05	0	0	0	Hillslope	0	0	13.18	Inf	Inf	0.58	1	1	0	Ectomycorrhizal	Ectomycorrhizal
k__Fungi	p__Basidiomycota	c__Agaricomycetes	o__Agaricales	f__Clavariaceae	g__Clavaria	NA	OTU_280	Spring	0 to 5 cm	0	0	0	0	Hillslope	0	0	7.85	Inf	Inf	1.13	1	1	0	Saprotroph	Undefined Saprotroph
k__Fungi	p__Ascomycota	c__Leotiomycetes	o__Helotiales	f__Leotiaceae	g__Pezoloma	s__Pezoloma_ericae	OTU_538	Spring	5 to 15 cm	2e-05	0	0	0	Hillslope	0	0	10.56	Inf	Inf	1.14	1	1	0	Mixotrophic	Bryophyte Parasite-Ectomycorrhizal-Ericoid Mycorrhizal-Undefined Saprotroph-Wood Saprotroph
k__Fungi	p__Ascomycota	c__Dothideomycetes	o__Minutisphaerales	f__Minutisphaeraceae	g__Minutisphaera	s__Minutisphaera_japonica	OTU_820	Spring	5 to 15 cm	0	0	0	0	Hillslope	0	0	8.75	Inf	Inf	1.13	1	1	0	Saprotroph	Undefined Saprotroph
k__Fungi	p__Basidiomycota	c__Agaricomycetes	o__Agaricales	f__Inocybaceae	g__Inocybe	s__Inocybe_egenula	OTU_599	Spring	5 to 15 cm	1e-05	0	0	0	Hillslope	0	0	9.56	Inf	Inf	1.14	1	1	0	Ectomycorrhizal	Ectomycorrhizal
k__Fungi	p__Ascomycota	c__Sordariomycetes	o__Hypocreales	f__Nectriaceae	g__Volutella	s__Volutella_sp	OTU_344	Spring	5 to 15 cm	1e-05	0	0	0	Hillslope	0	0	9.36	Inf	Inf	1.14	1	1	0	Pathotroph	Plant Pathogen
k__Fungi	p__Basidiomycota	c__Agaricomycetes	o__Agaricales	f__Hymenogastraceae	g__Hymenogaster	s__Hymenogaster_sp	OTU_38	Spring	0 to 5 cm	8e-05	4e-05	0	0	Hillslope	11.79	-11.79	12.98	13.46	13.46	12.87	0.002	0.001	0	Ectomycorrhizal	Ectomycorrhizal
k__Fungi	p__Basidiomycota	c__Agaricomycetes	o__Agaricales	f__Hymenogastraceae	g__Hymenogaster	s__Hymenogaster_sp	OTU_38	Spring	5 to 15 cm	0.00039	0	0	0	Hillslope	0	0	15.26	Inf	Inf	0.77	1	1	0	Ectomycorrhizal	Ectomycorrhizal
k__Fungi	p__Ascomycota	c__Dothideomycetes	o__Pleosporales	f__Massarinaceae	g__Saccharicola	s__Saccharicola_sp	OTU_2116	Spring	5 to 15 cm	0	0	0	0	Hillslope	0	0	8.56	Inf	Inf	1.13	1	1	0	Saprotroph	Undefined Saprotroph
k__Fungi	p__Ascomycota	c__Pezizomycetes	o__Pezizales	f__Tuberaceae	g__Tuber	s__Tuber_rufum	OTU_405	Spring	15 cm +	2e-05	0	0	0	Hillslope	0	0	11.06	Inf	Inf	0.93	1	1	0	Ectomycorrhizal	Ectomycorrhizal
k__Fungi	p__Ascomycota	c__Sordariomycetes	o__Hypocreales	f__Hypocreaceae	g__Hypomyces	s__Hypomyces_perniciosus	OTU_2893	Spring	5 to 15 cm	0	0	0	0	Hillslope	0	0	8.56	Inf	Inf	1.13	1	1	0	Pathotroph	Mycoparasite
k__Fungi	p__Ascomycota	c__Dothideomycetes	o__Pleosporales	f__Didymosphaeriaceae	g__Didymosphaeria	s__Didymosphaeria_sp	OTU_1095	Spring	5 to 15 cm	1e-05	0	0	0	Hillslope	0	0	10.01	Inf	Inf	0.63	1	1	0	Saprotroph	Undefined Saprotroph
k__Fungi	p__Ascomycota	c__Sordariomycetes	o__Hypocreales	f__Stachybotryaceae	g__Myrothecium	s__Myrothecium_gramineum	OTU_2508	Spring	0 to 5 cm	0	0	0	0	Hillslope	0	0	8.77	Inf	Inf	1.13	1	1	0	Saprotroph	Undefined Saprotroph
k__Fungi	p__Ascomycota	c__Pezizomycetes	o__Pezizales	f__Pyronemataceae	g__Geopora	s__Geopora_nicaeensis	OTU_613	Spring	5 to 15 cm	0	0	0	0	Hillslope	0	0	8.56	Inf	Inf	1.13	1	1	0	Ectomycorrhizal	Ectomycorrhizal
k__Fungi	p__Basidiomycota	c__Agaricomycetes	o__Agaricales	f__Hymenogastraceae	g__Hebeloma	NA	OTU_2399	Spring	5 to 15 cm	0	0	0	0	Hillslope	0	0	8.56	Inf	Inf	1.13	1	1	0	Ectomycorrhizal	Ectomycorrhizal
k__Fungi	p__Ascomycota	c__Leotiomycetes	o__Helotiales	f__Dermateaceae	g__Pezicula	s__Pezicula_sporulosa	OTU_417	Spring	15 cm +	1e-05	0	0	0	Hillslope	0	0	10.21	Inf	Inf	1.15	1	1	0	Mixotrophic	Endophyte-Plant Pathogen-Undefined Saprotroph
k__Fungi	p__Ascomycota	c__Sordariomycetes	o__Sordariales	f__Lasiosphaeriaceae	g__Podospora	NA	OTU_466	Spring	0 to 5 cm	2e-05	0	0	0	Hillslope	0	0	10.6	Inf	Inf	1.14	1	1	0	Mixotrophic	Dung Saprotroph-Endophyte-Litter Saprotroph-Undefined Saprotroph
k__Fungi	p__Ascomycota	c__Sordariomycetes	o__Hypocreales	f__Nectriaceae	g__Volutella	s__Volutella_sp	OTU_2400	Spring	5 to 15 cm	2e-05	0	0	0	Hillslope	0	0	10.88	Inf	Inf	1.14	1	1	0	Pathotroph	Plant Pathogen
k__Fungi	p__Ascomycota	c__Dothideomycetes	o__Pleosporales	f__Periconiaceae	g__Periconia	s__Periconia_pseudodigitata	OTU_3927	Spring	5 to 15 cm	1e-05	0	0	0	Hillslope	0	0	9.56	Inf	Inf	1.14	1	1	0	Mixotrophic	Endophyte-Plant Pathogen-Wood Saprotroph
k__Fungi	p__Ascomycota	c__Sordariomycetes	o__Magnaporthales	f__Magnaporthaceae	g__Gaeumannomyces	s__Gaeumannomyces_caricis	OTU_1335	Spring	5 to 15 cm	1e-05	0	0	0	Hillslope	0	0	9.56	Inf	Inf	1.14	1	1	0	Pathotroph	Plant Pathogen
k__Fungi	p__Basidiomycota	c__Agaricomycetes	o__Thelephorales	f__Thelephoraceae	g__Tomentella	NA	OTU_3934	Spring	0 to 5 cm	0	0	0	0	Hillslope	0	0	8.62	Inf	Inf	1.13	1	1	0	Ectomycorrhizal	Ectomycorrhizal
k__Fungi	p__Basidiomycota	c__Agaricomycetes	o__Thelephorales	f__Thelephoraceae	g__Tomentella	NA	OTU_3934	Spring	5 to 15 cm	6e-05	0	0	0	Hillslope	0	0	12.59	Inf	Inf	0.53	1	1	0	Ectomycorrhizal	Ectomycorrhizal
k__Fungi	p__Basidiomycota	c__Agaricomycetes	o__Thelephorales	f__Thelephoraceae	g__Tomentella	NA	OTU_3934	Spring	15 cm +	6e-05	0	0	0	Hillslope	0	0	12.46	Inf	Inf	0.2	1	1	0	Ectomycorrhizal	Ectomycorrhizal
k__Fungi	p__Ascomycota	c__Leotiomycetes	o__Helotiales	f__Hyaloscyphaceae	g__Lachnum	NA	OTU_282	Spring	5 to 15 cm	0.00018	0	0	0	Hillslope	0	0	14.14	Inf	Inf	1.14	1	1	0	Saprotroph	Undefined Saprotroph
k__Fungi	p__Ascomycota	c__Leotiomycetes	o__Helotiales	f__Hyaloscyphaceae	g__Lachnum	NA	OTU_282	Spring	15 cm +	0.00047	2e-05	0	0	Hillslope	11.14	-11.14	15.52	12.81	12.81	12.22	0.002	0.001	0	Saprotroph	Undefined Saprotroph
k__Fungi	p__Ascomycota	c__Leotiomycetes	o__Helotiales	f__Helotiales_fam_Incertae_sedis	g__Phialocephala	s__Phialocephala_fortinii	OTU_49	Spring	0 to 5 cm	0	0	0	0	Hillslope	0	0	8.75	Inf	Inf	1.13	1	1	0	Endophyte	Endophyte
k__Fungi	p__Ascomycota	c__Leotiomycetes	o__Helotiales	f__Helotiales_fam_Incertae_sedis	g__Phialocephala	s__Phialocephala_fortinii	OTU_49	Spring	5 to 15 cm	9e-05	0	0	0	Hillslope	0	0	13.06	Inf	Inf	1.02	1	1	0	Endophyte	Endophyte
k__Fungi	p__Ascomycota	c__Pezizomycetes	o__Pezizales	f__Pyronemataceae	g__Pyronema	s__Pyronema_domesticum	OTU_2112	Spring	15 cm +	8e-05	0	0	0	Hillslope	0	0	12.96	Inf	Inf	1.16	1	1	0	Saprotroph	Undefined Saprotroph
k__Fungi	p__Ascomycota	c__Dothideomycetes	o__Pleosporales	f__Phaeosphaeriaceae	g__Phaeosphaeria	s__Phaeosphaeria_triglochinicola	OTU_4126	Spring	0 to 5 cm	2e-05	0	0	0	Hillslope	0	0	10.8	Inf	Inf	0.93	1	1	0	Saprotroph	Undefined Saprotroph
k__Fungi	p__Glomeromycota	c__Paraglomeromycetes	o__Paraglomerales	f__Paraglomeraceae	g__Paraglomus	s__Paraglomus_laccatum	OTU_1688	Spring	0 to 5 cm	0	0	0	0	Hillslope	0	0	8.77	Inf	Inf	1.13	1	1	0	Arbuscular Mycorrhizal	Arbuscular Mycorrhizal
k__Fungi	p__Ascomycota	c__Dothideomycetes	o__Pleosporales	f__Didymosphaeriaceae	g__Didymosphaeria	s__Didymosphaeria_sp	OTU_316	Spring	5 to 15 cm	3e-05	0	0	0	Hillslope	0	0	11.36	Inf	Inf	1.14	1	1	0	Saprotroph	Undefined Saprotroph
k__Fungi	p__Basidiomycota	c__Agaricomycetes	o__Sebacinales	f__Serendipitaceae	g__Serendipita	s__Serendipita_sp	OTU_353	Spring	5 to 15 cm	4e-05	0	0	0	Hillslope	0	0	12.11	Inf	Inf	0.75	1	1	0	Ericoid Mycorrhizal	Orchid Mycorrhizal
k__Fungi	p__Basidiomycota	c__Agaricomycetes	o__Agaricales	f__Inocybaceae	g__Inocybe	s__Inocybe_lanatodisca	OTU_17	Spring	0 to 5 cm	2e-05	0	0	0	Hillslope	0	0	10.6	Inf	Inf	1.14	1	1	0	Ectomycorrhizal	Ectomycorrhizal
k__Fungi	p__Basidiomycota	c__Agaricomycetes	o__Agaricales	f__Inocybaceae	g__Inocybe	s__Inocybe_lanatodisca	OTU_17	Spring	5 to 15 cm	0.00013	0	0	0	Hillslope	0	8.23	5.49	Inf	9.43	9.81	1	0.001	0.046	Ectomycorrhizal	Ectomycorrhizal
k__Fungi	p__Basidiomycota	c__Agaricomycetes	o__Sebacinales	f__Sebacinaceae	g__Sebacina	s__Sebacina_sp	OTU_57	Spring	15 cm +	0	0	0	0	Hillslope	0	0	8.48	Inf	Inf	1.15	1	1	0	Ectomycorrhizal	Ectomycorrhizal-Orchid Mycorrhizal-Root Associated Biotroph
k__Fungi	p__Basidiomycota	c__Agaricomycetes	o__Agaricales	f__Inocybaceae	g__Inocybe	NA	OTU_325	Spring	5 to 15 cm	1e-05	0	0	0	Hillslope	0	0	9.36	Inf	Inf	1.14	1	1	0	Ectomycorrhizal	Ectomycorrhizal
k__Fungi	p__Basidiomycota	c__Agaricomycetes	o__Agaricales	f__Inocybaceae	g__Inocybe	NA	OTU_325	Spring	15 cm +	1e-05	0	0	0	Hillslope	0	0	10.29	Inf	Inf	1.15	1	1	0	Ectomycorrhizal	Ectomycorrhizal
k__Fungi	p__Basidiomycota	c__Agaricomycetes	o__Thelephorales	f__Thelephoraceae	g__Tomentella	NA	OTU_15	Spring	0 to 5 cm	3e-05	0	0	0	Hillslope	0	0	11.71	Inf	Inf	1.03	1	1	0	Ectomycorrhizal	Ectomycorrhizal
k__Fungi	p__Basidiomycota	c__Agaricomycetes	o__Sebacinales	f__Sebacinaceae	g__Sebacina	s__Sebacina_incrustans	OTU_52	Spring	5 to 15 cm	0.00015	0	0	0	Hillslope	0	0	13.83	Inf	Inf	0.9	1	1	0	Ectomycorrhizal	Ectomycorrhizal-Orchid Mycorrhizal-Root Associated Biotroph
k__Fungi	p__Basidiomycota	c__Agaricomycetes	o__Thelephorales	f__Thelephoraceae	g__Tomentella	s__Tomentella_sp	OTU_264	Spring	5 to 15 cm	8e-05	0	0	0	Hillslope	0	0	12.89	Inf	Inf	1.06	1	1	0	Ectomycorrhizal	Ectomycorrhizal
k__Fungi	p__Basidiomycota	c__Agaricomycetes	o__Thelephorales	f__Thelephoraceae	g__Tomentella	s__Tomentella_sp	OTU_264	Spring	15 cm +	0	0	0	0	Hillslope	0	0	8.24	Inf	Inf	1.15	1	1	0	Ectomycorrhizal	Ectomycorrhizal
k__Fungi	p__Basidiomycota	c__Agaricomycetes	o__Agaricales	f__Inocybaceae	g__Inocybe	s__Inocybe_rimosa	OTU_192	Spring	5 to 15 cm	1e-05	0	0	0	Hillslope	0	0	9.82	Inf	Inf	0.59	1	1	0	Ectomycorrhizal	Ectomycorrhizal
k__Fungi	p__Basidiomycota	c__Agaricomycetes	o__Agaricales	f__Inocybaceae	g__Inocybe	s__Inocybe_rimosa	OTU_253	Spring	5 to 15 cm	0	0	0	0	Hillslope	0	0	7.59	Inf	Inf	1.13	1	1	0	Ectomycorrhizal	Ectomycorrhizal
k__Fungi	p__Ascomycota	c__Eurotiomycetes	o__Chaetothyriales	f__Herpotrichiellaceae	g__Exophiala	s__Exophiala_sp	OTU_1871	Spring	0 to 5 cm	0	0	0	0	Hillslope	0	0	7.17	Inf	Inf	1.13	1	1	0	Saprotroph	Undefined Saprotroph
k__Fungi	p__Ascomycota	c__Eurotiomycetes	o__Chaetothyriales	f__Herpotrichiellaceae	g__Exophiala	s__Exophiala_sp	OTU_1871	Spring	5 to 15 cm	1e-05	0	0	0	Hillslope	0	0	9.77	Inf	Inf	1.14	1	1	0	Saprotroph	Undefined Saprotroph
k__Fungi	p__Ascomycota	c__Eurotiomycetes	o__Chaetothyriales	f__Cyphellophoraceae	g__Cyphellophora	NA	OTU_1445	Spring	5 to 15 cm	0	0	0	0	Hillslope	0	0	8.56	Inf	Inf	1.13	1	1	0	Saprotroph	Undefined Saprotroph
k__Fungi	p__Ascomycota	c__Leotiomycetes	o__Helotiales	f__Helotiales_fam_Incertae_sedis	g__Cadophora	s__Cadophora_finlandica	OTU_3660	Spring	5 to 15 cm	1e-05	0	0	0	Hillslope	0	0	9.77	Inf	Inf	1.14	1	1	0	Endophyte	Endophyte
k__Fungi	p__Ascomycota	c__Dothideomycetes	o__Pleosporales	f__Pleosporaceae	g__Comoclathris	NA	OTU_3952	Spring	5 to 15 cm	1e-05	0	0	0	Hillslope	0	0	9.36	Inf	Inf	1.14	1	1	0	Saprotroph	Undefined Saprotroph
k__Fungi	p__Basidiomycota	c__Agaricomycetes	o__Agaricales	f__Clavariaceae	g__Clavaria	s__Clavaria_sp	OTU_1017	Spring	5 to 15 cm	2e-05	0	0	0	Hillslope	0	0	10.94	Inf	Inf	1.14	1	1	0	Saprotroph	Undefined Saprotroph
k__Fungi	p__Basidiomycota	c__Agaricomycetes	o__Agaricales	f__Hymenogastraceae	g__Hebeloma	NA	OTU_1296	Spring	5 to 15 cm	1e-05	0	0	0	Hillslope	0	0	9.77	Inf	Inf	1.14	1	1	0	Ectomycorrhizal	Ectomycorrhizal
k__Fungi	p__Basidiomycota	c__Agaricomycetes	o__Thelephorales	f__Thelephoraceae	g__Tomentella	s__Tomentella_fuscocinerea	OTU_36	Spring	5 to 15 cm	9e-05	0	0	0	Hillslope	0	0	13.17	Inf	Inf	1.14	1	1	0	Ectomycorrhizal	Ectomycorrhizal
k__Fungi	p__Basidiomycota	c__Agaricomycetes	o__Agaricales	f__Cortinariaceae	g__Cortinarius	s__Cortinarius_diasemospermus	OTU_129	Spring	0 to 5 cm	0	0	0	0	Hillslope	0	0	7.85	Inf	Inf	1.13	1	1	0	Ectomycorrhizal	Ectomycorrhizal
k__Fungi	p__Basidiomycota	c__Agaricomycetes	o__Agaricales	f__Cortinariaceae	g__Cortinarius	s__Cortinarius_diasemospermus	OTU_129	Spring	5 to 15 cm	2e-05	0	0	0	Hillslope	0	0	10.94	Inf	Inf	1.14	1	1	0	Ectomycorrhizal	Ectomycorrhizal
k__Fungi	p__Basidiomycota	c__Agaricomycetes	o__Thelephorales	f__Thelephoraceae	g__Tomentella	s__Tomentella_sp	OTU_97	Spring	5 to 15 cm	0.00022	0	0	0	Hillslope	0	0	14.42	Inf	Inf	1.12	1	1	0	Ectomycorrhizal	Ectomycorrhizal
k__Fungi	p__Basidiomycota	c__Agaricomycetes	o__Thelephorales	f__Thelephoraceae	g__Tomentella	NA	OTU_224	Spring	5 to 15 cm	4e-05	0	0	0	Hillslope	0	0	12.01	Inf	Inf	1.06	1	1	0	Ectomycorrhizal	Ectomycorrhizal
k__Fungi	p__Basidiomycota	c__Agaricomycetes	o__Thelephorales	f__Thelephoraceae	g__Tomentella	NA	OTU_224	Spring	15 cm +	3e-05	0	0	0	Hillslope	0	0	11.63	Inf	Inf	1.16	1	1	0	Ectomycorrhizal	Ectomycorrhizal
k__Fungi	p__Basidiomycota	c__Agaricomycetes	o__Agaricales	f__Cortinariaceae	g__Cortinarius	s__Cortinarius_hinnuleus	OTU_1102	Spring	0 to 5 cm	0	0	0	0	Hillslope	0	0	8.77	Inf	Inf	1.13	1	1	0	Ectomycorrhizal	Ectomycorrhizal
k__Fungi	p__Basidiomycota	c__Agaricomycetes	o__Agaricales	f__Cortinariaceae	g__Cortinarius	s__Cortinarius_hinnuleus	OTU_1102	Spring	15 cm +	2e-05	0	0	0	Hillslope	0	0	10.84	Inf	Inf	1.16	1	1	0	Ectomycorrhizal	Ectomycorrhizal
k__Fungi	p__Basidiomycota	c__Agaricomycetes	o__Agaricales	f__Psathyrellaceae	g__Coprinellus	s__Coprinellus_sclerocystidiosus	OTU_1939	Spring	5 to 15 cm	0	0	0	0	Hillslope	0	0	8.56	Inf	Inf	1.13	1	1	0	Saprotroph	Undefined Saprotroph
k__Fungi	p__Basidiomycota	c__Agaricomycetes	o__Sebacinales	f__Sebacinaceae	g__Sebacina	s__Sebacina_sp	OTU_916	Spring	5 to 15 cm	3e-05	0	0	0	Hillslope	0	0	11.36	Inf	Inf	1.14	1	1	0	Ectomycorrhizal	Ectomycorrhizal-Orchid Mycorrhizal-Root Associated Biotroph
k__Fungi	p__Ascomycota	c__Archaeorhizomycetes	o__Archaeorhizomycetales	f__Archaeorhizomycetaceae	g__Archaeorhizomyces	s__Archaeorhizomyces_sp	OTU_1872	Spring	5 to 15 cm	0.00029	0	0	0	Hillslope	0	0	14.82	Inf	Inf	1.14	1	1	0	Saprotroph	Soil Saprotroph
k__Fungi	p__Ascomycota	c__Dothideomycetes	o__Dothideales	f__Dothideaceae	g__Endoconidioma	s__Endoconidioma_populi	OTU_2139	Spring	5 to 15 cm	1e-05	0	0	0	Hillslope	0	0	9.36	Inf	Inf	1.14	1	1	0	Saprotroph	Undefined Saprotroph
k__Fungi	p__Ascomycota	c__Leotiomycetes	o__Helotiales	f__Helotiales_fam_Incertae_sedis	g__Rhynchosporium	NA	OTU_168	Spring	0 to 5 cm	0.00328	7e-05	0	0	Hillslope	12.82	-12.82	18.32	14.49	14.49	13.94	0.002	0.001	0	Pathotroph	Plant Pathogen
k__Fungi	p__Ascomycota	c__Leotiomycetes	o__Helotiales	f__Helotiales_fam_Incertae_sedis	g__Rhynchosporium	NA	OTU_168	Spring	5 to 15 cm	0.00337	7e-05	0.00018	0	Hillslope	12.78	1.33	4.25	14.45	3.17	2.44	0.002	0.152	0	Pathotroph	Plant Pathogen
k__Fungi	p__Ascomycota	c__Leotiomycetes	o__Helotiales	f__Hyaloscyphaceae	g__Cistella	NA	OTU_3419	Spring	5 to 15 cm	0	0	0	0	Hillslope	0	0	8.65	Inf	Inf	1.13	1	1	0	Saprotroph	Undefined Saprotroph
k__Fungi	p__Ascomycota	c__Leotiomycetes	o__Helotiales	f__Helotiaceae	g__Crocicreas	s__Crocicreas_sp	OTU_1742	Spring	5 to 15 cm	3e-05	0	0	0	Hillslope	0	0	11.57	Inf	Inf	0.81	1	1	0	Saprotroph	Undefined Saprotroph
k__Fungi	p__Basidiomycota	c__Agaricomycetes	o__Agaricales	f__Bolbitiaceae	g__Conocybe	s__Conocybe_semiglobata	OTU_1031	Spring	5 to 15 cm	0.00055	0	0	0	Hillslope	0	0	15.75	Inf	Inf	1.11	1	1	0	Saprotroph	Undefined Saprotroph
k__Fungi	p__Basidiomycota	c__Agaricomycetes	o__Agaricales	f__Bolbitiaceae	g__Conocybe	s__Conocybe_semiglobata	OTU_1031	Spring	15 cm +	3e-05	0	0	0	Hillslope	0	0	11.43	Inf	Inf	1.16	1	1	0	Saprotroph	Undefined Saprotroph
k__Fungi	p__Basidiomycota	c__Agaricomycetes	o__Cantharellales	f__Ceratobasidiaceae	g__Thanatephorus	s__Thanatephorus_cucumeris	OTU_2088	Spring	5 to 15 cm	3e-05	0	0	0	Hillslope	0	0	11.36	Inf	Inf	1.14	1	1	0	Pathotroph	Plant Pathogen
k__Fungi	p__Basidiomycota	c__Agaricomycetes	o__Cantharellales	f__Ceratobasidiaceae	g__Thanatephorus	s__Thanatephorus_cucumeris	OTU_2088	Spring	15 cm +	0	0	0	0	Hillslope	0	0	8.48	Inf	Inf	1.15	1	1	0	Pathotroph	Plant Pathogen
k__Fungi	p__Glomeromycota	c__Glomeromycetes	o__Glomerales	f__Claroideoglomeraceae	g__Claroideoglomus	NA	OTU_3205	Spring	15 cm +	1e-05	0	0	0	Hillslope	0	0	9.95	Inf	Inf	0.64	1	1	0	Arbuscular Mycorrhizal	Arbuscular Mycorrhizal
k__Fungi	p__Ascomycota	c__Eurotiomycetes	o__Eurotiales	f__Aspergillaceae	g__Aspergillus	s__Aspergillus_fischeri	OTU_2875	Spring	15 cm +	0	0	0	0	Hillslope	0	0	8.54	Inf	Inf	1.15	1	1	0	Mixotrophic	Endophyte-Animal Pathogen-Plant Saprotroph-Soil Saprotroph-Undefined Saprotroph-Wood Saprotroph
k__Fungi	p__Ascomycota	c__Archaeorhizomycetes	o__Archaeorhizomycetales	f__Archaeorhizomycetaceae	g__Archaeorhizomyces	s__Archaeorhizomyces_sp	OTU_741	Spring	5 to 15 cm	0.00066	0	0	0	Hillslope	0	0	16.01	Inf	Inf	1.14	1	1	0	Saprotroph	Soil Saprotroph
k__Fungi	p__Basidiomycota	c__Agaricomycetes	o__Agaricales	f__Strophariaceae	g__Psilocybe	s__Psilocybe_inquilina	OTU_42	Spring	0 to 5 cm	0.00054	8e-05	0	0	Hillslope	12.93	-12.93	15.71	14.6	14.6	13.81	0.002	0.001	0	Saprotroph	Undefined Saprotroph
k__Fungi	p__Ascomycota	c__Dothideomycetes	o__Pleosporales	f__Pleosporaceae	g__Alternaria	NA	OTU_805	Spring	0 to 5 cm	0.00042	3e-05	0	0	Hillslope	11.34	-11.34	15.36	13.01	13.01	12.03	0.002	0.001	0	Mixotrophic	Animal Pathogen-Endophyte-Plant Pathogen-Wood Saprotroph
k__Fungi	p__Ascomycota	c__Dothideomycetes	o__Pleosporales	f__Pleosporaceae	g__Alternaria	NA	OTU_805	Spring	15 cm +	0.00049	0	0	0	Hillslope	0	0	15.59	Inf	Inf	0.81	1	1	0	Mixotrophic	Animal Pathogen-Endophyte-Plant Pathogen-Wood Saprotroph
k__Fungi	p__Ascomycota	c__Leotiomycetes	o__Helotiales	f__Hyaloscyphaceae	g__Rodwayella	s__Rodwayella_citrinula	OTU_2598	Spring	5 to 15 cm	9e-05	0.0001	3e-05	0	Hillslope	13.26	-1.96	1.88	14.93	3.81	3.2	0.002	0.068	0.035	Saprotroph	Undefined Saprotroph
k__Fungi	p__Basidiomycota	c__Agaricomycetes	o__Agaricales	f__Hymenogastraceae	g__Alnicola	s__Alnicola_sp	OTU_1078	Spring	5 to 15 cm	1e-05	0	0	0	Hillslope	0	0	10.36	Inf	Inf	1.14	1	1	0	Ectomycorrhizal	Ectomycorrhizal
k__Fungi	p__Ascomycota	c__Dothideomycetes	o__Pleosporales	f__Pleosporales_fam_Incertae_sedis	g__Megacapitula	s__Megacapitula_villosa	OTU_407	Spring	5 to 15 cm	0.00104	0	0	0	Hillslope	0	0	16.67	Inf	Inf	1.14	1	1	0	Saprotroph	Undefined Saprotroph
k__Fungi	p__Ascomycota	c__Leotiomycetes	o__Helotiales	f__Helotiaceae	g__Crocicreas	s__Crocicreas_sp	OTU_548	Spring	5 to 15 cm	1e-05	0	0	0	Hillslope	0	0	9.56	Inf	Inf	1.14	1	1	0	Saprotroph	Undefined Saprotroph
k__Fungi	p__Ascomycota	c__Dothideomycetes	o__Pleosporales	f__Phaeosphaeriaceae	g__Phaeosphaeria	NA	OTU_1723	Spring	15 cm +	0.00016	0	0	0	Hillslope	0	0	13.95	Inf	Inf	1.16	1	1	0	Saprotroph	Undefined Saprotroph
k__Fungi	p__Basidiomycota	c__Agaricomycetes	o__Agaricales	f__Hymenogastraceae	g__Hymenogaster	s__Hymenogaster_sp	OTU_255	Spring	5 to 15 cm	3e-05	0	0	0	Hillslope	0	0	11.64	Inf	Inf	0.6	1	1	0	Ectomycorrhizal	Ectomycorrhizal
k__Fungi	p__Ascomycota	c__Pezizomycetes	o__Pezizales	f__Ascobolaceae	g__Ascobolus	s__Ascobolus_sp	OTU_2550	Spring	5 to 15 cm	0	0	0	0	Hillslope	0	0	7.65	Inf	Inf	1.13	1	1	0	Saprotroph	Dung Saprotroph-Wood Saprotroph
k__Fungi	p__Basidiomycota	c__Agaricomycetes	o__Agaricales	f__Lycoperdaceae	g__Lycoperdon	s__Lycoperdon_subumbrinum	OTU_3885	Spring	0 to 5 cm	0	0	0	0	Hillslope	0	0	7.17	Inf	Inf	1.13	1	1	0	Saprotroph	Undefined Saprotroph
k__Fungi	p__Basidiomycota	c__Agaricomycetes	o__Agaricales	f__Bolbitiaceae	g__Conocybe	s__Conocybe_enderlei	OTU_2840	Spring	5 to 15 cm	1e-05	0	0	0	Hillslope	0	0	9.78	Inf	Inf	1.14	1	1	0	Saprotroph	Undefined Saprotroph
k__Fungi	p__Ascomycota	c__Sordariomycetes	o__Hypocreales	f__Nectriaceae	g__Ilyonectria	s__Ilyonectria_mors-panacis	OTU_395	Spring	5 to 15 cm	0.00096	0	0	0	Hillslope	0	0	16.55	Inf	Inf	0.65	1	1	0	Pathotroph	Plant Pathogen
k__Fungi	p__Ascomycota	c__Sordariomycetes	o__Hypocreales	f__Nectriaceae	g__Ilyonectria	s__Ilyonectria_mors-panacis	OTU_395	Spring	15 cm +	0.00522	0	1e-05	0	Hillslope	0	10.23	8.77	Inf	10.89	11.41	1	0.001	0.005	Pathotroph	Plant Pathogen
k__Fungi	p__Basidiomycota	c__Agaricomycetes	o__Agaricales	f__Agaricaceae	g__Coprinus	s__Coprinus_foetidellus	OTU_3999	Spring	5 to 15 cm	1e-05	0	0	0	Hillslope	0	0	10.3	Inf	Inf	0.69	1	1	0	Mixotrophic	Dung Saprotroph-Plant Pathogen
k__Fungi	p__Ascomycota	c__Eurotiomycetes	o__Chaetothyriales	f__Herpotrichiellaceae	g__Exophiala	s__Exophiala_equina	OTU_2834	Spring	15 cm +	1e-05	0	0	0	Hillslope	0	0	10.54	Inf	Inf	1.15	1	1	0	Saprotroph	Undefined Saprotroph
k__Fungi	p__Basidiomycota	c__Agaricomycetes	o__Agaricales	f__Bolbitiaceae	g__Conocybe	NA	OTU_924	Spring	0 to 5 cm	0	0	0	0	Hillslope	0	0	8.62	Inf	Inf	1.13	1	1	0	Saprotroph	Undefined Saprotroph
k__Fungi	p__Basidiomycota	c__Agaricomycetes	o__Agaricales	f__Bolbitiaceae	g__Conocybe	NA	OTU_924	Spring	5 to 15 cm	0.00022	0	0	0	Hillslope	0	0	14.41	Inf	Inf	1.14	1	1	0	Saprotroph	Undefined Saprotroph
k__Fungi	p__Ascomycota	c__Leotiomycetes	o__Helotiales	f__Sclerotiniaceae	g__Botrytis	s__Botrytis_caroliniana	OTU_6	Spring	15 cm +	0.04788	0	1e-05	0	Hillslope	0	9.22	12.97	Inf	10.43	10.9	1	0.001	0	Mixotrophic	NULL
k__Fungi	p__Basidiomycota	c__Agaricomycetes	o__Agaricales	f__Bolbitiaceae	g__Conocybe	NA	OTU_1077	Spring	0 to 5 cm	0.00044	0	0	0	Hillslope	0	0	15.41	Inf	Inf	1.14	1	1	0	Saprotroph	Undefined Saprotroph
k__Fungi	p__Basidiomycota	c__Agaricomycetes	o__Boletales	f__Suillaceae	g__Suillus	s__Suillus_quiescens	OTU_4033	Spring	0 to 5 cm	1e-05	0	0	0	Hillslope	0	0	10.27	Inf	Inf	0.3	1	1	0	Ectomycorrhizal	Ectomycorrhizal
k__Fungi	p__Ascomycota	c__Leotiomycetes	o__Leotiomycetes_ord_Incertae_sedis	f__Leotiomycetes_fam_Incertae_sedis	g__Leohumicola	s__Leohumicola_incrustata	OTU_3751	Spring	5 to 15 cm	0	0	0	0	Hillslope	0	0	7.65	Inf	Inf	1.13	1	1	0	Saprotroph	Undefined Saprotroph
k__Fungi	p__Ascomycota	c__Leotiomycetes	o__Helotiales	f__Hyaloscyphaceae	g__Hyphodiscus	NA	OTU_3631	Spring	0 to 5 cm	1e-05	0	0	0	Hillslope	0	0	10.3	Inf	Inf	0.58	1	1	0	Pathotroph	Mycoparasite
k__Fungi	p__Basidiomycota	c__Agaricomycetes	o__Agaricales	f__Lycoperdaceae	g__Lycoperdon	NA	OTU_2285	Spring	5 to 15 cm	0	0	0	0	Hillslope	0	0	7.65	Inf	Inf	1.13	1	1	0	Saprotroph	Undefined Saprotroph
k__Fungi	p__Basidiomycota	c__Agaricomycetes	o__Agaricales	f__Cortinariaceae	g__Cortinarius	NA	OTU_3666	Spring	5 to 15 cm	0	0	0	0	Hillslope	0	0	8.65	Inf	Inf	1.13	1	1	0	Ectomycorrhizal	Ectomycorrhizal
k__Fungi	p__Basidiomycota	c__Agaricomycetes	o__Agaricales	f__Hygrophoraceae	g__Hygrocybe	s__Hygrocybe_acutoconica	OTU_3063	Spring	5 to 15 cm	2e-05	0	0	0	Hillslope	0	0	11.04	Inf	Inf	1.14	1	1	0	Mixotrophic	Undefined Saprotroph-Undefined Biotroph
k__Fungi	p__Ascomycota	c__Dothideomycetes	o__Pleosporales	f__Pleosporaceae	g__Pyrenophora	s__Pyrenophora_bromi	OTU_201	Spring	0 to 5 cm	0.00035	0	0	0	Hillslope	0	8.54	6.55	Inf	9.75	10.21	1	0.001	0.02	Pathotroph	Plant Pathogen
k__Fungi	p__Basidiomycota	c__Agaricomycetes	o__Agaricales	f__Psathyrellaceae	g__Coprinopsis	s__Coprinopsis_lagopus	OTU_3443	Spring	5 to 15 cm	0	0	0	0	Hillslope	0	0	8.73	Inf	Inf	1.13	1	1	0	Saprotroph	Undefined Saprotroph
k__Fungi	p__Basidiomycota	c__Agaricomycetes	o__Agaricales	f__Psathyrellaceae	g__Coprinopsis	s__Coprinopsis_clastophylla	OTU_3656	Spring	0 to 5 cm	0	0	0	0	Hillslope	0	0	7.67	Inf	Inf	1.13	1	1	0	Saprotroph	Undefined Saprotroph
k__Fungi	p__Ascomycota	c__Sordariomycetes	o__Microascales	f__Halosphaeriaceae	g__Clavatospora	s__Clavatospora_longibrachiata	OTU_3393	Spring	0 to 5 cm	1e-05	0	0	0	Hillslope	0	0	9.15	Inf	Inf	0.63	1	1	0	Saprotroph	Undefined Saprotroph
k__Fungi	p__Glomeromycota	c__Paraglomeromycetes	o__Paraglomerales	f__Paraglomeraceae	g__Paraglomus	s__Paraglomus_laccatum	OTU_1774	Spring	15 cm +	0.00012	0	0	0	Hillslope	0	0	13.59	Inf	Inf	1.16	1	1	0	Arbuscular Mycorrhizal	Arbuscular Mycorrhizal
k__Fungi	p__Ascomycota	c__Dothideomycetes	o__Pleosporales	f__Sporormiaceae	g__Preussia	s__Preussia_antarctica	OTU_803	Spring	0 to 5 cm	0.0033	0	0	0	Hillslope	0	0	18.33	Inf	Inf	1.14	1	1	0	Saprotroph	Undefined Saprotroph
k__Fungi	p__Ascomycota	c__Dothideomycetes	o__Pleosporales	f__Sporormiaceae	g__Preussia	s__Preussia_antarctica	OTU_803	Spring	15 cm +	1e-05	0	0	0	Hillslope	0	0	9.85	Inf	Inf	1.15	1	1	0	Saprotroph	Undefined Saprotroph
k__Fungi	p__Basidiomycota	c__Agaricomycetes	o__Agaricales	f__Tricholomataceae	g__Mycena	s__Mycena_albidoaquosa	OTU_2638	Spring	5 to 15 cm	3e-05	0	0	0	Hillslope	0	0	11.33	Inf	Inf	1.14	1	1	0	Mixotrophic	Leaf Saprotroph-Plant Pathogen-Undefined Saprotroph-Wood Saprotroph
k__Fungi	p__Chytridiomycota	c__Rhizophlyctidomycetes	o__Rhizophlyctidales	f__Rhizophlyctidaceae	g__Rhizophlyctis	s__Rhizophlyctis_rosea	OTU_3619	Spring	15 cm +	0	0	0	0	Hillslope	0	0	8.54	Inf	Inf	1.15	1	1	0	Saprotroph	Undefined Saprotroph
k__Fungi	p__Glomeromycota	c__Glomeromycetes	o__Glomerales	f__Glomeraceae	g__Rhizophagus	NA	OTU_2793	Spring	0 to 5 cm	7e-05	0	0	0	Hillslope	0	0	12.75	Inf	Inf	1.14	1	1	0	Arbuscular Mycorrhizal	Arbuscular Mycorrhizal
k__Fungi	p__Ascomycota	c__Dothideomycetes	o__Pleosporales	f__Sporormiaceae	g__Preussia	s__Preussia_polymorpha	OTU_1121	Spring	0 to 5 cm	0.00018	0	0	0	Hillslope	0	0	14.15	Inf	Inf	1.14	1	1	0	Saprotroph	Undefined Saprotroph
k__Fungi	p__Ascomycota	c__Orbiliomycetes	o__Orbiliales	f__Orbiliaceae	g__Dactylellina	s__Dactylellina_cionopaga	OTU_2126	Spring	0 to 5 cm	3e-05	0	0	0	Hillslope	0	0	11.48	Inf	Inf	0.27	1	1	0	Saprotroph	Undefined Saprotroph
k__Fungi	p__Ascomycota	c__Dothideomycetes	o__Capnodiales	f__Mycosphaerellaceae	g__Ramularia	NA	OTU_1019	Spring	0 to 5 cm	0	0	0	0	Hillslope	0	0	8.77	Inf	Inf	1.13	1	1	0	Pathotroph	Plant Pathogen
k__Fungi	p__Basidiomycota	c__Agaricomycetes	o__Agaricales	f__Psathyrellaceae	g__Psathyrella	s__Psathyrella_carminei	OTU_3525	Spring	5 to 15 cm	1e-05	0	0	0	Hillslope	0	0	9.36	Inf	Inf	1.14	1	1	0	Saprotroph	Wood Saprotroph
k__Fungi	p__Ascomycota	c__Taphrinomycetes	o__Taphrinales	f__Taphrinaceae	g__Taphrina	NA	OTU_2748	Spring	0 to 5 cm	1e-05	0	0	0	Hillslope	0	0	10.16	Inf	Inf	1.14	1	1	0	Pathotroph	Plant Pathogen
k__Fungi	p__Ascomycota	c__Taphrinomycetes	o__Taphrinales	f__Taphrinaceae	g__Taphrina	NA	OTU_2748	Spring	15 cm +	0	0	0	0	Hillslope	0	0	8.63	Inf	Inf	1.15	1	1	0	Pathotroph	Plant Pathogen
k__Fungi	p__Ascomycota	c__Sordariomycetes	o__Hypocreales	f__Ophiocordycipitaceae	g__Haptocillium	s__Haptocillium_balanoides	OTU_3025	Spring	0 to 5 cm	0	0	0	0	Hillslope	0	0	7.17	Inf	Inf	1.13	1	1	0	Pathotroph	Animal Pathogen
k__Fungi	p__Basidiomycota	c__Agaricomycetes	o__Agaricales	f__Inocybaceae	g__Inocybe	s__Inocybe_umbrinella	OTU_3604	Spring	5 to 15 cm	2e-05	0	0	0	Hillslope	0	0	11.2	Inf	Inf	0.88	1	1	0	Ectomycorrhizal	Ectomycorrhizal
k__Fungi	p__Basidiomycota	c__Agaricomycetes	o__Polyporales	f__Coriolaceae	g__Postia	s__Postia_sp	OTU_3509	Spring	5 to 15 cm	1e-05	0	0	0	Hillslope	0	0	9.75	Inf	Inf	1.14	1	1	0	Saprotroph	Wood Saprotroph
k__Fungi	p__Ascomycota	c__Dothideomycetes	o__Pleosporales	f__Melanommataceae	g__Herpotrichia	s__Herpotrichia_sp	OTU_181	Spring	0 to 5 cm	0	0	0	0	Hillslope	0	0	7.67	Inf	Inf	1.13	1	1	0	Saprotroph	Undefined Saprotroph
k__Fungi	p__Ascomycota	c__Dothideomycetes	o__Pleosporales	f__Melanommataceae	g__Herpotrichia	s__Herpotrichia_sp	OTU_181	Spring	5 to 15 cm	1e-05	0	0	0	Hillslope	0	0	9.56	Inf	Inf	1.14	1	1	0	Saprotroph	Undefined Saprotroph
k__Fungi	p__Basidiomycota	c__Agaricomycetes	o__Sebacinales	f__Sebacinaceae	g__Efibulobasidium	s__Efibulobasidium_sp	OTU_980	Spring	5 to 15 cm	3e-05	0	0	0	Hillslope	0	0	11.75	Inf	Inf	1.14	1	1	0	Ectomycorrhizal	Ectomycorrhizal
k__Fungi	p__Ascomycota	c__Dothideomycetes	o__Pleosporales	f__Sporormiaceae	g__Preussia	s__Preussia_pilosella	OTU_418	Spring	0 to 5 cm	0.00369	0	0	0	Hillslope	0	0	18.49	Inf	Inf	1.14	1	1	0	Saprotroph	Undefined Saprotroph
k__Fungi	p__Ascomycota	c__Eurotiomycetes	o__Chaetothyriales	f__Herpotrichiellaceae	g__Cladophialophora	s__Cladophialophora_sp	OTU_3659	Spring	0 to 5 cm	2e-05	0	0	0	Hillslope	0	0	10.75	Inf	Inf	1.14	1	1	0	Saprotroph	Undefined Saprotroph
k__Fungi	p__Ascomycota	c__Sordariomycetes	o__Magnaporthales	f__Magnaporthaceae	g__Gaeumannomyces	NA	OTU_2866	Spring	0 to 5 cm	2e-05	0	0	0	Hillslope	0	0	11.16	Inf	Inf	1.14	1	1	0	Pathotroph	Plant Pathogen
k__Fungi	p__Ascomycota	c__Sordariomycetes	o__Magnaporthales	f__Magnaporthaceae	g__Gaeumannomyces	NA	OTU_2866	Spring	15 cm +	1e-05	0	0	0	Hillslope	0	0	10.13	Inf	Inf	1.15	1	1	0	Pathotroph	Plant Pathogen
k__Fungi	p__Ascomycota	c__Eurotiomycetes	o__Eurotiales	f__Aspergillaceae	g__Penicillium	s__Penicillium_simplicissimum	OTU_3294	Spring	0 to 5 cm	1e-05	0	0	0	Hillslope	0	0	9.16	Inf	Inf	1.14	1	1	0	Saprotroph	Dung Saprotroph-Undefined Saprotroph-Wood Saprotroph
k__Fungi	p__Ascomycota	c__Eurotiomycetes	o__Eurotiales	f__Aspergillaceae	g__Penicillium	s__Penicillium_simplicissimum	OTU_3294	Spring	5 to 15 cm	1e-05	0	0	0	Hillslope	0	0	9.77	Inf	Inf	1.14	1	1	0	Saprotroph	Dung Saprotroph-Undefined Saprotroph-Wood Saprotroph
k__Fungi	p__Ascomycota	c__Eurotiomycetes	o__Eurotiales	f__Aspergillaceae	g__Penicillium	s__Penicillium_simplicissimum	OTU_3294	Spring	15 cm +	1e-05	0	0	0	Hillslope	0	0	10.31	Inf	Inf	1.15	1	1	0	Saprotroph	Dung Saprotroph-Undefined Saprotroph-Wood Saprotroph
k__Fungi	p__Basidiomycota	c__Agaricomycetes	o__Agaricales	f__Cortinariaceae	g__Cortinarius	s__Cortinarius_colymbadinus	OTU_3840	Spring	5 to 15 cm	3e-05	0	0	0	Hillslope	0	0	11.37	Inf	Inf	1.14	1	1	0	Ectomycorrhizal	Ectomycorrhizal
k__Fungi	p__Basidiomycota	c__Agaricomycetes	o__Agaricales	f__Clavariaceae	g__Clavaria	s__Clavaria_sp	OTU_1122	Spring	15 cm +	0.00027	0	0	0	Hillslope	0	0	14.75	Inf	Inf	1.14	1	1	0	Saprotroph	Undefined Saprotroph
k__Fungi	p__Glomeromycota	c__Glomeromycetes	o__Glomerales	f__Glomeraceae	g__Septoglomus	s__Septoglomus_sp	OTU_2372	Spring	15 cm +	7e-05	0	0	0	Hillslope	0	0	12.79	Inf	Inf	1.16	1	1	0	Arbuscular Mycorrhizal	Arbuscular Mycorrhizal
k__Fungi	p__Basidiomycota	c__Agaricomycetes	o__Agaricales	f__Inocybaceae	g__Inocybe	NA	OTU_169	Spring	0 to 5 cm	2e-05	0	0	0	Hillslope	0	0	10.6	Inf	Inf	1.14	1	1	0	Ectomycorrhizal	Ectomycorrhizal
k__Fungi	p__Basidiomycota	c__Agaricomycetes	o__Agaricales	f__Inocybaceae	g__Inocybe	NA	OTU_169	Spring	5 to 15 cm	0.0002	0	0	0	Hillslope	0	0	14.32	Inf	Inf	0.5	1	1	0	Ectomycorrhizal	Ectomycorrhizal
k__Fungi	p__Basidiomycota	c__Agaricomycetes	o__Agaricales	f__Inocybaceae	g__Inocybe	NA	OTU_169	Spring	15 cm +	0.00016	0	0	0	Hillslope	0	0	13.97	Inf	Inf	0.59	1	1	0	Ectomycorrhizal	Ectomycorrhizal
k__Fungi	p__Ascomycota	c__Arthoniomycetes	o__Lichenostigmatales	f__Phaeococcomycetaceae	g__Phaeococcomyces	s__Phaeococcomyces_mexicanus	OTU_2678	Spring	15 cm +	2e-05	0	0	0	Hillslope	0	0	10.86	Inf	Inf	1.16	1	1	0	Saprotroph	Undefined Saprotroph
k__Fungi	p__Chytridiomycota	c__Spizellomycetes	o__Spizellomycetales	f__Spizellomycetaceae	g__Spizellomyces	NA	OTU_3322	Spring	0 to 5 cm	1e-05	0	0	0	Hillslope	0	0	9.43	Inf	Inf	1.14	1	1	0	Mixotrophic	Plant Pathogen-Undefined Saprotroph
k__Fungi	p__Glomeromycota	c__Archaeosporomycetes	o__Archaeosporales	f__Ambisporaceae	g__Ambispora	s__Ambispora_gerdemannii	OTU_2538	Spring	0 to 5 cm	3e-05	0	0	0	Hillslope	0	0	11.65	Inf	Inf	1.14	1	1	0	Arbuscular Mycorrhizal	Arbuscular Mycorrhizal
k__Fungi	p__Mortierellomycota	c__Mortierellomycetes	o__Mortierellales	f__Mortierellaceae	g__Mortierella	s__Mortierella_elongata	OTU_254	Spring	0 to 5 cm	0.0006	0	0	0	Hillslope	0	0	15.87	Inf	Inf	1.14	1	1	0	Saprotroph	Undefined Saprotroph
k__Fungi	p__Mortierellomycota	c__Mortierellomycetes	o__Mortierellales	f__Mortierellaceae	g__Mortierella	s__Mortierella_elongata	OTU_254	Spring	5 to 15 cm	0.00906	0	0	0	Hillslope	0	0	19.79	Inf	Inf	1.14	1	1	0	Saprotroph	Undefined Saprotroph
k__Fungi	p__Glomeromycota	c__Paraglomeromycetes	o__Paraglomerales	f__Paraglomeraceae	g__Paraglomus	s__Paraglomus_sp	OTU_1208	Spring	0 to 5 cm	0.00019	0	0	0	Hillslope	0	0	14.24	Inf	Inf	1.14	1	1	0	Arbuscular Mycorrhizal	Arbuscular Mycorrhizal
k__Fungi	p__Glomeromycota	c__Paraglomeromycetes	o__Paraglomerales	f__Paraglomeraceae	g__Paraglomus	s__Paraglomus_sp	OTU_1208	Spring	5 to 15 cm	8e-05	0	0	0	Hillslope	0	0	12.95	Inf	Inf	1.14	1	1	0	Arbuscular Mycorrhizal	Arbuscular Mycorrhizal
k__Fungi	p__Ascomycota	c__Sordariomycetes	o__Sordariales	f__Sordariales_fam_Incertae_sedis	g__Monosporascus	s__Monosporascus_sp	OTU_899	Spring	0 to 5 cm	0.00018	0	0	0	Hillslope	0	0	14.17	Inf	Inf	1.14	1	1	0	Pathotroph	Plant Pathogen
k__Fungi	p__Ascomycota	c__Sordariomycetes	o__Sordariales	f__Sordariales_fam_Incertae_sedis	g__Monosporascus	s__Monosporascus_sp	OTU_899	Spring	15 cm +	0.00084	0	0	0	Hillslope	0	0	16.36	Inf	Inf	1.16	1	1	0	Pathotroph	Plant Pathogen
k__Fungi	p__Basidiomycota	c__Tremellomycetes	o__Filobasidiales	f__Filobasidiaceae	g__Filobasidium	s__Filobasidium_wieringae	OTU_827	Spring	0 to 5 cm	0.00044	0	0	0	Hillslope	0	0	15.41	Inf	Inf	1.14	1	1	0	Saprotroph	Undefined Saprotroph
k__Fungi	p__Basidiomycota	c__Tremellomycetes	o__Filobasidiales	f__Filobasidiaceae	g__Filobasidium	s__Filobasidium_wieringae	OTU_827	Spring	5 to 15 cm	1e-05	0	0	0	Hillslope	0	0	9.05	Inf	Inf	1.14	1	1	0	Saprotroph	Undefined Saprotroph
k__Fungi	p__Ascomycota	c__Sordariomycetes	o__Myrmecridiales	f__Myrmecridiaceae	g__Myrmecridium	s__Myrmecridium_sp	OTU_1059	Spring	0 to 5 cm	0.00019	0	0	0	Hillslope	0	0	14.2	Inf	Inf	1.14	1	1	0	Saprotroph	Undefined Saprotroph
k__Fungi	p__Ascomycota	c__Sordariomycetes	o__Myrmecridiales	f__Myrmecridiaceae	g__Myrmecridium	s__Myrmecridium_sp	OTU_1059	Spring	5 to 15 cm	2e-05	0	0	0	Hillslope	0	0	11.04	Inf	Inf	1.14	1	1	0	Saprotroph	Undefined Saprotroph
k__Fungi	p__Ascomycota	c__Eurotiomycetes	o__Eurotiales	f__Trichocomaceae	g__Talaromyces	s__Talaromyces_sp	OTU_3689	Spring	0 to 5 cm	0	0	0	0	Hillslope	0	0	8.85	Inf	Inf	1.14	1	1	0	Saprotroph	Undefined Saprotroph
k__Fungi	p__Ascomycota	c__Eurotiomycetes	o__Eurotiales	f__Trichocomaceae	g__Talaromyces	s__Talaromyces_sp	OTU_3689	Spring	5 to 15 cm	1e-05	0	0	0	Hillslope	0	0	9.05	Inf	Inf	1.14	1	1	0	Saprotroph	Undefined Saprotroph
k__Fungi	p__Ascomycota	c__Dothideomycetes	o__Pleosporales	f__Sporormiaceae	g__Preussia	s__Preussia_terricola	OTU_2635	Spring	0 to 5 cm	2e-05	0	0	0	Hillslope	0	0	10.66	Inf	Inf	1.14	1	1	0	Saprotroph	Undefined Saprotroph
k__Fungi	p__Ascomycota	c__Leotiomycetes	o__Leotiomycetes_ord_Incertae_sedis	f__Pseudeurotiaceae	g__Connersia	s__Connersia_rilstonei	OTU_2402	Spring	0 to 5 cm	1e-05	0	0	0	Hillslope	0	0	9.43	Inf	Inf	1.14	1	1	0	Saprotroph	Undefined Saprotroph
k__Fungi	p__Ascomycota	c__Leotiomycetes	o__Leotiomycetes_ord_Incertae_sedis	f__Pseudeurotiaceae	g__Connersia	s__Connersia_rilstonei	OTU_2402	Spring	5 to 15 cm	1e-05	0	0	0	Hillslope	0	0	10.45	Inf	Inf	1.14	1	1	0	Saprotroph	Undefined Saprotroph
k__Fungi	p__Ascomycota	c__Sordariomycetes	o__Sordariales	f__Lasiosphaeriaceae	g__Cercophora	s__Cercophora_mirabilis	OTU_2105	Spring	0 to 5 cm	3e-05	0	0	0	Hillslope	0	0	11.43	Inf	Inf	1.14	1	1	0	Saprotroph	Dung Saprotroph
k__Fungi	p__Ascomycota	c__Arthoniomycetes	o__Lichenostigmatales	f__Phaeococcomycetaceae	g__Phaeococcomyces	s__Phaeococcomyces_sp	OTU_3630	Spring	0 to 5 cm	0	0	0	0	Hillslope	0	0	8.85	Inf	Inf	1.14	1	1	0	Saprotroph	Undefined Saprotroph
k__Fungi	p__Basidiomycota	c__Agaricomycetes	o__Cantharellales	f__Ceratobasidiaceae	g__Thanatephorus	s__Thanatephorus_cucumeris	OTU_1716	Spring	0 to 5 cm	5e-05	0	0	0	Hillslope	0	0	12.17	Inf	Inf	1.14	1	1	0	Pathotroph	Plant Pathogen
k__Fungi	p__Basidiomycota	c__Agaricomycetes	o__Cantharellales	f__Ceratobasidiaceae	g__Thanatephorus	s__Thanatephorus_cucumeris	OTU_1716	Spring	15 cm +	3e-05	0	0	0	Hillslope	0	0	11.63	Inf	Inf	1.16	1	1	0	Pathotroph	Plant Pathogen
k__Fungi	p__Ascomycota	c__Dothideomycetes	o__Pleosporales	f__Lophiostomataceae	g__Lophiostoma	NA	OTU_1923	Spring	0 to 5 cm	5e-05	0	0	0	Hillslope	0	0	12.37	Inf	Inf	1.14	1	1	0	Saprotroph	Undefined Saprotroph
k__Fungi	p__Ascomycota	c__Dothideomycetes	o__Venturiales	f__Sympoventuriaceae	g__Ochroconis	NA	OTU_3675	Spring	0 to 5 cm	0	0	0	0	Hillslope	0	0	8.85	Inf	Inf	1.14	1	1	0	Saprotroph	Undefined Saprotroph
k__Fungi	p__Mortierellomycota	c__Mortierellomycetes	o__Mortierellales	f__Mortierellaceae	g__Mortierella	s__Mortierella_beljakovae	OTU_2331	Spring	5 to 15 cm	8e-05	0	0	0	Hillslope	0	0	12.95	Inf	Inf	1.14	1	1	0	Saprotroph	Undefined Saprotroph
k__Fungi	p__Glomeromycota	c__Glomeromycetes	o__Glomerales	f__Glomeraceae	g__Glomus	s__Glomus_cubense	OTU_2238	Spring	5 to 15 cm	6e-05	0	0	0	Hillslope	0	0	12.63	Inf	Inf	1.14	1	1	0	Arbuscular Mycorrhizal	Arbuscular Mycorrhizal
k__Fungi	p__Basidiomycota	c__Agaricomycetes	o__Agaricales	f__Strophariaceae	g__Tubaria	NA	OTU_3092	Spring	5 to 15 cm	3e-05	0	0	0	Hillslope	0	0	11.37	Inf	Inf	1.14	1	1	0	Saprotroph	Leaf Saprotroph-Wood Saprotroph
k__Fungi	p__Glomeromycota	c__Archaeosporomycetes	o__Archaeosporales	f__Archaeosporaceae	g__Archaeospora	s__Archaeospora_trappei	OTU_3056	Spring	5 to 15 cm	2e-05	0	0	0	Hillslope	0	0	11.04	Inf	Inf	1.14	1	1	0	Arbuscular Mycorrhizal	Arbuscular Mycorrhizal
k__Fungi	p__Basidiomycota	c__Malasseziomycetes	o__Malasseziales	f__Malasseziaceae	g__Malassezia	s__Malassezia_globosa	OTU_3669	Spring	5 to 15 cm	1e-05	0	0	0	Hillslope	0	0	10.04	Inf	Inf	1.14	1	1	0	Mixotrophic	Animal Pathogen-Undefined Saprotroph
k__Fungi	p__Ascomycota	c__Eurotiomycetes	o__Eurotiales	f__Aspergillaceae	g__Aspergillus	s__Aspergillus_sydowii	OTU_3327	Spring	5 to 15 cm	2e-05	0	0	0	Hillslope	0	0	11.04	Inf	Inf	1.14	1	1	0	Mixotrophic	Endophyte-Animal Pathogen-Plant Saprotroph-Soil Saprotroph-Undefined Saprotroph-Wood Saprotroph
k__Fungi	p__Glomeromycota	c__Glomeromycetes	o__Glomerales	f__Glomeraceae	g__Rhizophagus	NA	OTU_2164	Spring	15 cm +	0.00015	0	0	0	Hillslope	0	0	13.83	Inf	Inf	1.16	1	1	0	Arbuscular Mycorrhizal	Arbuscular Mycorrhizal
k__Fungi	p__Glomeromycota	c__Glomeromycetes	o__Glomerales	f__Glomeraceae	g__Septoglomus	s__Septoglomus_sp	OTU_3943	Spring	15 cm +	4e-05	0	0	0	Hillslope	0	0	12.11	Inf	Inf	1.16	1	1	0	Arbuscular Mycorrhizal	Arbuscular Mycorrhizal
k__Fungi	p__Glomeromycota	c__Archaeosporomycetes	o__Archaeosporales	f__Archaeosporaceae	g__Archaeospora	s__Archaeospora_sp	OTU_3450	Spring	15 cm +	3e-05	0	0	0	Hillslope	0	0	11.3	Inf	Inf	1.16	1	1	0	Arbuscular Mycorrhizal	Arbuscular Mycorrhizal
k__Fungi	p__Ascomycota	c__Pezizomycetes	o__Pezizales	f__Pyronemataceae	g__Pseudaleuria	s__Pseudaleuria_sp	OTU_3257	Spring	0 to 5 cm	1e-05	0	0	0	Hillslope	0	0	10.2	Inf	Inf	1.14	1	1	0	Saprotroph	Undefined Saprotroph
k__Fungi	p__Ascomycota	c__Sordariomycetes	o__Sordariales	f__Chaetomiaceae	g__Chaetomium	NA	OTU_1460	Spring	5 to 15 cm	6e-05	0	0	0	Hillslope	0	0	12.55	Inf	Inf	1.14	1	1	0	Saprotroph	Dung Saprotroph-Undefined Saprotroph-Wood Saprotroph
k__Fungi	p__Ascomycota	c__Sordariomycetes	o__Sordariales	f__Chaetomiaceae	g__Chaetomium	NA	OTU_1460	Spring	15 cm +	3e-05	0	0	0	Hillslope	0	0	11.29	Inf	Inf	1.16	1	1	0	Saprotroph	Dung Saprotroph-Undefined Saprotroph-Wood Saprotroph
k__Fungi	p__Mortierellomycota	c__Mortierellomycetes	o__Mortierellales	f__Mortierellaceae	g__Mortierella	s__Mortierella_exigua	OTU_3505	Spring	5 to 15 cm	0.00013	0	0	0	Hillslope	0	0	13.69	Inf	Inf	1.14	1	1	0	Saprotroph	Undefined Saprotroph
k__Fungi	p__Basidiomycota	c__Agaricomycetes	o__Agaricales	f__Inocybaceae	g__Inocybe	s__Inocybe_serotina	OTU_2513	Spring	5 to 15 cm	1e-05	0	0	0	Hillslope	0	0	10.23	Inf	Inf	1.14	1	1	0	Ectomycorrhizal	Ectomycorrhizal
k__Fungi	p__Basidiomycota	c__Tremellomycetes	o__Tremellales	f__Tremellaceae	g__Tremella	NA	OTU_2768	Spring	5 to 15 cm	1e-05	0	0	0	Hillslope	0	0	10.23	Inf	Inf	1.14	1	1	0	Mycoparasite	Fungal Parasite
k__Fungi	p__Ascomycota	c__Eurotiomycetes	o__Onygenales	f__Gymnoascaceae	g__Gymnoascus	s__Gymnoascus_reessii	OTU_3698	Spring	0 to 5 cm	1e-05	0	0	0	Hillslope	0	0	9.28	Inf	Inf	1.14	1	1	0	Saprotroph	Undefined Saprotroph
k__Fungi	p__Ascomycota	c__Eurotiomycetes	o__Onygenales	f__Gymnoascaceae	g__Gymnoascus	s__Gymnoascus_reessii	OTU_3698	Spring	5 to 15 cm	0	0	0	0	Hillslope	0	0	7.65	Inf	Inf	1.13	1	1	0	Saprotroph	Undefined Saprotroph
k__Fungi	p__Basidiomycota	c__Agaricomycetes	o__Cantharellales	f__Ceratobasidiaceae	g__Ceratobasidium	s__Ceratobasidium_sp	OTU_2432	Spring	15 cm +	0.00016	0	0	0	Hillslope	0	0	13.99	Inf	Inf	1.16	1	1	0	Ectomycorrhizal	Ectomycorrhizal
k__Fungi	p__Glomeromycota	c__Glomeromycetes	o__Glomerales	f__Claroideoglomeraceae	g__Claroideoglomus	s__Claroideoglomus_sp	OTU_3185	Spring	15 cm +	5e-05	0	0	0	Hillslope	0	0	12.29	Inf	Inf	1.16	1	1	0	Arbuscular Mycorrhizal	Arbuscular Mycorrhizal
k__Fungi	p__Basidiomycota	c__Agaricomycetes	o__Agaricales	f__Bolbitiaceae	g__Agrocybe	s__Agrocybe_pediades	OTU_3937	Spring	0 to 5 cm	1e-05	0	0	0	Hillslope	0	0	8.98	Inf	Inf	1.14	1	1	0	Saprotroph	Dung Saprotroph-Soil Saprotroph-Undefined Saprotroph
k__Fungi	p__Basidiomycota	c__Agaricomycetes	o__Agaricales	f__Bolbitiaceae	g__Agrocybe	s__Agrocybe_pediades	OTU_3937	Spring	15 cm +	1e-05	0	0	0	Hillslope	0	0	10.06	Inf	Inf	1.15	1	1	0	Saprotroph	Dung Saprotroph-Soil Saprotroph-Undefined Saprotroph
k__Fungi	p__Ascomycota	c__Dothideomycetes	o__Myriangiales	f__Myriangiales_fam_Incertae_sedis	g__Endosporium	s__Endosporium_sp	OTU_3617	Spring	5 to 15 cm	2e-05	0	0	0	Hillslope	0	0	10.77	Inf	Inf	1.14	1	1	0	Saprotroph	Undefined Saprotroph
k__Fungi	p__Basidiomycota	c__Agaricomycetes	o__Thelephorales	f__Thelephoraceae	g__Thelephora	s__Thelephora_sp	OTU_39	Spring	0 to 5 cm	2e-05	0	0	0	Hillslope	0	0	11.22	Inf	Inf	0.54	1	1	0	Ectomycorrhizal	Ectomycorrhizal
k__Fungi	p__Basidiomycota	c__Agaricomycetes	o__Thelephorales	f__Thelephoraceae	g__Thelephora	s__Thelephora_sp	OTU_39	Spring	5 to 15 cm	0.00061	0	0	0	Hillslope	0	0	15.89	Inf	Inf	0.55	1	1	0	Ectomycorrhizal	Ectomycorrhizal
k__Fungi	p__Basidiomycota	c__Agaricomycetes	o__Thelephorales	f__Thelephoraceae	g__Thelephora	s__Thelephora_sp	OTU_39	Spring	15 cm +	8e-05	0	0	0	Hillslope	0	0	13.02	Inf	Inf	0.76	1	1	0	Ectomycorrhizal	Ectomycorrhizal
k__Fungi	p__Basidiomycota	c__Agaricomycetes	o__Agaricales	f__Inocybaceae	g__Inocybe	NA	OTU_575	Spring	0 to 5 cm	2e-05	0	0	0	Hillslope	0	0	10.6	Inf	Inf	1.14	1	1	0	Ectomycorrhizal	Ectomycorrhizal
k__Fungi	p__Basidiomycota	c__Agaricomycetes	o__Agaricales	f__Inocybaceae	g__Inocybe	NA	OTU_575	Spring	5 to 15 cm	0.0001	0	0	0	Hillslope	0	0	13.27	Inf	Inf	0.74	1	1	0	Ectomycorrhizal	Ectomycorrhizal
k__Fungi	p__Basidiomycota	c__Agaricomycetes	o__Agaricales	f__Inocybaceae	g__Inocybe	NA	OTU_575	Spring	15 cm +	0	0	0	0	Hillslope	0	0	8.48	Inf	Inf	1.15	1	1	0	Ectomycorrhizal	Ectomycorrhizal
k__Fungi	p__Ascomycota	c__Leotiomycetes	o__Helotiales	f__Helotiaceae	g__Tricladium	s__Tricladium_alaskense	OTU_3818	Spring	0 to 5 cm	3e-05	0	0	0	Hillslope	0	0	11.6	Inf	Inf	1.14	1	1	0	Saprotroph	Undefined Saprotroph
k__Fungi	p__Basidiomycota	c__Agaricomycetes	o__Agaricales	f__Hymenogastraceae	g__Hymenogaster	s__Hymenogaster_sp	OTU_685	Spring	0 to 5 cm	2e-05	0	0	0	Hillslope	0	0	10.73	Inf	Inf	1	1	1	0	Ectomycorrhizal	Ectomycorrhizal
k__Fungi	p__Basidiomycota	c__Agaricomycetes	o__Agaricales	f__Hymenogastraceae	g__Hymenogaster	s__Hymenogaster_sp	OTU_685	Spring	5 to 15 cm	6e-05	0	0	0	Hillslope	0	0	12.64	Inf	Inf	0.38	1	1	0	Ectomycorrhizal	Ectomycorrhizal
k__Fungi	p__Basidiomycota	c__Agaricomycetes	o__Agaricales	f__Hymenogastraceae	g__Hymenogaster	s__Hymenogaster_sp	OTU_685	Spring	15 cm +	9e-05	0	0	0	Hillslope	0	0	13.17	Inf	Inf	0.61	1	1	0	Ectomycorrhizal	Ectomycorrhizal
k__Fungi	p__Basidiomycota	c__Agaricomycetes	o__Thelephorales	f__Thelephoraceae	g__Tomentella	s__Tomentella_sp	OTU_1298	Spring	0 to 5 cm	3e-05	0	0	0	Hillslope	0	0	11.6	Inf	Inf	1.14	1	1	0	Ectomycorrhizal	Ectomycorrhizal
k__Fungi	p__Basidiomycota	c__Agaricomycetes	o__Thelephorales	f__Thelephoraceae	g__Tomentella	s__Tomentella_sp	OTU_1298	Spring	5 to 15 cm	0.00024	0	0	0	Hillslope	0	0	14.52	Inf	Inf	0.69	1	1	0	Ectomycorrhizal	Ectomycorrhizal
k__Fungi	p__Basidiomycota	c__Agaricomycetes	o__Thelephorales	f__Thelephoraceae	g__Tomentella	s__Tomentella_sp	OTU_1298	Spring	15 cm +	0.00014	0	0	0	Hillslope	0	0	13.79	Inf	Inf	0.51	1	1	0	Ectomycorrhizal	Ectomycorrhizal
k__Fungi	p__Ascomycota	c__Arthoniomycetes	o__Arthoniales	f__Arthoniaceae	g__Arthothelium	s__Arthothelium_spectabile	OTU_1018	Spring	5 to 15 cm	0.00162	0	0	0	Hillslope	0	0	17.31	Inf	Inf	1.13	1	1	0	Lichen	Lichenized
k__Fungi	p__Basidiomycota	c__Agaricomycetes	o__Agaricales	f__Inocybaceae	g__Inocybe	NA	OTU_1585	Spring	5 to 15 cm	0.00013	0	0	0	Hillslope	0	0	13.7	Inf	Inf	0.7	1	1	0	Ectomycorrhizal	Ectomycorrhizal
k__Fungi	p__Basidiomycota	c__Agaricomycetes	o__Agaricales	f__Inocybaceae	g__Inocybe	NA	OTU_1585	Spring	15 cm +	2e-05	0	0	0	Hillslope	0	0	11.13	Inf	Inf	0.88	1	1	0	Ectomycorrhizal	Ectomycorrhizal
k__Fungi	p__Ascomycota	c__Archaeorhizomycetes	o__Archaeorhizomycetales	f__Archaeorhizomycetaceae	g__Archaeorhizomyces	s__Archaeorhizomyces_borealis	OTU_2365	Spring	5 to 15 cm	5e-05	0	0	0	Hillslope	0	0	12.36	Inf	Inf	1.14	1	1	0	Saprotroph	Soil Saprotroph
k__Fungi	p__Ascomycota	c__Dothideomycetes	o__Pleosporales	f__Didymellaceae	g__Ascochyta	s__Ascochyta_herbicola	OTU_1880	Spring	0 to 5 cm	0	0	0	0	Hillslope	0	0	8.77	Inf	Inf	1.13	1	1	0	Pathotroph	Plant Pathogen
k__Fungi	p__Ascomycota	c__Dothideomycetes	o__Pleosporales	f__Didymellaceae	g__Ascochyta	s__Ascochyta_herbicola	OTU_1880	Spring	5 to 15 cm	0.00555	0	0	0	Hillslope	0	0	19.08	Inf	Inf	1.13	1	1	0	Pathotroph	Plant Pathogen
k__Fungi	p__Basidiomycota	c__Agaricomycetes	o__Agaricales	f__Tricholomataceae	g__Flagelloscypha	s__Flagelloscypha_minutissima	OTU_1186	Spring	15 cm +	0.00064	0	0	0	Hillslope	0	0	15.97	Inf	Inf	1.16	1	1	0	Saprotroph	Undefined Saprotroph
k__Fungi	p__Ascomycota	c__Leotiomycetes	o__Helotiales	f__Helotiaceae	g__Glarea	NA	OTU_1889	Spring	5 to 15 cm	2e-05	0	0	0	Hillslope	0	0	10.88	Inf	Inf	1.14	1	1	0	Saprotroph	Undefined Saprotroph
k__Fungi	p__Ascomycota	c__Leotiomycetes	o__Helotiales	f__Helotiaceae	g__Glarea	NA	OTU_1889	Spring	15 cm +	0.0001	0	0	0	Hillslope	0	0	13.3	Inf	Inf	1.16	1	1	0	Saprotroph	Undefined Saprotroph
k__Fungi	p__Ascomycota	c__Leotiomycetes	o__Helotiales	f__Helotiales_fam_Incertae_sedis	g__Cystodendron	s__Cystodendron_sp	OTU_858	Spring	5 to 15 cm	0.00049	0	0	0	Hillslope	0	0	15.57	Inf	Inf	1.14	1	1	0	Pathotroph	Pathogen
k__Fungi	p__Ascomycota	c__Leotiomycetes	o__Helotiales	f__Helotiales_fam_Incertae_sedis	g__Cystodendron	s__Cystodendron_sp	OTU_858	Spring	15 cm +	0	0	0	0	Hillslope	0	0	8.63	Inf	Inf	1.15	1	1	0	Pathotroph	Pathogen
k__Fungi	p__Ascomycota	c__Dothideomycetes	o__Pleosporales	f__Pleosporales_fam_Incertae_sedis	g__Ochrocladosporium	s__Ochrocladosporium_adansoniae	OTU_2294	Spring	5 to 15 cm	4e-05	0	0	0	Hillslope	0	0	12.02	Inf	Inf	1.14	1	1	0	Saprotroph	Undefined Saprotroph
k__Fungi	p__Basidiomycota	c__Agaricomycetes	o__Agaricales	f__Hymenogastraceae	g__Alnicola	s__Alnicola_macrospora	OTU_4103	Spring	5 to 15 cm	1e-05	0	0	0	Hillslope	0	0	9.56	Inf	Inf	1.14	1	1	0	Ectomycorrhizal	Ectomycorrhizal
k__Fungi	p__Mortierellomycota	c__Mortierellomycetes	o__Mortierellales	f__Mortierellaceae	g__Mortierella	s__Mortierella_elongatula	OTU_555	Spring	5 to 15 cm	0	0	0	0	Hillslope	0	0	8.56	Inf	Inf	1.13	1	1	0	Saprotroph	Undefined Saprotroph
k__Fungi	p__Mortierellomycota	c__Mortierellomycetes	o__Mortierellales	f__Mortierellaceae	g__Mortierella	s__Mortierella_elongatula	OTU_555	Spring	15 cm +	0.00528	0	0	0	Hillslope	0	0	19.01	Inf	Inf	1.16	1	1	0	Saprotroph	Undefined Saprotroph
k__Fungi	p__Ascomycota	c__Sordariomycetes	o__Hypocreales	f__Bionectriaceae	g__Nectriopsis	s__Nectriopsis_broomeana	OTU_2452	Spring	5 to 15 cm	0	0	0	0	Hillslope	0	0	8.56	Inf	Inf	1.13	1	1	0	Mixotrophic	Lichen Parasite-Undefined Saprotroph
k__Fungi	p__Basidiomycota	c__Agaricomycetes	o__Cantharellales	f__Ceratobasidiaceae	g__Thanatephorus	s__Thanatephorus_cucumeris	OTU_1622	Spring	0 to 5 cm	2e-05	0	0	0	Hillslope	0	0	10.56	Inf	Inf	0.93	1	1	0	Pathotroph	Plant Pathogen
k__Fungi	p__Basidiomycota	c__Agaricomycetes	o__Cantharellales	f__Ceratobasidiaceae	g__Thanatephorus	s__Thanatephorus_cucumeris	OTU_1622	Spring	15 cm +	0.00019	0	0	0	Hillslope	0	0	14.21	Inf	Inf	1.16	1	1	0	Pathotroph	Plant Pathogen
k__Fungi	p__Ascomycota	c__Orbiliomycetes	o__Orbiliales	f__Orbiliaceae	g__Orbilia	s__Orbilia_pilifera	OTU_2552	Spring	0 to 5 cm	3e-05	0	0	0	Hillslope	0	0	11.72	Inf	Inf	0.76	1	1	0	Saprotroph	Undefined Saprotroph
k__Fungi	p__Ascomycota	c__Leotiomycetes	o__Helotiales	f__Helotiales_fam_Incertae_sedis	g__Cadophora	s__Cadophora_sp	OTU_2829	Spring	0 to 5 cm	4e-05	0	0	0	Hillslope	0	0	12.1	Inf	Inf	0.57	1	1	0	Endophyte	Endophyte
k__Fungi	p__Ascomycota	c__Leotiomycetes	o__Helotiales	f__Helotiales_fam_Incertae_sedis	g__Cadophora	s__Cadophora_sp	OTU_2829	Spring	5 to 15 cm	3e-05	0	0	0	Hillslope	0	0	11.33	Inf	Inf	1.14	1	1	0	Endophyte	Endophyte
k__Fungi	p__Basidiomycota	c__Pucciniomycetes	o__Platygloeales	f__Eocronartiaceae	g__Eocronartium	s__Eocronartium_sp	OTU_1480	Spring	5 to 15 cm	0.00021	0	0	0	Hillslope	0	0	14.33	Inf	Inf	1.14	1	1	0	Pathotroph	Plant Pathogen
k__Fungi	p__Basidiomycota	c__Agaricomycetes	o__Agaricales	f__Tricholomataceae	g__Mycena	NA	OTU_1659	Spring	5 to 15 cm	0.0001	0	0	0	Hillslope	0	0	13.33	Inf	Inf	1.14	1	1	0	Mixotrophic	Leaf Saprotroph-Plant Pathogen-Undefined Saprotroph-Wood Saprotroph
k__Fungi	p__Ascomycota	c__Dothideomycetes	o__Pleosporales	f__Phaeosphaeriaceae	g__Phaeosphaeria	NA	OTU_2466	Spring	5 to 15 cm	3e-05	0	0	0	Hillslope	0	0	11.75	Inf	Inf	1.14	1	1	0	Saprotroph	Undefined Saprotroph
k__Fungi	p__Ascomycota	c__Sordariomycetes	o__Sordariales	f__Lasiosphaeriaceae	g__Apodospora	s__Apodospora_sp	OTU_3357	Spring	15 cm +	3e-05	0	0	0	Hillslope	0	0	11.56	Inf	Inf	1.16	1	1	0	Saprotroph	Undefined Saprotroph
k__Fungi	p__Basidiomycota	c__Agaricomycetes	o__Agaricales	f__Clavariaceae	g__Ramariopsis	NA	OTU_2634	Spring	5 to 15 cm	0	0	0	0	Hillslope	0	0	8.58	Inf	Inf	1.13	1	1	0	Saprotroph	Undefined Saprotroph
k__Fungi	p__Basidiomycota	c__Agaricomycetes	o__Agaricales	f__Clavariaceae	g__Ramariopsis	NA	OTU_2634	Spring	15 cm +	3e-05	0	0	0	Hillslope	0	0	11.56	Inf	Inf	1.16	1	1	0	Saprotroph	Undefined Saprotroph
k__Fungi	p__Ascomycota	c__Leotiomycetes	o__Helotiales	f__Hyaloscyphaceae	g__Cistella	s__Cistella_sp	OTU_2555	Spring	15 cm +	5e-05	0	0	0	Hillslope	0	0	12.15	Inf	Inf	1.16	1	1	0	Saprotroph	Undefined Saprotroph
k__Fungi	p__Ascomycota	c__Sordariomycetes	o__Glomerellales	f__Plectosphaerellaceae	g__Verticillium	s__Verticillium_leptobactrum	OTU_3622	Spring	15 cm +	2e-05	0	0	0	Hillslope	0	0	10.57	Inf	Inf	1.15	1	1	0	Pathotroph	Plant Pathogen
k__Fungi	p__Ascomycota	c__Dothideomycetes	o__Capnodiales	f__Mycosphaerellaceae	g__Ramularia	s__Ramularia_pratensis	OTU_1717	Spring	0 to 5 cm	4e-05	0	0	0	Hillslope	0	0	12.05	Inf	Inf	1.14	1	1	0	Pathotroph	Plant Pathogen
k__Fungi	p__Ascomycota	c__Sordariomycetes	o__Melanosporales	f__Melanosporaceae	g__Melanospora	s__Melanospora_sp	OTU_3964	Spring	0 to 5 cm	1e-05	0	0	0	Hillslope	0	0	9.25	Inf	Inf	1.14	1	1	0	Saprotroph	Dung Saprotroph-Undefined Saprotroph
k__Fungi	p__Ascomycota	c__Dothideomycetes	o__Pleosporales	f__Sporormiaceae	g__Preussia	NA	OTU_2557	Spring	0 to 5 cm	2e-05	0	0	0	Hillslope	0	0	10.83	Inf	Inf	1.14	1	1	0	Saprotroph	Undefined Saprotroph
k__Fungi	p__Glomeromycota	c__Glomeromycetes	o__Glomerales	f__Glomeraceae	g__Rhizophagus	NA	OTU_2850	Spring	0 to 5 cm	1e-05	0	0	0	Hillslope	0	0	9.98	Inf	Inf	1.14	1	1	0	Arbuscular Mycorrhizal	Arbuscular Mycorrhizal
k__Fungi	p__Ascomycota	c__Sordariomycetes	o__Hypocreales	f__Ophiocordycipitaceae	g__Haptocillium	NA	OTU_3706	Spring	0 to 5 cm	0	0	0	0	Hillslope	0	0	7.67	Inf	Inf	1.13	1	1	0	Pathotroph	Animal Pathogen
k__Fungi	p__Ascomycota	c__Sordariomycetes	o__Hypocreales	f__Ophiocordycipitaceae	g__Haptocillium	NA	OTU_3706	Spring	15 cm +	2e-05	0	0	0	Hillslope	0	0	10.83	Inf	Inf	0.82	1	1	0	Pathotroph	Animal Pathogen
k__Fungi	p__Basidiomycota	c__Agaricomycetes	o__Agaricales	f__Hygrophoraceae	g__Hygrocybe	s__Hygrocybe_glutinipes	OTU_633	Spring	5 to 15 cm	0.00058	0	0	0	Hillslope	0	0	15.83	Inf	Inf	1.14	1	1	0	Mixotrophic	Undefined Saprotroph-Undefined Biotroph
k__Fungi	p__Basidiomycota	c__Agaricomycetes	o__Agaricales	f__Hygrophoraceae	g__Hygrocybe	s__Hygrocybe_glutinipes	OTU_633	Spring	15 cm +	3e-05	0	0	0	Hillslope	0	0	11.4	Inf	Inf	1.16	1	1	0	Mixotrophic	Undefined Saprotroph-Undefined Biotroph
k__Fungi	p__Mortierellomycota	c__Mortierellomycetes	o__Mortierellales	f__Mortierellaceae	g__Mortierella	NA	OTU_2756	Spring	5 to 15 cm	0	0	0	0	Hillslope	0	0	7.74	Inf	Inf	1.13	1	1	0	Saprotroph	Undefined Saprotroph
k__Fungi	p__Mortierellomycota	c__Mortierellomycetes	o__Mortierellales	f__Mortierellaceae	g__Mortierella	NA	OTU_2756	Spring	15 cm +	2e-05	0	0	0	Hillslope	0	0	10.56	Inf	Inf	1.15	1	1	0	Saprotroph	Undefined Saprotroph
k__Fungi	p__Ascomycota	c__Leotiomycetes	o__Erysiphales	f__Erysiphaceae	g__Podosphaera	s__Podosphaera_sp	OTU_3623	Spring	15 cm +	1e-05	0	0	0	Hillslope	0	0	9.82	Inf	Inf	1.15	1	1	0	Pathotroph	Plant Pathogen
k__Fungi	p__Basidiomycota	c__Agaricomycetes	o__Agaricales	f__Entolomataceae	g__Clitopilus	NA	OTU_3287	Spring	0 to 5 cm	0	0	0	0	Hillslope	0	0	8.75	Inf	Inf	1.13	1	1	0	Saprotroph	Undefined Saprotroph
k__Fungi	p__Ascomycota	c__Leotiomycetes	o__Helotiales	f__Helotiaceae	g__Crocicreas	s__Crocicreas_sp	OTU_2023	Spring	0 to 5 cm	2e-05	0	0	0	Hillslope	0	0	11.07	Inf	Inf	1.14	1	1	0	Saprotroph	Undefined Saprotroph
k__Fungi	p__Ascomycota	c__Leotiomycetes	o__Rhytismatales	f__Rhytismataceae	g__Lophodermium	s__Lophodermium_sp	OTU_2553	Spring	0 to 5 cm	1e-05	0	0	0	Hillslope	0	0	10.16	Inf	Inf	1.14	1	1	0	Pathotroph	Plant Pathogen
k__Fungi	p__Ascomycota	c__Dothideomycetes	o__Pleosporales	f__Sporormiaceae	g__Preussia	s__Preussia_longisporopsis	OTU_1730	Spring	0 to 5 cm	4e-05	0	0	0	Hillslope	0	0	11.97	Inf	Inf	1.14	1	1	0	Saprotroph	Undefined Saprotroph
k__Fungi	p__Glomeromycota	c__Glomeromycetes	o__Glomerales	f__Glomeraceae	g__Rhizophagus	NA	OTU_3973	Spring	0 to 5 cm	1e-05	0	0	0	Hillslope	0	0	9.16	Inf	Inf	1.14	1	1	0	Arbuscular Mycorrhizal	Arbuscular Mycorrhizal
k__Fungi	p__Basidiomycota	c__Agaricomycetes	o__Agaricales	f__Cortinariaceae	g__Cortinarius	s__Cortinarius_bovinus	OTU_3383	Spring	0 to 5 cm	0	0	0	0	Hillslope	0	0	8.75	Inf	Inf	1.13	1	1	0	Ectomycorrhizal	Ectomycorrhizal
k__Fungi	p__Ascomycota	c__Eurotiomycetes	o__Chaetothyriales	f__Trichomeriaceae	g__Knufia	s__Knufia_sp	OTU_3566	Spring	5 to 15 cm	1e-05	0	0	0	Hillslope	0	0	10.17	Inf	Inf	1.14	1	1	0	Mixotrophic	Animal Pathogen-Plant Pathogen-Soil Saprotroph-Undefined Saprotroph
k__Fungi	p__Mortierellomycota	c__Mortierellomycetes	o__Mortierellales	f__Mortierellaceae	g__Mortierella	s__Mortierella_sarnyensis	OTU_814	Spring	5 to 15 cm	0.00034	0	0	0	Hillslope	0	0	15.06	Inf	Inf	1.14	1	1	0	Saprotroph	Undefined Saprotroph
k__Fungi	p__Ascomycota	c__Dothideomycetes	o__Capnodiales	f__Teratosphaeriaceae	g__Devriesia	s__Devriesia_pseudoamericana	OTU_1425	Spring	0 to 5 cm	4e-05	0	0	0	Hillslope	0	0	12.1	Inf	Inf	1.14	1	1	0	Pathotroph	Plant Pathogen
k__Fungi	p__Ascomycota	c__Dothideomycetes	o__Capnodiales	f__Teratosphaeriaceae	g__Devriesia	s__Devriesia_pseudoamericana	OTU_1425	Spring	5 to 15 cm	0.00015	0	0	0	Hillslope	0	0	13.86	Inf	Inf	1.07	1	1	0	Pathotroph	Plant Pathogen
k__Fungi	p__Basidiomycota	c__Tremellomycetes	o__Tremellales	f__Bulleribasidiaceae	g__Dioszegia	NA	OTU_2504	Spring	5 to 15 cm	1e-05	0	0	0	Hillslope	0	0	10.39	Inf	Inf	1.14	1	1	0	Saprotroph	Undefined Saprotroph
k__Fungi	p__Ascomycota	c__Dothideomycetes	o__Pleosporales	f__Didymosphaeriaceae	g__Montagnula	s__Montagnula_aloes	OTU_1402	Spring	15 cm +	0.00015	0	0	0	Hillslope	0	0	13.84	Inf	Inf	1.16	1	1	0	Saprotroph	Undefined Saprotroph
k__Fungi	p__Ascomycota	c__Dothideomycetes	o__Pleosporales	f__Lophiostomataceae	g__Lophiostoma	NA	OTU_1630	Spring	15 cm +	0.0001	0	0	0	Hillslope	0	0	13.27	Inf	Inf	1.16	1	1	0	Saprotroph	Undefined Saprotroph
k__Fungi	p__Ascomycota	c__Arthoniomycetes	o__Lichenostigmatales	f__Phaeococcomycetaceae	g__Phaeococcomyces	s__Phaeococcomyces_eucalypti	OTU_1671	Spring	15 cm +	0.0001	0	0	0	Hillslope	0	0	13.33	Inf	Inf	1.16	1	1	0	Saprotroph	Undefined Saprotroph
k__Fungi	p__Ascomycota	c__Archaeorhizomycetes	o__Archaeorhizomycetales	f__Archaeorhizomycetaceae	g__Archaeorhizomyces	s__Archaeorhizomyces_sp	OTU_2970	Spring	15 cm +	2e-05	0	0	0	Hillslope	0	0	11.21	Inf	Inf	1.16	1	1	0	Saprotroph	Soil Saprotroph
k__Fungi	p__Ascomycota	c__Orbiliomycetes	o__Orbiliales	f__Orbiliaceae	g__Orbilia	NA	OTU_2842	Spring	15 cm +	2e-05	0	0	0	Hillslope	0	0	10.95	Inf	Inf	1.16	1	1	0	Saprotroph	Undefined Saprotroph
k__Fungi	p__Ascomycota	c__Eurotiomycetes	o__Chaetothyriales	f__Herpotrichiellaceae	g__Exophiala	s__Exophiala_salmonis	OTU_3231	Spring	0 to 5 cm	1e-05	0	0	0	Hillslope	0	0	9.28	Inf	Inf	1.14	1	1	0	Saprotroph	Undefined Saprotroph
k__Fungi	p__Ascomycota	c__Eurotiomycetes	o__Chaetothyriales	f__Herpotrichiellaceae	g__Exophiala	s__Exophiala_salmonis	OTU_3231	Spring	15 cm +	1e-05	0	0	0	Hillslope	0	0	9.63	Inf	Inf	1.15	1	1	0	Saprotroph	Undefined Saprotroph
k__Fungi	p__Ascomycota	c__Leotiomycetes	o__Leotiomycetes_ord_Incertae_sedis	f__Leotiomycetes_fam_Incertae_sedis	g__Scytalidium	s__Scytalidium_lignicola	OTU_3678	Spring	5 to 15 cm	2e-05	0	0	0	Hillslope	0	0	11.22	Inf	Inf	1.14	1	1	0	Saprotroph	Wood Saprotroph
k__Fungi	p__Ascomycota	c__Dothideomycetes	o__Pleosporales	f__Leptosphaeriaceae	g__Plenodomus	NA	OTU_3021	Spring	5 to 15 cm	5e-05	0	0	0	Hillslope	0	0	12.29	Inf	Inf	1.14	1	1	0	Saprotroph	Undefined Saprotroph
k__Fungi	p__Ascomycota	c__Dothideomycetes	o__Pleosporales	f__Leptosphaeriaceae	g__Plenodomus	NA	OTU_3021	Spring	15 cm +	4e-05	0	0	0	Hillslope	0	0	12.07	Inf	Inf	1.16	1	1	0	Saprotroph	Undefined Saprotroph
k__Fungi	p__Basidiomycota	c__Agaricomycetes	o__Agaricales	f__Hygrophoraceae	g__Cuphophyllus	s__Cuphophyllus_virgineus	OTU_2510	Spring	15 cm +	1e-05	0	0	0	Hillslope	0	0	10.48	Inf	Inf	1.15	1	1	0	Mixotrophic	Undefined Saprotroph-Undefined Symbiotroph
k__Fungi	p__Ascomycota	c__Eurotiomycetes	o__Chaetothyriales	f__Herpotrichiellaceae	g__Cladophialophora	s__Cladophialophora_chaetospira	OTU_3014	Spring	0 to 5 cm	4e-05	0	0	0	Hillslope	0	0	11.86	Inf	Inf	1.14	1	1	0	Saprotroph	Undefined Saprotroph
k__Fungi	p__Glomeromycota	c__Glomeromycetes	o__Glomerales	f__Glomeraceae	g__Funneliformis	s__Funneliformis_mosseae	OTU_3967	Spring	0 to 5 cm	6e-05	0	0	0	Hillslope	0	0	12.45	Inf	Inf	1.14	1	1	0	Arbuscular Mycorrhizal	Arbuscular Mycorrhizal
k__Fungi	p__Ascomycota	c__Eurotiomycetes	o__Chaetothyriales	f__Trichomeriaceae	g__Knufia	s__Knufia_peltigerae	OTU_260	Winter	0 to 5 cm	0	0.0008	0.00017	0	Hillslope	16.29	-2.28	-14.01	19.96	6.03	4.39	0.008	1	0	Mixotrophic	Animal Pathogen-Plant Pathogen-Soil Saprotroph-Undefined Saprotroph
k__Fungi	p__Mortierellomycota	c__Mortierellomycetes	o__Mortierellales	f__Mortierellaceae	g__Mortierella	s__Mortierella_alpina	OTU_32	Winter	5 to 15 cm	0	0.00014	0	0	Hillslope	13.73	-13.73	0	13.31	13.31	Inf	0.004	0.002	1	Saprotroph	Undefined Saprotroph
k__Fungi	p__Mortierellomycota	c__Mortierellomycetes	o__Mortierellales	f__Mortierellaceae	g__Mortierella	s__Mortierella_alpina	OTU_32	Winter	15 cm +	0	0.00038	3e-05	0	Hillslope	15.2	-3.78	-11.42	18.04	6.84	5.88	0.006	0.328	0	Saprotroph	Undefined Saprotroph
k__Fungi	p__Ascomycota	c__Ascomycota_cls_Incertae_sedis	o__Ascomycota_ord_Incertae_sedis	f__Ascomycota_fam_Incertae_sedis	g__Tetracladium	s__Tetracladium_sp	OTU_346	Winter	5 to 15 cm	0	0.00019	2e-05	0	Hillslope	14.23	-3.53	-10.7	17.9	7.28	5.64	0.009	0.534	0	Saprotroph	Undefined Saprotroph
k__Fungi	p__Ascomycota	c__Leotiomycetes	o__Helotiales	f__Hyaloscyphaceae	g__Lachnum	s__Lachnum_sp	OTU_5	Winter	0 to 5 cm	0	0.00228	5e-05	0	Hillslope	17.8	-5.66	-12.14	21.46	9.4	7.76	0.007	0.22	0	Saprotroph	Undefined Saprotroph
k__Fungi	p__Ascomycota	c__Leotiomycetes	o__Helotiales	f__Helotiaceae	g__Articulospora	s__Articulospora_sp	OTU_343	Winter	5 to 15 cm	0	0.00066	4e-05	0	Hillslope	16.02	-3.91	-12.11	18.17	6.54	6.02	0.006	0.222	0	Saprotroph	Undefined Saprotroph
k__Fungi	p__Mortierellomycota	c__Mortierellomycetes	o__Mortierellales	f__Mortierellaceae	g__Mortierella	s__Mortierella_hyalina	OTU_179	Winter	0 to 5 cm	0	0.00078	1e-05	0	Hillslope	16.26	-6.4	-9.85	19.92	10.15	8.51	0.008	0.171	0	Saprotroph	Undefined Saprotroph
k__Fungi	p__Mortierellomycota	c__Mortierellomycetes	o__Mortierellales	f__Mortierellaceae	g__Mortierella	s__Mortierella_hyalina	OTU_67	Winter	15 cm +	0	0.00041	3e-05	0	Hillslope	15.33	-3.91	-11.42	19	7.65	6.01	0.009	0.459	0	Saprotroph	Undefined Saprotroph
k__Fungi	p__Ascomycota	c__Sordariomycetes	o__Hypocreales	f__Bionectriaceae	g__Gliomastix	s__Gliomastix_tumulicola	OTU_277	Winter	0 to 5 cm	0	0.00141	1e-05	0	Hillslope	17.1	-7.25	-9.85	20.77	11	9.35	0.008	0.133	0	Saprotroph	Undefined Saprotroph
k__Fungi	p__Ascomycota	c__Leotiomycetes	o__Helotiales	f__Helotiales_fam_Incertae_sedis	g__Cadophora	NA	OTU_3157	Winter	0 to 5 cm	0	0.001	2e-05	0	Hillslope	16.62	-6.06	-10.56	20.28	9.81	8.17	0.008	0.19	0	Endophyte	Endophyte
k__Fungi	p__Ascomycota	c__Dothideomycetes	o__Pleosporales	f__Pleosporaceae	g__Comoclathris	s__Comoclathris_sedi	OTU_687	Winter	5 to 15 cm	0	0.00014	0	0	Hillslope	13.73	-13.73	0	13.31	13.31	Inf	0.004	0.002	1	Saprotroph	Undefined Saprotroph
k__Fungi	p__Basidiomycota	c__Agaricomycetes	o__Polyporales	f__Ganodermataceae	g__Ganoderma	NA	OTU_492	Winter	15 cm +	0.0001	0.00081	0	4e-05	Hillslope	4.47	-16.3	13.31	6.58	14.57	17.53	0.033	0.002	0.003	Mixotrophic	Plant Pathogen-Wood Saprotroph
k__Fungi	p__Ascomycota	c__Dothideomycetes	o__Pleosporales	f__Leptosphaeriaceae	g__Subplenodomus	NA	OTU_496	Winter	0 to 5 cm	0	0.00121	1e-05	0	Hillslope	16.88	-7.03	-9.85	20.55	10.77	9.13	0.008	0.14	0	Saprotroph	Undefined Saprotroph
k__Fungi	p__Ascomycota	c__Leotiomycetes	o__Helotiales	f__Myxotrichaceae	g__Oidiodendron	s__Oidiodendron_truncatum	OTU_1146	Winter	15 cm +	0	0.00033	3e-05	0	Hillslope	15.01	-3.55	-11.46	18.68	7.29	5.65	0.009	0.534	0	Ericoid Mycorrhizal	Ericoid Mycorrhizal
k__Fungi	p__Mortierellomycota	c__Mortierellomycetes	o__Mortierellales	f__Mortierellaceae	g__Mortierella	s__Mortierella_amoeboidea	OTU_3151	Winter	5 to 15 cm	0	0.00014	0	0	Hillslope	13.73	-13.73	0	13.31	13.31	Inf	0.004	0.002	1	Saprotroph	Undefined Saprotroph
k__Fungi	p__Mortierellomycota	c__Mortierellomycetes	o__Mortierellales	f__Mortierellaceae	g__Mortierella	s__Mortierella_amoeboidea	OTU_3151	Winter	15 cm +	0	0.00026	2e-05	0	Hillslope	14.68	-3.5	-11.18	16.37	5.93	5.61	0.006	0.232	0	Saprotroph	Undefined Saprotroph
k__Fungi	p__Ascomycota	c__Sordariomycetes	o__Hypocreales	f__Nectriaceae	g__Stephanonectria	s__Stephanonectria_keithii	OTU_665	Winter	0 to 5 cm	0	0.0002	1e-05	0	Hillslope	14.29	-4.44	-9.85	17.96	8.19	6.55	0.009	0.358	0	Saprotroph	Undefined Saprotroph
k__Fungi	p__Ascomycota	c__Leotiomycetes	o__Helotiales	f__Helotiaceae	g__Glarea	s__Glarea_sp	OTU_1665	Winter	5 to 15 cm	0	0.00026	5e-05	0	Hillslope	14.64	-2.36	-12.28	18.31	6.11	4.47	0.009	1	0	Saprotroph	Undefined Saprotroph
k__Fungi	p__Ascomycota	c__Leotiomycetes	o__Helotiales	f__Helotiales_fam_Incertae_sedis	g__Rhexocercosporidium	s__Rhexocercosporidium_panacis	OTU_2901	Winter	5 to 15 cm	0	6e-05	2e-05	0	Hillslope	12.64	-1.95	-10.7	16.31	5.69	4.05	0.01	1	0	Pathotroph	Plant Pathogen
k__Fungi	p__Ascomycota	c__Sordariomycetes	o__Hypocreales	f__Hypocreales_fam_Incertae_sedis	g__Acremonium	s__Acremonium_dichromosporum	OTU_509	Winter	0 to 5 cm	0	0.00027	2e-05	0	Hillslope	14.71	-3.86	-10.85	18.38	7.6	5.96	0.009	0.465	0	Pathogen	Animal Pathogen-Endophyte-Fungal Parasite-Plant Pathogen-Wood Saprotroph
k__Fungi	p__Ascomycota	c__Sordariomycetes	o__Sordariales	f__Lasiosphaeriaceae	g__Schizothecium	NA	OTU_355	Winter	5 to 15 cm	0	0.00096	2e-05	0	Hillslope	16.55	-5.44	-11.11	20.22	9.19	7.55	0.008	0.232	0	Saprotroph	Dung Saprotroph
k__Fungi	p__Ascomycota	c__Sordariomycetes	o__Sordariales	f__Lasiosphaeriaceae	g__Schizothecium	s__Schizothecium_carpinicola	OTU_2757	Winter	5 to 15 cm	0	0.00115	0	0	Hillslope	16.81	-16.81	0	6.36	6.36	Inf	0	0	1	Saprotroph	Dung Saprotroph
k__Fungi	p__Basidiomycota	c__Agaricomycetes	o__Polyporales	f__Meruliaceae	g__Uncobasidium	s__Uncobasidium_sp	OTU_2110	Winter	5 to 15 cm	0	0.00019	2e-05	0	Hillslope	14.23	-3.53	-10.7	17.9	7.28	5.64	0.009	0.534	0	Saprotroph	Undefined Saprotroph
k__Fungi	p__Ascomycota	c__Dothideomycetes	o__Pleosporales	f__Massarinaceae	g__Saccharicola	s__Saccharicola_sp	OTU_2116	Winter	5 to 15 cm	0	0.00019	0.00013	0	Hillslope	14.23	-0.53	-13.7	17.9	4.28	2.64	0.009	1	0	Saprotroph	Undefined Saprotroph
k__Fungi	p__Ascomycota	c__Leotiomycetes	o__Helotiales	f__Hyaloscyphaceae	g__Cistella	s__Cistella_sp	OTU_2442	Winter	5 to 15 cm	0.00017	0.00054	0	0	Hillslope	15.73	-15.73	14.09	15.31	15.31	17.84	0.004	0.002	0.002	Saprotroph	Undefined Saprotroph
k__Fungi	p__Basidiomycota	c__Agaricomycetes	o__Agaricales	f__Inocybaceae	g__Inocybe	s__Inocybe_oblectabilis	OTU_14	Snowmelt	5 to 15 cm	0	0	0.16508	0	Hillslope	0	23.98	-23.98	Inf	23.9	23.9	1	0.002	0	Ectomycorrhizal	Ectomycorrhizal
k__Fungi	p__Ascomycota	c__Dothideomycetes	o__Myriangiales	f__Myriangiales_fam_Incertae_sedis	g__Endosporium	s__Endosporium_sp	OTU_891	Snowmelt	0 to 5 cm	9e-05	0	0.00012	5e-05	Hillslope	-12.2	13.59	-0.44	14.3	12.54	15.06	0.006	0.002	0.934	Saprotroph	Undefined Saprotroph
k__Fungi	p__Basidiomycota	c__Agaricomycetes	o__Thelephorales	f__Thelephoraceae	g__Tomentella	s__Tomentella_fuscocinerea	OTU_36	Snowmelt	5 to 15 cm	3e-05	0	0.08818	0.0169	Hillslope	-20.69	23.07	-11.72	22.79	22.55	25.2	0.006	0.002	0.07	Ectomycorrhizal	Ectomycorrhizal
k__Fungi	p__Ascomycota	c__Dothideomycetes	o__Minutisphaerales	f__Minutisphaeraceae	g__Minutisphaera	s__Minutisphaera_japonica	OTU_1063	Snowmelt	0 to 5 cm	0	0	0.00024	0	Hillslope	0	14.55	-14.55	Inf	13.82	13.82	1	0.002	0	Saprotroph	Undefined Saprotroph
k__Fungi	p__Ascomycota	c__Sordariomycetes	o__Sordariales	f__Lasiosphaeriaceae	g__Schizothecium	s__Schizothecium_carpinicola	OTU_79	Spring	0 to 5 cm	0.00033	6e-05	7e-05	0.0001	Hillslope	-0.76	0.12	2.35	4.46	3.79	1.77	1	1	0	Saprotroph	Dung Saprotroph
k__Fungi	p__Ascomycota	c__Eurotiomycetes	o__Eurotiales	f__Aspergillaceae	g__Penicillium	s__Penicillium_sublectaticum	OTU_1030	Spring	15 cm +	7e-05	0	0	7e-05	Hillslope	-12.83	0	12.76	14.93	Inf	1.12	0.006	1	0	Saprotroph	Dung Saprotroph-Undefined Saprotroph-Wood Saprotroph
k__Fungi	p__Ascomycota	c__Sordariomycetes	o__Sordariomycetes_ord_Incertae_sedis	f__Sordariomycetes_fam_Incertae_sedis	g__Atractospora	s__Atractospora_verruculosa	OTU_485	Spring	15 cm +	4e-05	0	0	0	Hillslope	0	0	11.88	Inf	Inf	2.1	1	1	0	Saprotroph	Wood Saprotroph
k__Fungi	p__Ascomycota	c__Eurotiomycetes	o__Chaetothyriales	f__Trichomeriaceae	g__Knufia	s__Knufia_peltigerae	OTU_556	Spring	15 cm +	8e-05	0	0	0	Hillslope	0	0	12.88	Inf	Inf	2.11	1	1	0	Mixotrophic	Animal Pathogen-Plant Pathogen-Soil Saprotroph-Undefined Saprotroph
k__Fungi	p__Ascomycota	c__Sordariomycetes	o__Hypocreales	f__Nectriaceae	g__Ilyonectria	s__Ilyonectria_mors-panacis	OTU_952	Spring	15 cm +	0.00239	0	0	0.00477	Hillslope	-18.86	0	17.87	20.97	Inf	2.07	0.006	1	0	Pathotroph	Plant Pathogen
k__Fungi	p__Ascomycota	c__Sordariomycetes	o__Hypocreales	f__Nectriaceae	g__Gibberella	NA	OTU_143	Spring	0 to 5 cm	3e-05	0	0	0	Hillslope	0	0	11.66	Inf	Inf	2.1	1	1	0	Pathotroph	Plant Pathogen
k__Fungi	p__Ascomycota	c__Leotiomycetes	o__Helotiales	f__Helotiales_fam_Incertae_sedis	g__Cadophora	s__Cadophora_sp	OTU_134	Spring	15 cm +	0.00855	0.00049	0.00017	0	Hillslope	15.59	-1.56	5.67	19.26	5.25	3.28	0.008	1	0	Endophyte	Endophyte
k__Fungi	p__Ascomycota	c__Sordariomycetes	o__Sordariales	f__Sordariaceae	g__Sordaria	s__Sordaria_fimicola	OTU_364	Spring	5 to 15 cm	2e-05	0	0	0	Hillslope	0	0	10.6	Inf	Inf	2.1	1	1	0	Saprotroph	Dung Saprotroph-Wood Saprotroph
k__Fungi	p__Ascomycota	c__Pezizomycetes	o__Pezizales	f__Pyronemataceae	g__Byssonectria	s__Byssonectria_fusispora	OTU_365	Spring	5 to 15 cm	3e-05	0	0	3e-05	Hillslope	-11.7	0	11.35	13.8	Inf	2.1	0.006	1	0	Saprotroph	Undefined Saprotroph
k__Fungi	p__Ascomycota	c__Taphrinomycetes	o__Taphrinales	f__Taphrinaceae	g__Taphrina	NA	OTU_2037	Spring	15 cm +	4e-05	0	0	0	Hillslope	0	0	11.88	Inf	Inf	2.1	1	1	0	Pathotroph	Plant Pathogen
k__Fungi	p__Ascomycota	c__Dothideomycetes	o__Pleosporales	f__Phaeosphaeriaceae	g__Phaeosphaeria	NA	OTU_367	Spring	15 cm +	0.0012	8e-05	0	0	Hillslope	13.01	-13.01	16.87	16.68	16.68	14.25	0.01	0.036	0	Saprotroph	Undefined Saprotroph
k__Fungi	p__Ascomycota	c__Ascomycota_cls_Incertae_sedis	o__Ascomycota_ord_Incertae_sedis	f__Ascomycota_fam_Incertae_sedis	g__Tetracladium	s__Tetracladium_sp	OTU_111	Spring	15 cm +	0.02125	0.00033	8e-05	4e-05	Hillslope	3.18	-2	8.01	6.93	5.75	4.36	0.281	1	0	Saprotroph	Undefined Saprotroph
k__Fungi	p__Ascomycota	c__Ascomycota_cls_Incertae_sedis	o__Ascomycota_ord_Incertae_sedis	f__Ascomycota_fam_Incertae_sedis	g__Tetracladium	s__Tetracladium_marchalianum	OTU_3677	Spring	15 cm +	0.00011	0	0	0	Hillslope	0	0	13.39	Inf	Inf	1.4	1	1	0	Saprotroph	Undefined Saprotroph
k__Fungi	p__Ascomycota	c__Sordariomycetes	o__Sordariomycetes_ord_Incertae_sedis	f__Sordariomycetes_fam_Incertae_sedis	g__Atractospora	s__Atractospora_decumbens	OTU_1352	Spring	15 cm +	3e-05	0	0	0	Hillslope	0	0	11.63	Inf	Inf	2.1	1	1	0	Saprotroph	Wood Saprotroph
k__Fungi	p__Ascomycota	c__Dothideomycetes	o__Pleosporales	f__Cucurbitariaceae	g__Pyrenochaeta	s__Pyrenochaeta_sp	OTU_98	Spring	5 to 15 cm	1e-05	0	0	0	Hillslope	0	0	10.35	Inf	Inf	2.1	1	1	0	Saprotroph	Undefined Saprotroph-Wood Saprotroph
k__Fungi	p__Ascomycota	c__Dothideomycetes	o__Pleosporales	f__Pleosporaceae	g__Alternaria	s__Alternaria_alternata	OTU_919	Spring	15 cm +	4e-05	0	0	0	Hillslope	0	0	11.88	Inf	Inf	2.1	1	1	0	Mixotrophic	Animal Pathogen-Endophyte-Plant Pathogen-Wood Saprotroph
k__Fungi	p__Ascomycota	c__Dothideomycetes	o__Pleosporales	f__Pleosporaceae	g__Comoclathris	s__Comoclathris_sedi	OTU_687	Spring	15 cm +	0.00011	0	0	0	Hillslope	0	0	13.47	Inf	Inf	2.11	1	1	0	Saprotroph	Undefined Saprotroph
k__Fungi	p__Ascomycota	c__Sordariomycetes	o__Hypocreales	f__Nectriaceae	g__Gibberella	NA	OTU_631	Spring	5 to 15 cm	1e-05	0	0	0	Hillslope	0	0	10.35	Inf	Inf	2.1	1	1	0	Pathotroph	Plant Pathogen
k__Fungi	p__Entomophthoromycota	c__Basidiobolomycetes	o__Basidiobolales	f__Basidiobolaceae	g__Basidiobolus	s__Basidiobolus_ranarum	OTU_356	Spring	15 cm +	0.00011	0	0	0.00015	Hillslope	-13.87	0	13.47	15.97	Inf	2.11	0.006	1	0	Mixotrophic	Animal Endosymbiont-Animal Pathogen-Undefined Saprotroph
k__Fungi	p__Ascomycota	c__Dothideomycetes	o__Pleosporales	f__Phaeosphaeriaceae	g__Phaeosphaeria	NA	OTU_617	Spring	15 cm +	5e-05	0	0	0	Hillslope	0	0	12.26	Inf	Inf	1.27	1	1	0	Saprotroph	Undefined Saprotroph
k__Fungi	p__Ascomycota	c__Dothideomycetes	o__Dothideales	f__Dothideales_fam_Incertae_sedis	g__Selenophoma	s__Selenophoma_mahoniae	OTU_3514	Spring	15 cm +	0.00052	0.0001	0	0	Hillslope	13.26	-13.26	15.67	16.93	16.93	15.23	0.01	0.036	0	Saprotroph	Undefined Saprotroph
k__Fungi	p__Ascomycota	c__Ascomycota_cls_Incertae_sedis	o__Ascomycota_ord_Incertae_sedis	f__Ascomycota_fam_Incertae_sedis	g__Tetracladium	s__Tetracladium_marchalianum	OTU_3040	Spring	15 cm +	0.01519	0.00117	0.0001	4e-05	Hillslope	5	-3.57	7.28	7.11	4.99	5.9	0.025	0.072	0	Saprotroph	Undefined Saprotroph
k__Fungi	p__Ascomycota	c__Dothideomycetes	o__Pleosporales	f__Leptosphaeriaceae	g__Plenodomus	s__Plenodomus_biglobosus	OTU_746	Spring	15 cm +	4e-05	0	0	0	Hillslope	0	0	11.88	Inf	Inf	2.1	1	1	0	Saprotroph	Undefined Saprotroph
k__Fungi	p__Ascomycota	c__Eurotiomycetes	o__Chaetothyriales	f__Trichomeriaceae	g__Knufia	s__Knufia_peltigerae	OTU_1696	Spring	15 cm +	0.00287	0	0	0	Hillslope	0	0	18.13	Inf	Inf	2.11	1	1	0	Mixotrophic	Animal Pathogen-Plant Pathogen-Soil Saprotroph-Undefined Saprotroph
k__Fungi	p__Ascomycota	c__Sordariomycetes	o__Hypocreales	f__Nectriaceae	g__Ilyonectria	s__Ilyonectria_mors-panacis	OTU_838	Spring	5 to 15 cm	0.00042	0	0	0	Hillslope	0	0	15.35	Inf	Inf	2.11	1	1	0	Pathotroph	Plant Pathogen
k__Fungi	p__Basidiomycota	c__Agaricomycetes	o__Agaricales	f__Strophariaceae	g__Pholiota	s__Pholiota_squarrosa	OTU_2918	Spring	5 to 15 cm	1e-05	0	0	0	Hillslope	0	0	10.35	Inf	Inf	2.1	1	1	0	Saprotroph	Undefined Saprotroph
k__Fungi	p__Ascomycota	c__Leotiomycetes	o__Helotiales	f__Helotiales_fam_Incertae_sedis	g__Cadophora	s__Cadophora_sp	OTU_3632	Spring	5 to 15 cm	1e-05	0	0	0	Hillslope	0	0	10.35	Inf	Inf	2.1	1	1	0	Endophyte	Endophyte
k__Fungi	p__Ascomycota	c__Leotiomycetes	o__Helotiales	f__Helotiales_fam_Incertae_sedis	g__Cadophora	s__Cadophora_sp	OTU_3632	Spring	15 cm +	4e-05	0	0	0	Hillslope	0	0	11.88	Inf	Inf	2.1	1	1	0	Endophyte	Endophyte
k__Fungi	p__Ascomycota	c__Sordariomycetes	o__Hypocreales	f__Clavicipitaceae	g__Pochonia	s__Pochonia_bulbillosa	OTU_347	Spring	5 to 15 cm	0.00012	0	0	0	Hillslope	0	0	13.57	Inf	Inf	1.15	1	1	0	Pathotroph	Animal Pathogen
k__Fungi	p__Basidiomycota	c__Agaricomycetes	o__Agaricales	f__Lycoperdaceae	g__Disciseda	s__Disciseda_candida	OTU_1239	Spring	5 to 15 cm	1e-05	0	0	0	Hillslope	0	0	10.35	Inf	Inf	2.1	1	1	0	Saprotroph	Soil Saprotroph
k__Fungi	p__Basidiomycota	c__Agaricomycetes	o__Agaricales	f__Lycoperdaceae	g__Disciseda	s__Disciseda_candida	OTU_1239	Spring	15 cm +	3e-05	0	0	0	Hillslope	0	0	11.63	Inf	Inf	2.1	1	1	0	Saprotroph	Soil Saprotroph
k__Fungi	p__Ascomycota	c__Sordariomycetes	o__Glomerellales	f__Glomerellaceae	g__Colletotrichum	NA	OTU_186	Spring	15 cm +	3e-05	0	0	0	Hillslope	0	0	11.77	Inf	Inf	2.1	1	1	0	Endophyte	Endophyte-Plant Pathogen
k__Fungi	p__Ascomycota	c__Eurotiomycetes	o__Chaetothyriales	f__Cyphellophoraceae	g__Cyphellophora	NA	OTU_4094	Spring	5 to 15 cm	2e-05	0	0	0	Hillslope	0	0	10.6	Inf	Inf	2.1	1	1	0	Saprotroph	Undefined Saprotroph
k__Fungi	p__Basidiomycota	c__Agaricomycetes	o__Agaricales	f__Clavariaceae	g__Clavaria	s__Clavaria_californica	OTU_593	Spring	15 cm +	4e-05	0	0	0	Hillslope	0	0	11.88	Inf	Inf	2.1	1	1	0	Saprotroph	Undefined Saprotroph
k__Fungi	p__Ascomycota	c__Leotiomycetes	o__Helotiales	f__Myxotrichaceae	g__Oidiodendron	s__Oidiodendron_truncatum	OTU_1146	Spring	5 to 15 cm	4e-05	0	0	0	Hillslope	0	0	11.94	Inf	Inf	2.1	1	1	0	Ericoid Mycorrhizal	Ericoid Mycorrhizal
k__Fungi	p__Ascomycota	c__Dothideomycetes	o__Pleosporales	f__Dictyosporiaceae	g__Dictyosporium	s__Dictyosporium_toruloides	OTU_467	Spring	15 cm +	6e-05	0	0	0	Hillslope	0	0	12.63	Inf	Inf	2.1	1	1	0	Saprotroph	Undefined Saprotroph
k__Fungi	p__Ascomycota	c__Sordariomycetes	o__Sordariales	f__Lasiosphaeriaceae	g__Apiosordaria	s__Apiosordaria_otanii	OTU_1950	Spring	5 to 15 cm	6e-05	0	0	0	Hillslope	0	0	12.6	Inf	Inf	2.1	1	1	0	Saprotroph	Dung Saprotroph-Undefined Saprotroph
k__Fungi	p__Ascomycota	c__Sordariomycetes	o__Sordariales	f__Lasiosphaeriaceae	g__Apiosordaria	s__Apiosordaria_otanii	OTU_1950	Spring	15 cm +	4e-05	0	0	4e-05	Hillslope	-11.83	0	11.88	13.93	Inf	2.1	0.006	1	0	Saprotroph	Dung Saprotroph-Undefined Saprotroph
k__Fungi	p__Ascomycota	c__Ascomycota_cls_Incertae_sedis	o__Ascomycota_ord_Incertae_sedis	f__Ascomycota_fam_Incertae_sedis	g__Tetracladium	s__Tetracladium_sp	OTU_184	Spring	15 cm +	0.00151	0	0	0	Hillslope	0	0	17.2	Inf	Inf	1.99	1	1	0	Saprotroph	Undefined Saprotroph
k__Fungi	p__Ascomycota	c__Dothideomycetes	o__Pleosporales	f__Sporormiaceae	g__Preussia	s__Preussia_sp	OTU_88	Spring	0 to 5 cm	0.01485	0	0	0	Hillslope	0	0	20.5	Inf	Inf	1.76	1	1	0	Saprotroph	Undefined Saprotroph
k__Fungi	p__Ascomycota	c__Ascomycota_cls_Incertae_sedis	o__Ascomycota_ord_Incertae_sedis	f__Ascomycota_fam_Incertae_sedis	g__Tetracladium	NA	OTU_490	Spring	0 to 5 cm	0.00039	0	0	0	Hillslope	0	0	15.27	Inf	Inf	2.11	1	1	0	Saprotroph	Undefined Saprotroph
k__Fungi	p__Ascomycota	c__Ascomycota_cls_Incertae_sedis	o__Ascomycota_ord_Incertae_sedis	f__Ascomycota_fam_Incertae_sedis	g__Tetracladium	NA	OTU_490	Spring	15 cm +	0.01868	0	0	0	Hillslope	0	0	20.83	Inf	Inf	2.11	1	1	0	Saprotroph	Undefined Saprotroph
k__Fungi	p__Ascomycota	c__Sordariomycetes	o__Sordariales	f__Lasiosphaeriaceae	g__Apodus	s__Apodus_deciduus	OTU_74	Spring	0 to 5 cm	0.00239	0	0	5e-05	Hillslope	-12.35	0	17.87	14.46	Inf	2.11	0.006	1	0	Saprotroph	Undefined Saprotroph
k__Fungi	p__Ascomycota	c__Sordariomycetes	o__Sordariales	f__Lasiosphaeriaceae	g__Apodus	s__Apodus_deciduus	OTU_74	Spring	5 to 15 cm	3e-05	0	0	0	Hillslope	0	0	11.77	Inf	Inf	2.1	1	1	0	Saprotroph	Undefined Saprotroph
k__Fungi	p__Ascomycota	c__Sordariomycetes	o__Hypocreales	f__Hypocreales_fam_Incertae_sedis	g__Acremonium	s__Acremonium_sp	OTU_1176	Spring	15 cm +	3e-05	0	0	0	Hillslope	0	0	11.63	Inf	Inf	2.1	1	1	0	Pathogen	Animal Pathogen-Endophyte-Fungal Parasite-Plant Pathogen-Wood Saprotroph
k__Fungi	p__Ascomycota	c__Dothideomycetes	o__Pleosporales	f__Leptosphaeriaceae	g__Leptosphaeria	s__Leptosphaeria_sp	OTU_1430	Spring	0 to 5 cm	7e-05	0	0	0	Hillslope	0	0	12.68	Inf	Inf	2.11	1	1	0	Pathotroph	Plant Pathogen
k__Fungi	p__Ascomycota	c__Dothideomycetes	o__Dothideomycetes_ord_Incertae_sedis	f__Dothideomycetes_fam_Incertae_sedis	g__Leptodiscella	s__Leptodiscella_sp	OTU_700	Spring	15 cm +	0.00011	0	0	0	Hillslope	0	0	13.47	Inf	Inf	2.11	1	1	0	Saprotroph	Undefined Saprotroph
k__Fungi	p__Ascomycota	c__Leotiomycetes	o__Helotiales	f__Hyaloscyphaceae	g__Cistella	s__Cistella_sp	OTU_894	Spring	15 cm +	4e-05	0	0	0	Hillslope	0	0	11.88	Inf	Inf	2.1	1	1	0	Saprotroph	Undefined Saprotroph
k__Fungi	p__Ascomycota	c__Dothideomycetes	o__Pleosporales	f__Pleosporaceae	g__Comoclathris	s__Comoclathris_sedi	OTU_1962	Spring	15 cm +	0.00015	0	0	0	Hillslope	0	0	13.88	Inf	Inf	2.11	1	1	0	Saprotroph	Undefined Saprotroph
k__Fungi	p__Basidiomycota	c__Agaricomycetes	o__Corticiales	f__Corticiaceae	g__Hyphodontia	s__Hyphodontia_sp	OTU_3978	Spring	15 cm +	4e-05	0	0	0	Hillslope	0	0	11.88	Inf	Inf	2.1	1	1	0	Saprotroph	Undefined Saprotroph
k__Fungi	p__Basidiomycota	c__Agaricomycetes	o__Boletales	f__Paxillaceae	g__Paxillus	NA	OTU_3155	Spring	0 to 5 cm	1e-05	0	0	0	Hillslope	0	0	10.28	Inf	Inf	2.1	1	1	0	Ectomycorrhizal	Ectomycorrhizal
k__Fungi	p__Ascomycota	c__Sordariomycetes	o__Hypocreales	f__Nectriaceae	g__Ilyonectria	s__Ilyonectria_mors-panacis	OTU_661	Spring	0 to 5 cm	0.00391	0	0	0	Hillslope	0	0	18.58	Inf	Inf	2.11	1	1	0	Pathotroph	Plant Pathogen
k__Fungi	p__Ascomycota	c__Leotiomycetes	o__Helotiales	f__Hyaloscyphaceae	g__Cistella	s__Cistella_sp	OTU_2511	Spring	15 cm +	8e-05	0	0	0	Hillslope	0	0	12.88	Inf	Inf	2.11	1	1	0	Saprotroph	Undefined Saprotroph
k__Fungi	p__Basidiomycota	c__Agaricomycetes	o__Sebacinales	f__Serendipitaceae	g__Serendipita	s__Serendipita_herbamans	OTU_563	Spring	5 to 15 cm	0.00048	0	0	0	Hillslope	0	0	15.56	Inf	Inf	2.11	1	1	0	Ericoid Mycorrhizal	Orchid Mycorrhizal
k__Fungi	p__Basidiomycota	c__Agaricomycetes	o__Agaricales	f__Hymenogastraceae	g__Hebeloma	NA	OTU_1874	Spring	15 cm +	0.00061	0	0	7e-05	Hillslope	-12.83	0	15.9	14.93	Inf	2.11	0.006	1	0	Ectomycorrhizal	Ectomycorrhizal
k__Fungi	p__Ascomycota	c__Sordariomycetes	o__Sordariales	f__Lasiosphaeriaceae	g__Apodus	s__Apodus_deciduus	OTU_127	Spring	0 to 5 cm	0.00537	0.00012	4e-05	0	Hillslope	13.56	-1.55	7.03	17.22	5.26	3.94	0.01	1	0	Saprotroph	Undefined Saprotroph
k__Fungi	p__Ascomycota	c__Dothideomycetes	o__Pleosporales	f__Sporormiaceae	g__Sporormiella	s__Sporormiella_megalospora	OTU_504	Spring	0 to 5 cm	0.00014	0	0	0	Hillslope	0	0	13.81	Inf	Inf	1.91	1	1	0	Saprotroph	Undefined Saprotroph
k__Fungi	p__Kickxellomycota	c__Kickxellomycetes	o__Kickxellales	f__Kickxellaceae	g__Ramicandelaber	s__Ramicandelaber_sp	OTU_3215	Spring	0 to 5 cm	3e-05	0	0	0	Hillslope	0	0	11.66	Inf	Inf	2.1	1	1	0	Saprotroph	Undefined Saprotroph
k__Fungi	p__Ascomycota	c__Leotiomycetes	o__Helotiales	f__Hyaloscyphaceae	g__Cistella	s__Cistella_albidolutea	OTU_1791	Spring	15 cm +	4e-05	0	0	0	Hillslope	0	0	11.88	Inf	Inf	2.1	1	1	0	Saprotroph	Undefined Saprotroph
k__Fungi	p__Ascomycota	c__Sordariomycetes	o__Xylariales	f__Xylariaceae	g__Rosellinia	NA	OTU_178	Spring	0 to 5 cm	7e-05	0	0	0	Hillslope	0	0	12.68	Inf	Inf	2.11	1	1	0	Saprotroph	Undefined Saprotroph
k__Fungi	p__Ascomycota	c__Leotiomycetes	o__Helotiales	f__Helotiales_fam_Incertae_sedis	g__Cadophora	s__Cadophora_sp	OTU_3762	Spring	15 cm +	0.00013	0	0	7e-05	Hillslope	-12.87	0	13.7	14.97	Inf	1.43	0.006	1	0	Endophyte	Endophyte
k__Fungi	p__Ascomycota	c__Sordariomycetes	o__Hypocreales	f__Stachybotryaceae	g__Myrothecium	s__Myrothecium_sp	OTU_231	Spring	0 to 5 cm	3e-05	0	0	0	Hillslope	0	0	11.66	Inf	Inf	2.1	1	1	0	Saprotroph	Undefined Saprotroph
k__Fungi	p__Basidiomycota	c__Agaricomycetes	o__Atheliales	f__Atheliaceae	g__Athelia	s__Athelia_sp	OTU_523	Spring	15 cm +	3e-05	0	0	0	Hillslope	0	0	11.63	Inf	Inf	2.1	1	1	0	Mixotrophic	Epiphyte-Leaf Saprotroph-Lichen Parasite-Lichenized-Plant Pathogen-Wood Saprotroph
k__Fungi	p__Basidiomycota	c__Agaricomycetes	o__Agaricales	f__Clavariaceae	g__Clavaria	s__Clavaria_californica	OTU_721	Spring	0 to 5 cm	1e-05	0	0	0	Hillslope	0	0	10.28	Inf	Inf	2.1	1	1	0	Saprotroph	Undefined Saprotroph
k__Fungi	p__Ascomycota	c__Sordariomycetes	o__Hypocreales	f__Hypocreaceae	g__Trichoderma	s__Trichoderma_stellatum	OTU_2445	Spring	0 to 5 cm	3e-05	0	0	0	Hillslope	0	0	11.66	Inf	Inf	2.1	1	1	0	Mixotrophic	Endophyte-Epiphyt-Fungal Parasite-Plant Pathogen-Wood Saprotroph
k__Fungi	p__Ascomycota	c__Sordariomycetes	o__Hypocreales	f__Hypocreaceae	g__Trichoderma	s__Trichoderma_stellatum	OTU_2445	Spring	15 cm +	3e-05	0	0	0	Hillslope	0	0	11.63	Inf	Inf	2.1	1	1	0	Mixotrophic	Endophyte-Epiphyt-Fungal Parasite-Plant Pathogen-Wood Saprotroph
k__Fungi	p__Mortierellomycota	c__Mortierellomycetes	o__Mortierellales	f__Mortierellaceae	g__Mortierella	s__Mortierella_exigua	OTU_436	Spring	5 to 15 cm	0.00026	0	0	0	Hillslope	0	0	14.69	Inf	Inf	2.11	1	1	0	Saprotroph	Undefined Saprotroph
k__Fungi	p__Ascomycota	c__Sordariomycetes	o__Hypocreales	f__Hypocreales_fam_Incertae_sedis	g__Sarocladium	NA	OTU_1320	Spring	0 to 5 cm	0.00055	0	0	0	Hillslope	0	0	15.75	Inf	Inf	2.11	1	1	0	Saprotroph	Undefined Saprotroph
k__Fungi	p__Ascomycota	c__Sordariomycetes	o__Hypocreales	f__Cordycipitaceae	g__Lecanicillium	s__Lecanicillium_muscarium	OTU_1013	Spring	0 to 5 cm	3e-05	0	0	0	Hillslope	0	0	11.66	Inf	Inf	2.1	1	1	0	Pathotroph	Animal Pathogen
[truncated: 256 more rows]
